# Supplementary material for: Comprehensive transcriptome analysis reveals genes in response to water deficit in the leaves of Saccharum narenga (Nees ex Steud.) hack
Source: BMC Plant Biol. 2018 Oct 20;18:250. doi: 10.1186/s12870-018-1428-9 (PMC6195978; doi:10.1186/s12870-018-1428-9)
Supplement: Supplementary file 2 — Gene expression profile in all samples (> 5 TPM). (XLSX 2393 kb) [file 12870_2018_1428_MOESM2_ESM.xlsx]

## Sheet: Sheet1
additional file 2: gene expression profile in all samples (> 5 TPM).
gene_id	CK1	CK2	CK3	T1	T2	T3	CK_MIX	DTS_MIX	prot_name	description
TRINITY_DN25403_c0_g1	13151.7	26347	14486.4	5289.65	3739.16	4573	15077.5	4219.59	CB23_ORYSJ	Chlorophyll a-b binding protein, chloroplastic
TRINITY_DN28547_c1_g1	8096.37	7164.44	7967.69	2118.41	3107.03	2760.77	12534.2	4337.01	LIRP1_ORYSJ	Light-regulated protein
TRINITY_DN22022_c2_g3	7386.16	6277.43	6972.5	3565.1	4514.55	4142.78	11911.6	6975.79	GRPA_MAIZE	Glycine-rich RNA-binding, abscisic acid-inducible protein
TRINITY_DN27533_c1_g1	6600.63	16504.2	8312.85	3907.12	2479.01	3078.06	10063	3069.39	CB2G_SOLLC	Chlorophyll a-b binding protein 3C, chloroplastic
TRINITY_DN20989_c1_g3	3445.89	2938.13	2703.58	1592.14	2138.15	2018.6	6070.84	4135.48
TRINITY_DN19708_c1_g1	1957.03	3396.97	1977.46	320.62	233.77	240.48	5541.54	628.87	CB23_ORYSJ	Chlorophyll a-b binding protein, chloroplastic
TRINITY_DN20351_c2_g1	17413.3	29153.6	18961	5799.04	4172.7	5028.77	5241.51	914.21	CB23_ORYSJ	Chlorophyll a-b binding protein, chloroplastic
TRINITY_DN27533_c1_g3	3044.71	5414.56	3367.97	571.86	439.47	454.27	4944.39	575.93	CB23_ORYSJ	Chlorophyll a-b binding protein, chloroplastic
TRINITY_DN28315_c0_g1	2590.47	3338.12	2738.69	860.76	660.32	637.26	4663.59	1240.12	THI42_SORBI	Thiamine thiazole synthase 2, chloroplastic {ECO:0000255|HAMAP-Rule:MF_03158}
TRINITY_DN25403_c0_g2	2556.01	7002.02	3392.79	2543.13	1856.17	2607.7	4586.84	2120.31	CB2D_SOLLC	Chlorophyll a-b binding protein 1D
TRINITY_DN23015_c0_g1	3396.63	2649.46	2509.88	3240.38	2806.42	3011.57	4318.6	3783.7
TRINITY_DN28315_c0_g2	2221.07	1733.54	1529.07	410.67	278.06	242.99	4136.1	894.51	THI42_SORBI	Thiamine thiazole synthase 2, chloroplastic {ECO:0000255|HAMAP-Rule:MF_03158}
TRINITY_DN19496_c3_g1	4825.7	3061.5	3810.1	2178.05	2597.4	2273.72	3633.95	2307.54	GRP2_SORBI	Glycine-rich RNA-binding protein 2
TRINITY_DN20460_c2_g2	4074.58	5711.38	3991.08	2877.5	2449.48	3180.93	3459.44	2630.58	UBQ14_ARATH	Polyubiquitin 14
TRINITY_DN21180_c1_g2	2169.99	2595.7	1975.32	1518.8	1168.52	1322.09	3189.45	1992.91	UBIQ_WHEAT	Ubiquitin
TRINITY_DN29675_c3_g2	1064.91	2225.51	1279.43	124.17	126.95	193.36	2835.35	227.34	PSAK_HORVU	Photosystem I reaction center subunit psaK, chloroplastic
TRINITY_DN23273_c0_g2	2260.99	3457.43	2256.21	4393.22	4691.29	5188.55	2830.95	4158.39	MT1B_ORYSJ	Metallothionein-like protein 1B
TRINITY_DN19937_c0_g1	1603.39	3350.55	2006.26	512.38	437.79	504.54	2822.89	555.9	CB121_HORVU	Chlorophyll a-b binding protein 1B-21, chloroplastic
TRINITY_DN23223_c0_g2	1192.75	2093.65	1469.62	163.22	142.26	147.32	2738.64	281.45	CB5_ARATH	Chlorophyll a-b binding protein CP26, chloroplastic
TRINITY_DN26850_c0_g1	1903.73	3000.03	1654.07	330.23	314.37	366.59	2692.47	391.16	CB24_PEA	Chlorophyll a-b binding protein P4, chloroplastic
TRINITY_DN19708_c1_g2	6299.05	10161.5	6348.62	1182.66	884.25	839.8	2689.47	349.79	CB23_ORYSJ	Chlorophyll a-b binding protein, chloroplastic
TRINITY_DN17645_c0_g1	1996.39	8800.74	3954.56	1082.46	715.49	1293.11	2560.54	498.95	RBS_HORVU	Ribulose bisphosphate carboxylase small chain, chloroplastic
TRINITY_DN29517_c2_g3	2930.79	3208.01	2871.87	4045.29	3179.01	3846.91	2492.91	2836.6	EF1A2_DAUCA	Elongation factor 1-alpha
TRINITY_DN18546_c2_g1	1865.64	3162.6	2037.2	266.84	302.56	420.44	2365.62	317.85	PSAN_HORVU	Photosystem I reaction center subunit N, chloroplastic
TRINITY_DN23575_c4_g2	2311.02	3769.02	2440.88	521.03	461.87	684.75	2340.1	405.71	PLAS_ORYSJ	Plastocyanin, chloroplastic
TRINITY_DN25601_c0_g1	2205.74	1725.57	2282.83	958.61	997.85	888.32	2322.42	1136	CATA3_MAIZE	Catalase isozyme 3
TRINITY_DN20726_c1_g1	2677.14	3841.43	3015.32	2299.13	2045.53	2181.55	2313.56	2011.47	UBIQP_LINUS	Polyubiquitin
TRINITY_DN21973_c0_g1	1291.92	2039.37	1490.11	296.44	348.54	363.48	2307.79	531.02	PSBP_PEA	Oxygen-evolving enhancer protein 2, chloroplastic
TRINITY_DN24224_c4_g1	2277.19	2060.5	2055.84	2903.6	4427.13	2040.8	2292.53	3618.44
TRINITY_DN22812_c0_g1	1301.86	2553.87	1409.24	352.99	331.57	404.59	2242.33	478.52	CB12_SOLLC	Chlorophyll a-b binding protein 7, chloroplastic
TRINITY_DN18590_c3_g1	2269.21	3124.88	2438.2	2152.03	1986.77	2177.37	2226.8	2095.14	UBIQP_AVEFA	Polyubiquitin
TRINITY_DN25570_c2_g1	1039.2	1917.57	1192.42	228.08	256.93	297.76	2166.91	410.52	PSAL_HORVU	Photosystem I reaction center subunit XI, chloroplastic
TRINITY_DN28639_c2_g5	2906.25	2994.27	3457.46	4225.34	2875.86	2946.97	2156.64	1997.36	HSP72_SOLLC	Heat shock cognate 70 kDa protein 2
TRINITY_DN22283_c0_g2	871.07	1749.8	1105.59	196.14	228.24	241.22	2145.58	438.29	PSAF_HORVU	Photosystem I reaction center subunit III, chloroplastic
TRINITY_DN17893_c0_g1	816.51	1831.96	1069.6	208.52	190.7	217.33	2121.6	328.9	CB4A_ARATH	Chlorophyll a-b binding protein CP29.1, chloroplastic
TRINITY_DN22470_c2_g2	796.09	1403.41	799.39	218.28	219.47	275.81	2103.48	459.06	PSAEA_NICSY	Photosystem I reaction center subunit IV A, chloroplastic
TRINITY_DN18907_c1_g2	1333.67	1055.06	1216.27	594.99	891.15	892.14	2082.03	1295.19	12KD_FRAAN	Auxin-repressed 12.5 kDa protein
TRINITY_DN21673_c0_g1	5866.53	7934.78	6553.15	4062.1	3100.93	3719.71	2059.84	1281.19	UBIQP_HORVU	Polyubiquitin
TRINITY_DN22784_c1_g1	1217.13	1960.33	1441.68	315.96	350.5	394.54	2044.9	484.16	PSBO_HELAN	Oxygen-evolving enhancer protein 1, chloroplastic {ECO:0000250|UniProtKB:P23321}
TRINITY_DN25339_c0_g5	1291.82	2292.02	1585.13	504.13	477.95	572.52	2012.68	633.68	CB13_SOLLC	Chlorophyll a-b binding protein 8, chloroplastic
TRINITY_DN19496_c3_g5	1857.79	2187.88	2021	1176.13	1214.12	1182.65	1986.95	1347.24	GRP2_SORBI	Glycine-rich RNA-binding protein 2
TRINITY_DN20878_c4_g1	2510.89	1499.88	2005.8	1404.66	1124.23	1353.05	1973.84	1171.58	ALEU_HORVU	Thiol protease aleurain
TRINITY_DN29129_c1_g1	1599.05	1676.99	1465.83	1158.3	984	1116.29	1964.23	1491.21	PPDK1_ORYSJ	Pyruvate, phosphate dikinase 1, chloroplastic
TRINITY_DN25601_c0_g2	1667.66	1233.81	1661.59	572.99	480.88	378.74	1941.81	755.92	CATA3_MAIZE	Catalase isozyme 3
TRINITY_DN25403_c0_g8	2663.28	4465.11	2760.17	715.6	566.11	657.89	1934.89	358.77	CB2D_SOLLC	Chlorophyll a-b binding protein 1D
TRINITY_DN29517_c2_g2	2288.38	2232.89	2171.76	2655.5	1964.04	2044.38	1894.55	1872.48	EF1A2_DAUCA	Elongation factor 1-alpha
TRINITY_DN18746_c1_g2	920.17	615.09	928.19	781.43	930.86	669.88	1864.61	1866.09	SUI1_MAIZE	Protein translation factor SUI1 homolog
TRINITY_DN13593_c0_g1	1475.27	1589.39	1081.65	583.19	1154.33	656.33	1817.19	1221.7
TRINITY_DN24722_c0_g3	5930.48	3918.12	6343.33	5803.92	6555.57	6338.9	1733.77	1739.25	YTHD2_MACFA	YTH domain-containing family protein 2
TRINITY_DN19545_c1_g1	859.37	646.62	762.27	1182.7	1041.75	1229.34	1732.31	1201.08
TRINITY_DN22049_c2_g2	1691.2	2803.32	1919.2	1766.36	1940.05	2606.92	1703.62	1319.51	CP121_ARATH	Calvin cycle protein CP12-1, chloroplastic
TRINITY_DN17651_c0_g3	1061.08	905.42	916.45	782.72	1173.93	902.17	1692.64	1696.43	MT3_CARPA	Metallothionein-like protein type 3
TRINITY_DN28958_c1_g1	2648.14	2214.89	2512.37	1052.13	712.42	805.27	1673.23	580.49	SWT13_ORYSJ	Bidirectional sugar transporter SWEET13
TRINITY_DN25190_c0_g1	639.47	1747.03	840.77	45.72	58.61	56.65	1658.16	90.79	PSAO_ARATH	Photosystem I subunit O
TRINITY_DN27463_c1_g1	773.58	1372.65	896.57	116.32	115.44	146.84	1652.4	146.73	PSBQ1_MAIZE	Oxygen-evolving enhancer protein 3-1, chloroplastic
TRINITY_DN29490_c3_g1	1275.3	1069.06	1641.57	5306.62	7234.59	4863.99	1582.7	7760.8
TRINITY_DN27998_c2_g2	949.24	1113.5	965.24	368.87	250.71	380.45	1568.04	447.67	TPT_MAIZE	Triose phosphate/phosphate translocator, chloroplastic
TRINITY_DN28949_c0_g2	906.03	516.4	727.62	151.96	264.47	232.25	1559.51	402.72	Y1426_METJA	Uncharacterized protein MJ1426
TRINITY_DN26786_c0_g5	774	2063.46	1701.63	2042.12	1138.77	1860.26	1529.66	1174.75	ALFC_ORYSJ	Fructose-bisphosphate aldolase, chloroplastic
TRINITY_DN26137_c0_g1	1714.69	1454.04	1957.71	3867.14	6268.81	4757.48	1513.08	6772.99
TRINITY_DN25403_c0_g3	1122.52	3885.98	1277.09	662.89	499.89	561.53	1480.75	454.78
TRINITY_DN19496_c3_g3	745.54	909.15	876.1	467.59	458.51	467.32	1460.85	973.33	GRP1_SINAL	Glycine-rich RNA-binding protein GRP1A
TRINITY_DN27636_c0_g2	839.53	1689.64	1072.36	239.4	225.06	276.76	1450.59	291.47	PSAH_ORYSJ	Photosystem I reaction center subunit VI, chloroplastic
TRINITY_DN17716_c4_g7	720.52	1137.78	781.88	732.57	715.8	832.93	1449.04	1117.44	RL40_BRARP	Ubiquitin-60S ribosomal protein L40
TRINITY_DN19937_c0_g5	4794	7038.01	5043.45	1209.03	907.96	991.45	1426.89	213.45	CB121_HORVU	Chlorophyll a-b binding protein 1B-21, chloroplastic
TRINITY_DN18208_c4_g1	703.61	940.06	755.75	282.23	265.88	325.76	1417.88	458.61	TRXM_MAIZE	Thioredoxin M-type, chloroplastic
TRINITY_DN21967_c0_g1	775.46	1056.16	758.54	656.42	636.75	691.68	1318.81	1041.01	H3_MORAP	Histone H3
TRINITY_DN27644_c2_g1	728.41	1099.44	885.74	432.88	239.62	256.31	1277.28	318.6	GSTU6_ORYSJ	Probable glutathione S-transferase GSTU6
TRINITY_DN27533_c1_g4	1418.41	2842.4	1776.84	216.23	174.67	204.43	1261.81	143.91	CB5_ARATH	Chlorophyll a-b binding protein CP26, chloroplastic
TRINITY_DN21655_c0_g1	602.61	998.88	679.3	159.24	172.29	178.03	1255.57	299.16	PORB_HORVU	Protochlorophyllide reductase B, chloroplastic
TRINITY_DN20460_c2_g6	2540.43	3824.27	2937.94	2120.82	1606.37	2123.04	1198.5	755.21	UBIQP_HORVU	Polyubiquitin
TRINITY_DN28642_c2_g1	1021.87	1024.18	1593.56	702.49	468.64	731.89	1177.55	650.74	RRT15_YEAST	Regulator of rDNA transcription protein 15
TRINITY_DN17659_c0_g4	849.5	621.29	860.31	68.83	116.09	96.98	1166.89	182.92	HQGT_RAUSE	Hydroquinone glucosyltransferase
TRINITY_DN17479_c0_g1	1632.01	1401.76	1622.68	3349.19	1983.78	2084.57	1141.83	1490.62	HSP72_SOLLC	Heat shock cognate 70 kDa protein 2
TRINITY_DN24433_c1_g1	938.3	673.64	816.25	466.83	431.64	517.06	1130.38	604.48
TRINITY_DN26069_c0_g1	4704.05	7383.41	6155.32	3101.17	2595.94	3338.8	1112.74	608.43	PSBR_SPIOL	Photosystem II 10 kDa polypeptide, chloroplastic
TRINITY_DN22967_c1_g1	1102.91	905.71	1106.08	1134.38	693.91	627.44	1107.02	898.67	HSP7C_PETHY	Heat shock cognate 70 kDa protein
TRINITY_DN26786_c0_g2	597.03	1564.47	1292.9	1643.25	862.61	1282.05	1098.73	804.59	ALFC_ORYSJ	Fructose-bisphosphate aldolase, chloroplastic
TRINITY_DN16987_c1_g2	937.55	2003.73	1188.62	86.74	104.65	134.67	1097.89	92.52	PSAG_HORVU	Photosystem I reaction center subunit V, chloroplastic
TRINITY_DN29536_c2_g4	1769.79	1898.32	2242.33	1466.51	1678.7	1647.46	1097.6	892.61
TRINITY_DN27033_c0_g1	802.12	861.19	999.36	649.01	800.35	825.13	1080.05	952.1
TRINITY_DN22706_c1_g2	1272.11	836.79	1234	990.36	1027.06	915.05	1051.45	931.95
TRINITY_DN27851_c1_g1	1297.88	1661.08	1328.29	1105.03	1064.55	1086.06	1015.48	941.44	UBQ4_ARATH	Polyubiquitin 4
TRINITY_DN28232_c2_g4	495.06	897.11	632.52	110.15	117.65	136.96	1012.16	176.43	PSBW_ORYSJ	Photosystem II reaction center W protein, chloroplastic
TRINITY_DN24021_c2_g3	826.87	1185.47	1037.68	401.66	309.82	361.76	1001.75	382.86	CRD1_HORVU	Magnesium-protoporphyrin IX monomethyl ester [oxidative] cyclase, chloroplastic
TRINITY_DN20341_c0_g1	726.35	996.44	813	295.52	358.53	317.05	1000.3	333.91	ATPG_MAIZE	ATP synthase subunit gamma, chloroplastic
TRINITY_DN24361_c4_g4	844.56	670.14	869.42	287.12	283.85	251.57	999.53	394.84
TRINITY_DN25264_c5_g2	738.5	622.56	686.45	661.49	711.23	831.23	976.57	1085.6	CYSP1_MAIZE	Cysteine proteinase 1
TRINITY_DN26285_c0_g1	640.04	767.52	643.27	579.04	447.4	513.68	963.13	600.91	FENR1_TOBAC	Ferredoxin--NADP reductase, leaf-type isozyme, chloroplastic
TRINITY_DN28888_c2_g1	625.53	671.51	565.27	935.28	707.64	781.26	960.95	1211.47	G3PC1_HORVU	Glyceraldehyde-3-phosphate dehydrogenase 1, cytosolic
TRINITY_DN26620_c2_g2	473.5	660.06	542.44	338.76	292.6	371.02	953.28	513.21	UCRIA_ORYSJ	Cytochrome b6-f complex iron-sulfur subunit, chloroplastic
TRINITY_DN22545_c0_g1	505	401.02	765.04	189.59	216.5	138.93	934.66	268.02
TRINITY_DN19151_c0_g2	396.86	255.34	402.99	266.99	216.13	233.42	925.27	525.96	SAP8_ORYSJ	Zinc finger A20 and AN1 domain-containing stress-associated protein 8
TRINITY_DN28192_c0_g2	1084.5	1113.51	1242.01	708.77	697.44	835.37	916.13	555.16	ROC2_NICSY	29 kDa ribonucleoprotein B, chloroplastic
TRINITY_DN19028_c3_g1	583.73	614.29	594.8	415.06	445.31	472.35	901.4	740.72	CLPC2_ORYSJ	Chaperone protein ClpC2, chloroplastic
TRINITY_DN22044_c0_g2	494.9	945.74	576.82	136.52	138.02	166.19	897.2	187.33	PSAD_HORVU	Photosystem I reaction center subunit II, chloroplastic
TRINITY_DN27644_c2_g3	1859.47	3089.44	2840.19	1216.12	590.19	546.76	889.97	181.58
TRINITY_DN20568_c2_g3	496.61	573.44	503.63	183.63	197.32	264.66	886.8	370.63	PPT2_ORYSJ	Phosphoenolpyruvate/phosphate translocator 2, chloroplastic
TRINITY_DN17334_c4_g1	503.21	1249.46	902.66	954.84	562.83	890.21	869.66	640.7	PIP27_ORYSJ	Probable aquaporin PIP2-7
TRINITY_DN19073_c0_g1	455.32	1012.59	414.81	109.16	87.06	100.08	866.09	163.85	CB4B_SOLLC	Chlorophyll a-b binding protein CP24 10B, chloroplastic
TRINITY_DN26995_c1_g1	470.17	1152.89	657.34	1000.65	455.61	547.02	858.76	721.82	CAPP3_SORBI	Phosphoenolpyruvate carboxylase 3
TRINITY_DN22565_c1_g2	375.56	598.58	602.56	447.84	384.32	360.9	858.15	696.76	METK1_ORYSJ	S-adenosylmethionine synthase 1
TRINITY_DN29537_c1_g1	1046.44	1172.51	1065.62	422.76	408.25	470.73	845.02	342.41	TKTC_MAIZE	Transketolase, chloroplastic
TRINITY_DN29385_c1_g2	689.23	379.63	628.38	190.89	156.7	147.11	835.89	245.71	THIC_ARATH	Phosphomethylpyrimidine synthase, chloroplastic
TRINITY_DN23112_c0_g1	1854.33	2989.68	2552.35	1084.02	535.2	564.54	833.78	180.32	GSTU6_ORYSJ	Probable glutathione S-transferase GSTU6
TRINITY_DN29114_c1_g2	1062.63	684.07	1330.43	1913.39	2454.84	1503.72	832.36	2291.93
TRINITY_DN27463_c1_g3	1107.73	2244.88	1369.62	138.19	164.1	183.6	831.32	76.07	PSBQ1_MAIZE	Oxygen-evolving enhancer protein 3-1, chloroplastic
TRINITY_DN29679_c3_g1	577.84	379.09	694.28	268	263.47	239.18	827.64	386.06	EFR_ARATH	LRR receptor-like serine/threonine-protein kinase EFR
TRINITY_DN27533_c1_g5	824.25	1481.64	896.02	147.83	124.89	173.73	826.4	173.65
TRINITY_DN17824_c1_g2	368.6	1084.1	568.76	897.47	476.42	636.12	821.91	842.56	CAHC_HORVU	Carbonic anhydrase, chloroplastic
TRINITY_DN29599_c3_g2	550.53	532.47	523.01	441.29	350.05	341.96	800.49	591.3	EF2_BETVU	Elongation factor 2
TRINITY_DN23163_c0_g2	549.32	604.07	594.67	452.94	379.47	384.64	792.59	559.1	PGL1A_ARATH	PGR5-like protein 1A, chloroplastic
TRINITY_DN25625_c0_g1	937.26	613.07	808.97	230.54	192.64	175.06	785.44	177.82	HIR1_ARATH	Hypersensitive-induced response protein 1
TRINITY_DN24870_c3_g1	324.21	649.38	369.81	132.74	93.71	139.78	780.57	180.02	CUT1A_ARATH	Protein CURVATURE THYLAKOID 1A, chloroplastic
TRINITY_DN21127_c2_g1	2249.64	3059.02	2212.21	3504.18	3453.18	4030.89	779.85	1161.77	G3PC2_MAIZE	Glyceraldehyde-3-phosphate dehydrogenase 2, cytosolic
TRINITY_DN25257_c0_g1	758.61	594.81	732.41	2534.44	1520.38	2139.22	778.59	1732.37	ASR3_SOLLC	Abscisic stress-ripening protein 3
TRINITY_DN26027_c0_g3	563.83	745.16	602.58	496.38	355.42	458.16	774.98	522.76	G3PA_SPIOL	Glyceraldehyde-3-phosphate dehydrogenase A, chloroplastic
TRINITY_DN20151_c5_g3	469.52	560.07	602.33	407.69	349.58	379.33	774.72	464.87	TCTP_PSEMZ	Translationally-controlled tumor protein homolog
TRINITY_DN22032_c0_g1	670.67	421.17	760.39	556.16	594.64	509.19	767.63	681.32	DI191_ORYSJ	Protein DEHYDRATION-INDUCED 19
TRINITY_DN26995_c1_g2	828.7	1723.46	1141.01	1230.13	522.06	390.39	754.99	440.68	CAPP3_SORBI	Phosphoenolpyruvate carboxylase 3
TRINITY_DN21452_c1_g1	338.31	697.77	449.4	519.93	448.37	476.35	753.42	747.49	CYPH_MAIZE	Peptidyl-prolyl cis-trans isomerase
TRINITY_DN17327_c5_g1	1094.01	1193.43	1074.44	1832.12	1482.35	1682.82	747.34	942.64	G3PP1_ARATH	Glyceraldehyde-3-phosphate dehydrogenase GAPCP1, chloroplastic
TRINITY_DN20623_c1_g2	678.3	626.42	644.4	481.72	453.94	377.62	742.26	418.25	H1_SOLPN	Histone H1
TRINITY_DN17672_c2_g1	463.84	756.44	560.84	477.06	420.63	586.39	740	615.21	G3PB_ARATH	Glyceraldehyde-3-phosphate dehydrogenase GAPB, chloroplastic
TRINITY_DN27198_c0_g1	656.55	452.35	608.78	276.51	253.32	290.42	735.07	307.01	BBD_ORYMI	Bifunctional nuclease
TRINITY_DN21586_c0_g1	466.63	464.56	452.54	127.09	175.81	156.45	721.26	264.44	TIP42_MAIZE	Aquaporin TIP4-2
TRINITY_DN17075_c2_g3	1393.65	1439.05	1399.84	1776.2	1360.48	1410.65	717.32	791.93	EF1A_ORYSJ	Elongation factor 1-alpha
TRINITY_DN23897_c0_g1	384.86	610	512.8	541.02	805.97	559.48	716.81	1072.34	H31_USTMA	Histone H3.1
TRINITY_DN17705_c0_g1	779.13	982.52	786.07	1000.03	928.85	1063.51	704.46	842.32	EF1A_SOYBN	Elongation factor 1-alpha
TRINITY_DN25645_c0_g2	328.13	524.48	329.96	123.94	121.73	184.46	694.51	154.76	PSBX_SYNJB	Photosystem II reaction center X protein {ECO:0000255|HAMAP-Rule:MF_01386}
TRINITY_DN18355_c0_g1	373.51	658.27	501.88	114.22	111.8	173.74	693	165.14	KPPR_SPIOL	Phosphoribulokinase, chloroplastic
TRINITY_DN22571_c0_g3	301.02	243.1	276.71	102.79	102.43	110.63	675.38	228.61	YCF23_PYRYE	Uncharacterized protein ycf23
TRINITY_DN26138_c0_g2	558.87	574.15	577.65	361.25	508.16	589.46	649.55	631.14	ORYA_ORYSJ	Oryzain alpha chain
TRINITY_DN28587_c2_g3	667.26	575.31	582.26	585.37	348.83	273.68	649.17	462.48	HSP72_SOLLC	Heat shock cognate 70 kDa protein 2
TRINITY_DN18666_c0_g3	652.52	337.46	507.64	187.69	175.59	166.7	648.96	258.04	COL3_ARATH	Zinc finger protein CONSTANS-LIKE 3
TRINITY_DN18565_c0_g1	329.71	313.87	277.36	342.54	251.06	271.22	648.37	577.92	EF1A_ORYSJ	Elongation factor 1-alpha
TRINITY_DN22480_c0_g1	220.12	337.07	225.47	77.83	73.15	95.2	641.97	188.96	PSBY_SPIOL	Photosystem II core complex proteins psbY, chloroplastic
TRINITY_DN20623_c1_g1	508.35	526.21	589.26	182.08	353.07	225.31	641.42	387.18	H1_SOLPN	Histone H1
TRINITY_DN29695_c3_g4	703.86	662.4	997.58	663.2	370.34	563.2	635.28	379.39	TAR1_KLULA	Protein TAR1
TRINITY_DN22674_c0_g1	225.23	580.52	280.71	273.62	196.98	330.27	627.27	377.74	FER_WHEAT	Ferredoxin, chloroplastic
TRINITY_DN18317_c0_g1	497.96	255.16	458.32	102.96	250.33	167.77	626.72	319.29
TRINITY_DN29039_c1_g1	481.76	525.17	549.12	445.69	490.51	594.73	624.47	497.06	NEN1_ARATH	Protein NEN1 {ECO:0000303|PubMed:25081480}
TRINITY_DN20306_c0_g1	507.91	539.69	505.45	502.73	455.82	514.47	617.6	440.38	MNB1B_MAIZE	DNA-binding protein MNB1B
TRINITY_DN12847_c0_g1	870.43	1515.31	1345.32	519.13	498.17	587.57	610.6	195.29
TRINITY_DN23873_c1_g2	773.33	188.36	655.09	25.73	32.66	15.26	608.51	36.35	C71C3_MAIZE	Cytochrome P450 71C3
TRINITY_DN27518_c1_g1	1114.08	752.21	1581.47	5686.64	6302.78	4556.19	598.02	2959.49
TRINITY_DN29771_c5_g2	456.17	1268.02	735.97	1121.11	617.53	589.6	594.09	539.87	CAHC_HORVU	Carbonic anhydrase, chloroplastic
TRINITY_DN25403_c0_g4	454.43	1246.19	578.77	285.06	197.68	279.74	588.6	83.27	CB23_HORVU	Chlorophyll a-b binding protein of LHCII type III, chloroplastic
TRINITY_DN29760_c6_g2	567.45	347.1	635.55	1406.46	1524.88	1426.58	588.51	1786.07
TRINITY_DN21708_c3_g1	909.24	753.31	1320.5	1823.79	2256.15	1573.63	578.4	1237.47
TRINITY_DN24660_c0_g1	812.52	629.76	1234.34	3879.5	4871.65	3029.99	578.28	2562.61
TRINITY_DN25438_c0_g1	318.84	438.44	384.15	831.08	971.15	970.66	574.5	1644.04
TRINITY_DN25318_c0_g2	398.96	596.96	512.6	403.5	350.77	443.96	570	353.66	CP20B_ARATH	Peptidyl-prolyl cis-trans isomerase CYP20-2, chloroplastic
TRINITY_DN24568_c1_g1	266.97	109.46	152.86	25.61	33.51	30.26	567.66	122.21	APL_ARATH	Myb family transcription factor APL
TRINITY_DN23310_c1_g1	484.12	429.02	407.91	321.34	291.94	294.95	566.64	389.68	APX2_ORYSJ	L-ascorbate peroxidase 2, cytosolic
TRINITY_DN22724_c1_g5	818.47	1177.44	875.67	385.04	348.14	389.88	564.99	181.54	MT2A_ORYSJ	Metallothionein-like protein 2A
TRINITY_DN20878_c4_g3	499.32	370.01	477.1	326.09	265.06	349.1	564.84	337.25
TRINITY_DN26032_c0_g1	377.83	464.73	425.33	612.64	643.77	728.06	563.05	836.5	FTSH2_ORYSJ	ATP-dependent zinc metalloprotease FTSH 2, chloroplastic
TRINITY_DN20136_c0_g6	452.57	652.82	606.01	750.32	576.92	545.39	561.17	568.08
TRINITY_DN27138_c1_g1	810.94	269.64	404.17	505.19	545.41	559.41	560.87	708.56
TRINITY_DN17659_c0_g5	1199.85	775.97	1333.2	91.73	142.75	110.3	559.28	79.21	HQGT_RAUSE	Hydroquinone glucosyltransferase
TRINITY_DN17748_c0_g1	151.62	497.43	232.95	191.92	232.56	292.46	547.59	485.08
TRINITY_DN20663_c0_g2	326.1	76.64	137.71	48.6	39.01	33.93	540.46	205.57	COL5_ARATH	Zinc finger protein CONSTANS-LIKE 5
TRINITY_DN29073_c1_g5	267.17	514.18	356.46	324.22	120.86	92.72	531.44	261.88	CAPP3_SORBI	Phosphoenolpyruvate carboxylase 3
TRINITY_DN20301_c0_g1	498.19	472.69	654.15	56.51	85.88	66.11	531.19	70.28	NFYC4_ARATH	Nuclear transcription factor Y subunit C-4
TRINITY_DN28508_c1_g2	414.36	274.08	379.25	112.74	107.28	104.61	530.55	142.9	YCF23_CYAPA	Uncharacterized protein ycf23
TRINITY_DN27829_c1_g2	387.57	523.78	429.8	79.48	66.35	65.31	524.73	92.25	FD6E2_SOYBN	Omega-6 fatty acid desaturase, endoplasmic reticulum isozyme 2
TRINITY_DN21562_c1_g1	242.47	271.08	271.03	142.46	129.52	216.64	517.89	240.79
TRINITY_DN17576_c2_g2	503.56	453.24	684.26	1725.54	2519.3	1970.82	512.07	2382.74
TRINITY_DN23817_c0_g1	371.43	429.17	406.2	571.42	528.08	571.7	508.47	680.19	ASPRX_ORYSJ	Aspartic proteinase
TRINITY_DN20136_c0_g5	807.48	1045.58	1052.78	981.11	699.77	568	506.87	436.85	GSTUP_ARATH	Glutathione S-transferase U25
TRINITY_DN24821_c1_g1	780.75	421.07	433.54	402.66	359.75	511.33	504.65	395.93	VPE1_PHAVU	Vacuolar-processing enzyme
TRINITY_DN14916_c0_g1	330.43	339.08	300.76	272.33	268.7	336.11	502.91	448.18	EF2_BETVU	Elongation factor 2
TRINITY_DN20515_c1_g1	220.24	470.57	282.08	192.32	161.91	214.34	501.82	255.97	ATPX_SPIOL	ATP synthase subunit b', chloroplastic
TRINITY_DN17705_c0_g2	600.24	707.3	612.98	1006.94	814.05	1040.56	491.86	652.32	EF1A_MAIZE	Elongation factor 1-alpha
TRINITY_DN29260_c1_g2	1243.29	1454.36	1519.49	2091.53	1368.35	1426.84	490.16	519.51	HSP81_ORYSJ	Heat shock protein 81-1
TRINITY_DN23780_c1_g1	230.38	223.98	292.73	118.57	125.62	165.81	487.99	217.1	HPR1_ARATH	Glycerate dehydrogenase HPR, peroxisomal
TRINITY_DN24583_c1_g1	500	355.12	633.32	1470.08	2254.27	1587.35	485.71	1817
TRINITY_DN29199_c0_g1	405.4	249.94	348.91	456.77	382.93	431.13	482.04	602.25	GIGAN_ORYSJ	Protein GIGANTEA
TRINITY_DN27890_c0_g1	356.27	373.57	383.55	469.02	351.02	416.65	481.68	427.32	MDHP_MAIZE	Malate dehydrogenase [NADP], chloroplastic
TRINITY_DN20000_c2_g5	739.55	504.64	693.24	1845.72	2334.08	1714.09	479.57	1524.29
TRINITY_DN18199_c0_g1	560.84	261.86	405.44	34.25	149.83	82.93	472.8	176.34	TSJT1_TOBAC	Stem-specific protein TSJT1
TRINITY_DN18015_c0_g2	278.29	215.15	346.78	1110.45	1605.67	1087.75	471.38	1981.05
TRINITY_DN24945_c0_g2	489.37	274.16	297.76	138.97	232.78	210.86	470.9	308.93
TRINITY_DN21283_c1_g1	273.91	512.88	324.73	153.92	152.28	199.85	470.79	219.61	ATPD_SORBI	ATP synthase delta chain, chloroplastic
TRINITY_DN24179_c1_g1	329.49	391.99	354.66	212.55	226.1	241.15	466.57	248.49	RUBA_PEA	RuBisCO large subunit-binding protein subunit alpha, chloroplastic
TRINITY_DN16876_c0_g3	386.37	651.56	443.37	272.36	259.24	330.6	466.51	251.66	IPYR1_ARATH	Soluble inorganic pyrophosphatase 1, chloroplastic
TRINITY_DN19513_c1_g2	179.17	335.19	227.16	251.46	194.72	314.75	466	400.92
TRINITY_DN24722_c0_g1	577.71	469.02	590.88	530.98	671.55	680.88	465.39	514.96
TRINITY_DN24722_c0_g5	2074.91	1588.24	2224.54	1879.54	2164.5	2130.88	465.34	493.32
TRINITY_DN26027_c0_g1	264.93	536.29	310.54	105.02	84.49	116.28	462.27	131.73	G3PA_MAIZE	Glyceraldehyde-3-phosphate dehydrogenase A, chloroplastic
TRINITY_DN29323_c2_g2	795.43	523.91	1018.25	2329.49	3491.47	2119.43	458.96	1970.96
TRINITY_DN29695_c2_g1	371.01	370.09	589.89	281.27	162.71	276.98	454.71	230.85
TRINITY_DN24443_c0_g1	511.45	639.54	586.9	1050.75	989.21	1072.38	454.49	656.51	IF5A_MAIZE	Eukaryotic translation initiation factor 5A
TRINITY_DN19167_c1_g2	1230.11	1068.11	1232.64	664.93	674.2	738.92	454.21	332.52	RPB6B_ARATH	DNA-directed RNA polymerases II and V subunit 6B
TRINITY_DN27865_c1_g2	915.86	1150.8	870.8	884.17	843.4	824.17	452.34	356.59	H2B3_MAIZE	Histone H2B.3
TRINITY_DN28524_c0_g1	319.74	796.96	551.86	165.62	141.98	154.85	450.34	141.55	HEM11_HORVU	Glutamyl-tRNA reductase 1, chloroplastic
TRINITY_DN27511_c1_g1	643.61	577.37	535.44	392.09	330.88	338.5	448.49	314.87	TSJT1_TOBAC	Stem-specific protein TSJT1
TRINITY_DN29290_c1_g1	646.25	511.87	565.67	557.77	546.59	426.95	444.66	388.08	TPC1_WHEAT	Two pore calcium channel protein 1
TRINITY_DN27003_c0_g3	348.98	462.11	389.03	438.56	379.69	401.43	443.52	391.92	TRXH_WHEAT	Thioredoxin H-type
TRINITY_DN28733_c1_g4	446.02	342.53	354.84	232.34	232.04	176.28	438.85	290.27	APX2_ORYSJ	L-ascorbate peroxidase 2, cytosolic
TRINITY_DN29097_c0_g3	273.64	277.51	273.45	128.39	136.82	130.39	437.64	216.14	PRSP1_SPIOL	Ribosome-binding factor PSRP1, chloroplastic
TRINITY_DN21689_c0_g1	226.46	310.14	271.59	290.69	265.75	325.02	432.89	395.14	RL23_TOBAC	60S ribosomal protein L23
TRINITY_DN27484_c0_g1	325.09	200.38	274.72	237.37	292.26	296.87	432.56	430.75
TRINITY_DN28377_c0_g1	282.84	320.76	287.79	177.51	159.99	205.76	428.95	237.54	SLMH_HYDIT	4-sulfomuconolactone hydrolase
TRINITY_DN25403_c0_g5	656.94	991.79	399.66	15.34	17.17	16.88	427.32	11.89
TRINITY_DN17263_c1_g2	774.87	903.24	700.41	1106.12	635.87	691.89	423.09	453.2	HSP81_ORYSJ	Heat shock protein 81-1
TRINITY_DN24732_c1_g1	292.82	558.24	391.35	239.9	216.3	260.97	420.04	211.17	RK12_ORYSJ	50S ribosomal protein L12, chloroplastic
TRINITY_DN21149_c1_g1	712.35	550.48	738.09	461.98	471.15	540.5	419.32	297.12	CYSKP_SOLTU	Cysteine synthase, chloroplastic/chromoplastic
TRINITY_DN27511_c1_g3	474.26	436.89	339.1	273.74	286.1	344.54	413.49	334.74
TRINITY_DN23333_c0_g4	171.04	341.42	206.04	85.91	68.81	90.06	410.07	129.28	PGKH_WHEAT	Phosphoglycerate kinase, chloroplastic
TRINITY_DN23644_c0_g1	177.28	248.5	199.77	92.49	91.22	105.25	409.21	181.85	BAS1B_ARATH	2-Cys peroxiredoxin BAS1-like, chloroplastic
TRINITY_DN24582_c1_g2	142.55	285.91	191.41	91.45	92.75	92.02	408.92	162.72	GSA_ORYSJ	Glutamate-1-semialdehyde 2,1-aminomutase, chloroplastic
TRINITY_DN19632_c0_g2	108.84	139.91	122.94	86.27	72.68	92.07	407.59	226.67	TRXF_ORYSJ	Thioredoxin F, chloroplastic
TRINITY_DN21708_c2_g1	622.38	384.62	779.11	3663.95	3812.1	3465.86	406.75	2528.21
TRINITY_DN19692_c0_g4	519.06	1672.12	1096.2	1288.63	1521.61	1174.81	406.27	393.56	ASR1_SOLLC	Abscisic stress-ripening protein 1
TRINITY_DN22906_c0_g1	357.95	372.08	392.99	1153.17	876.44	1005.77	405.16	904.78	SUMO1_ORYSJ	Small ubiquitin-related modifier 1
TRINITY_DN25289_c0_g1	1196.21	997.82	1100.13	1247.25	1391.46	1566.4	404.61	528.71	GGT2_ARATH	Glutamate--glyoxylate aminotransferase 2
TRINITY_DN19988_c0_g3	343.24	558.83	433.22	130.39	128.27	181.05	404.06	132.74	PQL2_ARATH	PsbQ-like protein 2, chloroplastic
TRINITY_DN28452_c2_g1	286.31	292.4	288.99	253.65	210.16	263.31	403.09	273.2	CH10C_ARATH	20 kDa chaperonin, chloroplastic
TRINITY_DN20595_c2_g1	342.54	176.85	316.56	75.23	79.7	83.13	402.74	105.36	DNAJ_STAAB	Chaperone protein DnaJ {ECO:0000255|HAMAP-Rule:MF_01152}
TRINITY_DN16383_c2_g1	190.16	232.39	194.99	144.95	111	141.19	401.86	204.41
TRINITY_DN27453_c1_g1	352.25	298.01	331.95	259.62	255.45	270.06	401.45	366.52	EIN3_ARATH	Protein ETHYLENE INSENSITIVE 3
TRINITY_DN19616_c2_g1	42.88	435.2	285.42	78.08	96.13	112.13	397.59	160.93	NLTP3_WHEAT	Probable non-specific lipid-transfer protein 3
TRINITY_DN24836_c0_g1	489.12	118.18	385.17	15.06	12.83	4.94	397.35	16.8	C71C1_MAIZE	3-hydroxyindolin-2-one monooxygenase
TRINITY_DN27865_c1_g1	631.27	1007.21	758.65	682.96	646.12	669.58	387.13	328.4	H2B2_WHEAT	Histone H2B.2
TRINITY_DN20457_c0_g1	382.7	319.95	428.11	530.22	545.95	419.49	382.63	593.12
TRINITY_DN26708_c0_g2	324.88	264.6	298.87	134.35	129.4	159.64	381.42	198.83	GLO1_ARATH	Peroxisomal (S)-2-hydroxy-acid oxidase GLO1
TRINITY_DN25868_c2_g1	277.5	256.48	292.23	309.92	258.14	218.5	379.77	317.25	DNJH_CUCSA	DnaJ protein homolog
TRINITY_DN26333_c1_g1	242.69	297.49	268.34	409.17	390.94	375.22	375.42	545.99
TRINITY_DN27613_c0_g1	241.73	228.41	253	269.62	236.44	253.21	375.36	413.2	Y3544_ARATH	Uncharacterized CRM domain-containing protein At3g25440, chloroplastic
TRINITY_DN26520_c0_g2	196.41	231.54	229.33	159.77	157.91	128.6	371.91	250.93	CPNB3_ARATH	Chaperonin 60 subunit beta 3, chloroplastic
TRINITY_DN27138_c2_g1	301.65	211.04	260.76	217.52	262.35	283.67	369.38	348.05
TRINITY_DN17824_c1_g3	333.24	854.6	488.88	997.97	563.1	695.63	368.07	482.88	CAHC_HORVU	Carbonic anhydrase, chloroplastic
TRINITY_DN23430_c0_g2	574.62	399.82	675.67	964.61	1678.83	1078.4	364.87	949.61
TRINITY_DN24870_c4_g2	287.88	303.96	271.78	173.66	176.13	161.78	364.56	240.67	CLPC2_ORYSJ	Chaperone protein ClpC2, chloroplastic
TRINITY_DN27518_c1_g3	244.71	137.36	190.96	575.85	665.25	553.46	363.29	1278.81
TRINITY_DN21311_c1_g3	507.38	492.09	438.87	199.34	204.21	270.66	360	149.31	GLO1_ORYSJ	Peroxisomal (S)-2-hydroxy-acid oxidase GLO1
TRINITY_DN17602_c0_g1	69.68	801.86	360.44	351.03	210.83	189.87	357.55	233.22	SLAP1_CLOTH	Cell surface glycoprotein 1
TRINITY_DN21479_c0_g2	269.85	315.1	251.87	218.82	226.32	217.6	355.77	267.49	H2AV3_ORYSJ	Probable histone H2A variant 3
TRINITY_DN23582_c3_g1	812.35	899.8	1542.22	1719.86	4131.53	2860.44	354.61	1556.48
TRINITY_DN25980_c0_g1	246.95	274.4	225.83	211.33	218.53	224.56	354.33	280.09	EA1_MAIZE	Protein EGG APPARATUS-1
TRINITY_DN19118_c2_g1	213.45	242.11	204.56	130.24	99.28	97.24	353.8	236.12
TRINITY_DN29766_c15_g2	533.64	254.19	435.85	598.32	596.28	579.49	352.82	444.21
TRINITY_DN20719_c1_g2	318.23	498.51	396.05	379.98	431.88	360.84	349.3	465.18	UBIQP_LINUS	Polyubiquitin
TRINITY_DN29433_c2_g1	193.5	183.33	233.11	255.73	322.03	310.58	348.29	468.75	CYSP3_OSTOS	Cathepsin B-like cysteine proteinase 3
TRINITY_DN20920_c0_g1	420.27	458.07	436.55	482.59	384.88	422.72	347.22	328.63	ACT_PINCO	Actin
TRINITY_DN18298_c2_g2	310.21	369.03	391	343.28	355.91	374.52	346.65	299.8	MBF1B_ARATH	Multiprotein-bridging factor 1b
TRINITY_DN29638_c2_g3	186.76	513.29	242.81	934.06	1140.54	1052.1	343.27	1065.82	FRI2_TOBAC	Ferritin-2, chloroplastic
TRINITY_DN22079_c0_g3	491.01	305.08	406.25	33.04	26.73	30	339.84	38.68
TRINITY_DN23148_c0_g5	308.64	249.3	343.36	299.12	238.42	248.9	339.67	292.98	HSP7C_ARATH	Heat shock 70 kDa protein 3
TRINITY_DN18781_c1_g1	347.93	337.48	329.12	332.67	246.2	253.98	338.83	278.54	EF1A_ORYSJ	Elongation factor 1-alpha
TRINITY_DN17632_c1_g1	292.55	415.12	350.43	248.32	240.1	275.1	338.11	268.32	PGL1B_ARATH	PGR5-like protein 1B, chloroplastic
TRINITY_DN21087_c2_g1	165.21	309.02	213.15	261.42	275.34	401.79	337.85	418.83	KADC_MAIZE	Adenylate kinase, chloroplastic
TRINITY_DN17824_c1_g4	156.25	405.81	206.17	346.85	166.64	191.74	336.88	309.76	CAHC_HORVU	Carbonic anhydrase, chloroplastic
TRINITY_DN24660_c0_g3	1208.4	828.85	1097.33	2541.82	3064.23	2348.76	336.57	1008.15
TRINITY_DN18119_c0_g1	491.74	303.77	541.43	123.97	139.64	114.1	335.33	100.48
TRINITY_DN20508_c0_g2	181.01	455.18	294.99	140.27	120.8	155.26	333.13	133.72	RR17_MAIZE	30S ribosomal protein S17, chloroplastic
TRINITY_DN23483_c2_g1	238.61	275	265.97	385.92	381.5	368.43	332.93	437.49	CALM_MEDSA	Calmodulin
TRINITY_DN28241_c2_g1	240.29	404.78	282.48	43.97	26.77	57.39	332.14	33.79
TRINITY_DN23362_c0_g1	210.85	175.32	167.96	330.31	258.09	297.72	331.57	480.1	NAC86_ARATH	NAC domain-containing protein 86 {ECO:0000312|EMBL:AED92405.1}
TRINITY_DN17672_c1_g1	1059.88	1241.1	790.85	1517.86	1383.66	1642.37	331.49	526.37
TRINITY_DN23873_c1_g1	648.71	163.86	542.24	31.02	56.1	23.57	331.46	38.94	C71C4_MAIZE	indole-2-monooxygenase
TRINITY_DN18565_c0_g6	340.7	294.71	253.83	424.29	277.36	348.93	330.83	315.47	EF1A_ORYSJ	Elongation factor 1-alpha
TRINITY_DN25607_c0_g1	231.75	317.07	278.62	164.34	162.25	233.7	330.51	213.39	SGAT_ARATH	Serine--glyoxylate aminotransferase
TRINITY_DN20224_c2_g1	225.9	295.28	263.97	167.24	163.23	203.96	330.19	215.73	DAG_ANTMA	DAG protein, chloroplastic
TRINITY_DN20544_c1_g1	181.31	272.41	268.94	109.73	92.3	91.8	329.67	122.31
TRINITY_DN29443_c3_g1	335.9	230.69	332.01	108.27	105.82	78.76	327.74	106.28	Y5524_ARATH	Probable LRR receptor-like serine/threonine-protein kinase At5g65240
TRINITY_DN28401_c2_g1	296.23	200.14	254.35	91	109.66	116.33	327.69	135.05	NHX5_ARATH	Sodium/hydrogen exchanger 5
TRINITY_DN27314_c0_g1	149.13	165.02	177.2	129.17	100.46	80.55	327.28	194.26	ILV5_ORYSJ	Ketol-acid reductoisomerase, chloroplastic
TRINITY_DN28754_c2_g2	281.89	238.84	322.59	230.37	277.01	274.64	325.52	309.75	ABA2_NICPL	Zeaxanthin epoxidase, chloroplastic
TRINITY_DN22974_c0_g1	228.43	576.24	359.54	437.6	557.68	382.75	322.85	410.37
TRINITY_DN26389_c0_g2	631.62	437.43	536.87	469.25	426.91	389.15	321.89	290.91	IF5A3_SOLTU	Eukaryotic translation initiation factor 5A-3
TRINITY_DN22286_c7_g1	84.67	193.04	111.28	74.4	56.94	93.94	321.61	154.27	NDHN_TRIEI	NAD(P)H-quinone oxidoreductase subunit N {ECO:0000255|HAMAP-Rule:MF_01353}
TRINITY_DN19841_c2_g1	137.25	335.99	152.69	111.42	75.48	80.49	320.68	155.19	IAA17_ORYSJ	Auxin-responsive protein IAA17
TRINITY_DN19761_c2_g5	182.75	147.83	183.45	147.49	162.31	154.31	319.37	277.92
TRINITY_DN28237_c0_g1	231.34	126.54	172.66	42.56	42.93	32.74	319.27	86.94	TLP11_ORYSJ	Tubby-like F-box protein 11
TRINITY_DN29075_c0_g2	317.76	364.58	385.16	297.85	250.54	255.49	318.81	216.16	RRN3_YEAST	RNA polymerase I-specific transcription initiation factor RRN3
TRINITY_DN25766_c1_g3	207.26	251.65	592.73	16.85	8.52	1.28	318.64	5.63	MT3B_ORYSJ	Metallothionein-like protein 3B
TRINITY_DN14990_c0_g1	249.21	461.47	379.04	247.6	595.06	366.76	318.05	389.88
TRINITY_DN23631_c0_g1	258.7	156.42	211.82	269.06	160.6	206.22	317.13	231.53	ERF1_ORYSJ	Ethylene-responsive transcription factor 1
TRINITY_DN18799_c5_g3	169.12	131.83	166.24	205.4	178.46	180.31	315.89	381.3	ARF_VIGUN	ADP-ribosylation factor
TRINITY_DN17866_c0_g1	143.37	212.87	184.62	225.66	222.06	255.42	315.41	342.52	RL9_ORYSJ	60S ribosomal protein L9
TRINITY_DN24836_c1_g1	400.82	345.27	547.45	96.16	63.21	54.42	315.08	48.31	C71C4_MAIZE	indole-2-monooxygenase
TRINITY_DN29160_c3_g3	294.05	202.82	230.82	196.05	327.48	377.26	314.29	510.04
TRINITY_DN27541_c1_g2	169.56	327.92	287.23	237.77	285.98	341.02	313.95	284.93	RUBB_PEA	RuBisCO large subunit-binding protein subunit beta, chloroplastic
TRINITY_DN22241_c0_g1	492.63	361.91	446.99	287.66	285.3	261.65	313.31	220.96	CHUP1_ARATH	Protein CHUP1, chloroplastic
TRINITY_DN25560_c2_g1	339.26	214.03	280.11	138.77	175.96	195.56	313.27	199.02	LRK64_ARATH	Lectin-domain containing receptor kinase VI.4
TRINITY_DN27868_c1_g3	412.82	494.56	1054.62	523.41	273.32	366.33	310.33	218.49	TAR1_KLULA	Protein TAR1
TRINITY_DN26157_c0_g1	120.51	199.22	134.74	79.14	66.68	80.32	309.9	148.48	BQMT2_ORYSJ	2-methyl-6-phytyl-1,4-hydroquinone methyltransferase 2, chloroplastic
TRINITY_DN16794_c0_g1	398.45	712.51	527.9	452.38	388.32	377.95	308.78	203.23	H2B1_ORYSJ	Histone H2B.1
TRINITY_DN28566_c2_g1	240.56	243.62	247.03	231.01	170.63	164.15	308.75	236.15	ACT7_ARATH	Actin-7
TRINITY_DN25423_c0_g1	664.43	116.36	458.2	168.13	475.57	189.84	307.31	319.49	PYRG_GIBZE	CTP synthase
TRINITY_DN27529_c0_g9	293.08	219.83	350.48	1150.84	1796.99	1299.04	306.98	1582.92
TRINITY_DN29160_c3_g1	243.88	177.65	199.49	183.01	204.97	209.54	306.24	329.24	D14_ORYSJ	Probable strigolactone esterase D14
TRINITY_DN20587_c1_g1	221.58	236.59	243.77	101.04	145.77	156.78	305.87	210.06	BAM3_ARATH	Beta-amylase 3, chloroplastic
TRINITY_DN28531_c0_g1	318.32	201.19	271.31	219.68	240.14	214.71	304.93	305.17	NBR1_PONAB	Next to BRCA1 gene 1 protein
TRINITY_DN18720_c2_g1	194.61	205.61	155.4	307.87	252.73	357.85	304.37	451.43	RS29_WHEAT	40S ribosomal protein S29
TRINITY_DN21016_c2_g1	357.08	309.8	351.37	198.82	197.91	202.24	300.77	219.01	TLC1_SOLTU	Plastidic ATP/ADP-transporter
TRINITY_DN25919_c0_g2	536.47	264.48	407.69	441.9	438.37	515.74	300.65	301.94	BEL1_ARATH	Homeobox protein BEL1 homolog
TRINITY_DN25585_c2_g1	260.79	230.16	347.74	131.57	146.31	139.73	300.54	144.42
TRINITY_DN19920_c1_g4	178.79	139.24	145.41	82.64	71.67	66.66	300.14	144.22	14331_MAIZE	14-3-3-like protein GF14-6
TRINITY_DN25820_c0_g1	168.08	264.45	181.11	79.54	80.73	85.56	300.12	120.31	HEM3_ORYSJ	Porphobilinogen deaminase, chloroplastic
TRINITY_DN26272_c1_g1	1089.49	728.3	1308.39	1804.26	2503.52	2241.02	297.99	1030.88
TRINITY_DN18804_c3_g3	155.95	171.61	136.69	215.46	162.72	215.28	297.28	358.46	PGKY_TOBAC	Phosphoglycerate kinase, cytosolic
TRINITY_DN20398_c1_g1	380.2	424.33	476.36	592.84	445.61	526.21	296.6	306.03	RL23A_TOBAC	60S ribosomal protein L23a
TRINITY_DN22032_c0_g5	352.74	157.36	277.03	210.75	206.08	155.4	295.56	240.75
TRINITY_DN19640_c0_g1	157.44	231.91	199.58	92.96	112.67	156.68	295.44	171.43	THF1_ORYSJ	Protein THYLAKOID FORMATION1, chloroplastic
TRINITY_DN19750_c0_g1	225.86	273.94	265.26	96.93	95.68	116.08	295.42	111.99	NDHL_SYNS3	NAD(P)H-quinone oxidoreductase subunit L {ECO:0000255|HAMAP-Rule:MF_01355}
TRINITY_DN21246_c0_g3	222.08	183.16	212.6	201.72	180.71	189.59	294.41	296.73	CYSP1_MAIZE	Cysteine proteinase 1
TRINITY_DN19264_c4_g1	116.16	350.24	176.8	79.62	77.09	94.03	294.23	97.64	PETM_SPIOL	Cytochrome b6-f complex subunit 7
TRINITY_DN29490_c3_g2	305.05	194.1	394.07	1133.75	1714.68	1117.35	293.17	2035.72
TRINITY_DN19251_c1_g1	407.6	467.5	469.64	276.46	298.53	329.02	291.77	184.21	PRSP1_SPIOL	Ribosome-binding factor PSRP1, chloroplastic
TRINITY_DN15908_c0_g1	497.5	689.84	594.47	886.96	551.52	673.1	291.59	375.88	HSP82_MAIZE	Heat shock protein 82
TRINITY_DN23243_c1_g1	1357.36	837.23	1659.03	5087.95	6221.96	4241.87	291.41	1424.49
TRINITY_DN23833_c1_g3	514.2	431.6	429.56	645.48	382.96	444.62	290.75	272.62	HSP81_ORYSJ	Heat shock protein 81-1
TRINITY_DN22536_c0_g3	151.02	210.46	166.81	121.84	113.55	135.83	290.71	174.43	ROC4_NICSY	31 kDa ribonucleoprotein, chloroplastic
TRINITY_DN27112_c2_g1	141.72	335.58	169.63	112.51	67.58	70.81	289.37	134.65	IAA17_ORYSJ	Auxin-responsive protein IAA17
TRINITY_DN25533_c2_g3	1053.36	1715.37	1438.48	1254.71	674.35	742.97	289.13	149.21	PEAM2_ARATH	Phosphomethylethanolamine N-methyltransferase
TRINITY_DN20987_c1_g1	216.22	303.51	228.76	64.36	69.91	95.11	287.51	75.54
TRINITY_DN17946_c0_g1	262.08	318.49	276.25	102.52	82.54	110.11	285.74	104.29
TRINITY_DN18575_c2_g1	195.78	363.94	303.09	197.56	202.36	233.42	285.69	193.98	RR5_ARATH	30S ribosomal protein S5, chloroplastic
TRINITY_DN17963_c1_g2	125.2	229.5	190.43	103.14	105.6	139.3	285.64	148.28	NDHO_GLOVI	NAD(P)H-quinone oxidoreductase subunit O {ECO:0000255|HAMAP-Rule:MF_01354}
TRINITY_DN22621_c0_g1	159.44	200.45	209.08	110.22	115.03	124.91	285.42	153.04
TRINITY_DN20826_c0_g2	168.21	119.38	198.87	973.49	1341.46	938.21	284.18	1916.21
TRINITY_DN24654_c1_g4	166.44	113.6	158.98	169.77	202.46	170.84	283.43	450.49
TRINITY_DN19299_c2_g5	145.56	236.29	182.44	120.75	105.91	153.56	283.38	152.64
TRINITY_DN24683_c0_g3	189	360.27	229.82	169.58	159.71	217.53	283.15	179.53	EFTU2_SOYBN	Elongation factor Tu, chloroplastic
TRINITY_DN18336_c0_g3	217.96	649.8	386.62	692.76	321.14	317.01	283.01	267.39	CAHC_HORVU	Carbonic anhydrase, chloroplastic
TRINITY_DN25685_c0_g2	250.44	200.38	232.78	181.92	159.71	203.74	282.29	206.01	MDHG_CUCSA	Malate dehydrogenase, glyoxysomal
TRINITY_DN20301_c0_g6	175.73	117.34	158.01	14.6	20.85	14.38	282.1	42.72	NFYC4_ARATH	Nuclear transcription factor Y subunit C-4
TRINITY_DN25562_c0_g1	253.45	192.82	227.01	29.95	100.15	109.59	281.4	108.27
TRINITY_DN28660_c2_g2	181.23	179.77	194.57	297.27	248.13	308.42	281.03	346.83	RS19_ORYSJ	40S ribosomal protein S19
TRINITY_DN17572_c0_g1	149.22	166.78	143.9	226.75	189.96	265.35	280.57	323.18	RL31_NICGU	60S ribosomal protein L31
TRINITY_DN24755_c0_g2	191.56	172.44	207.62	19.47	23.68	19.46	280.24	32.71	LSD1_ORYSJ	Protein LSD1
TRINITY_DN25318_c0_g3	151.04	191.08	163.1	135.92	100.42	101.15	280.18	167.79	CP20B_ARATH	Peptidyl-prolyl cis-trans isomerase CYP20-2, chloroplastic
TRINITY_DN21350_c0_g1	279.12	619.71	326.99	59.59	96.93	103.73	279.99	69.92
TRINITY_DN19325_c0_g3	146.14	268.96	183.62	94.59	93.16	119.52	279.59	107.15	PAM68_ARATH	Protein PAM68, chloroplastic
TRINITY_DN22143_c0_g1	115.22	228.27	149.96	100.99	80.58	134.97	279.57	149.13	S17P_ARATH	Sedoheptulose-1,7-bisphosphatase, chloroplastic
TRINITY_DN22157_c1_g1	186.15	190.74	198.73	237.51	215.37	259.6	278.71	291.08	RL12_PRUAR	60S ribosomal protein L12
TRINITY_DN21709_c0_g1	199.43	201.68	187.71	202.17	210.87	203.14	278.49	284.84	CALX_SOYBN	Calnexin homolog
TRINITY_DN28200_c1_g1	187.22	194.88	345.83	301.07	333.34	228.72	278.26	414.89
TRINITY_DN19632_c0_g1	219.62	272.17	230.39	206.97	177.05	239.72	277.76	186.32	TRXF_ORYSJ	Thioredoxin F, chloroplastic
TRINITY_DN18163_c0_g1	129.43	239.14	158.28	17.88	18.81	20.32	277.57	26.89	CUT1B_ARATH	Protein CURVATURE THYLAKOID 1B, chloroplastic
TRINITY_DN21940_c0_g1	122.44	167.47	141.26	91.04	84.73	94.45	277.45	163.16	RK5_ORYSJ	50S ribosomal protein L5, chloroplastic
TRINITY_DN21615_c2_g1	1297.51	892.76	1768.15	4941.12	5316.56	4226.47	276.77	1169.29	RGA4_SOLBU	Putative disease resistance protein RGA4
TRINITY_DN15604_c0_g2	135.52	239.13	177.89	121.19	100.24	122.43	276.61	145.72	RR13_SPIOL	30S ribosomal protein S13, chloroplastic
TRINITY_DN28286_c0_g2	216.62	202.69	199.41	115.31	109.86	98.78	276.32	128.87	CAD8B_ORYSJ	Probable cinnamyl alcohol dehydrogenase 8B
TRINITY_DN25770_c0_g1	191.72	172.24	193.48	95.24	122.61	121.01	275.89	173.16	HIR2_ARATH	Hypersensitive-induced response protein 2
TRINITY_DN18565_c0_g4	616.25	539.45	477.73	525.63	340.76	381.43	274.32	226.62	EF1A_ORYSJ	Elongation factor 1-alpha
TRINITY_DN22123_c0_g1	120.22	185.19	113.49	33.75	27.18	31.19	274.21	58.62	CHLI_ORYSJ	Magnesium-chelatase subunit ChlI, chloroplastic
TRINITY_DN28019_c0_g1	132.03	162.08	124.55	180.72	195.18	233.72	273.57	409.16	FTSH1_ORYSJ	ATP-dependent zinc metalloprotease FTSH 1, chloroplastic
TRINITY_DN23366_c0_g1	298.4	177.99	281.44	40.17	98.82	65.39	272.86	99.52	PHT1B_ORYSJ	Phototropin-1B
TRINITY_DN20906_c3_g1	274.19	261.82	245.82	410.62	347.3	439.61	272.17	359.14	RL36_DAUCA	60S ribosomal protein L36
TRINITY_DN28470_c0_g1	176.95	152.64	191.96	119.23	123.29	116.9	272.07	191.08	RH25_ORYSJ	DEAD-box ATP-dependent RNA helicase 25
TRINITY_DN18552_c0_g2	181.66	173.2	181.04	196.06	185.73	205.07	271.74	251.9	IF5A3_SOLTU	Eukaryotic translation initiation factor 5A-3
TRINITY_DN17923_c1_g1	471.45	147.7	277.38	33.8	64.25	25.18	269.61	40.32
TRINITY_DN29164_c0_g1	220.94	259.93	262.99	245.06	223.5	208.31	269.51	219.39	IF4A1_ORYSJ	Eukaryotic initiation factor 4A-1
TRINITY_DN23147_c0_g1	161.17	162.69	164.58	50.4	45.61	45.29	266.98	88.55	PPT2_ORYSJ	Phosphoenolpyruvate/phosphate translocator 2, chloroplastic
TRINITY_DN23999_c2_g1	449.96	465.16	537.77	651.19	1771.25	987.18	266.92	632.55
TRINITY_DN27919_c2_g4	349.75	380.6	355.38	294.59	295.23	316.09	266.59	245.01
TRINITY_DN29490_c3_g3	563.68	413.59	629.89	1731.68	2395.04	1484.3	265.91	1147.54
TRINITY_DN15726_c0_g2	394.2	572.69	367.62	314.54	319.14	318.31	265.39	166.76	H4_LITVA	Histone H4
TRINITY_DN20177_c1_g1	256.93	259.06	206.24	344.44	253.37	245.04	264.73	349.69	G3PC1_HORVU	Glyceraldehyde-3-phosphate dehydrogenase 1, cytosolic
TRINITY_DN28947_c0_g1	162.04	179.62	165.94	49.12	38.74	42.85	264.65	62.99	FK164_ARATH	Peptidyl-prolyl cis-trans isomerase FKBP16-4, chloroplastic
TRINITY_DN28903_c0_g1	209.64	174.49	213.99	127.51	143.76	140.89	263.9	186.68	CHUP1_ARATH	Protein CHUP1, chloroplastic
TRINITY_DN16657_c0_g1	358.18	209.23	331.19	147.03	153.96	143.31	262.84	137.28	FMDA_METME	Formamidase
TRINITY_DN24671_c1_g1	297.86	316.47	335.14	253.48	251.56	254.15	262.84	197.88	LRP6A_ARATH	La-related protein 6A
TRINITY_DN21235_c1_g1	190.69	153.7	170.23	173.69	147.08	122.51	262.61	245.72	ARFW_ORYSI	Auxin response factor 23
TRINITY_DN21092_c1_g1	225.24	188.82	232.3	64.16	73.34	71.42	262.34	74.12	TRL31_ORYSJ	Thioredoxin-like 3-1, chloroplastic
TRINITY_DN25103_c0_g1	191.06	247.56	203.97	207.18	210.36	319.53	261.78	298.47	CLPP2_ARATH	ATP-dependent Clp protease proteolytic subunit 2, mitochondrial
TRINITY_DN16325_c0_g1	98.12	190.27	138.14	65.17	61.47	76.63	261.76	104.46	PSRP5_PEA	50S ribosomal protein 5, chloroplastic
TRINITY_DN23792_c1_g1	174.49	109.83	128.14	48.58	42.44	42.61	260.74	66.71
TRINITY_DN16229_c0_g1	93.3	109.3	99.83	138.32	125.76	160.38	259.14	285.09	RS21_MAIZE	40S ribosomal protein S21
TRINITY_DN20206_c3_g1	214.81	167.21	205.52	204.78	153.21	179.84	258.79	236.08	MSBP2_ARATH	Membrane steroid-binding protein 2
TRINITY_DN18335_c1_g1	311.65	423.83	408.28	396.57	325.55	381	258.39	215.53	Y2309_ARATH	Uncharacterized protein At2g23090
TRINITY_DN21285_c0_g1	233.25	259.31	257.31	214.83	144.17	130.53	258.25	113.85
TRINITY_DN24354_c0_g1	163.83	168.09	154.07	261.62	225.62	283.03	257.75	313.42	RL37A_GOSHI	60S ribosomal protein L37a
TRINITY_DN27356_c0_g1	189.17	212.62	203.91	248.1	198.79	215.22	257.52	257.23	UMP1_ARATH	Uncharacterized protein At3g15000, mitochondrial
TRINITY_DN29524_c2_g3	529	506.74	553.57	426.66	435.31	400.89	257.09	206.01	CALR_MAIZE	Calreticulin
TRINITY_DN24744_c0_g2	139.28	325.43	286.29	181.31	142.74	152.62	256.91	159.92	PEAM3_ARATH	Phosphoethanolamine N-methyltransferase 3
TRINITY_DN26141_c4_g2	216.67	175.68	223.55	253.83	204.57	207.68	256.18	265.85	ASPRX_ORYSJ	Aspartic proteinase
TRINITY_DN20939_c1_g2	234.75	81.25	159.39	82.92	93.04	86.62	254.93	145.12
TRINITY_DN26081_c0_g1	190.25	336.87	235.14	168.14	213.49	206.82	254.92	212.25	H4_SOLLC	Histone H4
TRINITY_DN25257_c0_g2	431.39	241.19	401.45	287.31	254.09	207.23	254.09	192.89
TRINITY_DN28642_c0_g1	424.07	417.86	673.45	301.5	180.21	301.76	254.08	138.41
TRINITY_DN22079_c0_g1	331.55	185.65	232.65	17.61	30.19	21.97	253.63	27.37	RPT2_ARATH	Root phototropism protein 2
TRINITY_DN29677_c3_g2	483.74	222.43	439.64	58	123.89	85.9	253.37	74.35	PHT1B_ORYSJ	Phototropin-1B
TRINITY_DN22026_c0_g1	255.05	276.01	245.54	89.58	81.74	88.12	253.17	80.55
TRINITY_DN29455_c1_g1	190.55	256.84	340.07	595.94	759.32	480.06	252.97	589.99	KCS10_ARATH	3-ketoacyl-CoA synthase 10
TRINITY_DN18397_c1_g1	260.88	323.26	341.9	602.92	497.15	632.29	252.96	404.65	RS254_ARATH	40S ribosomal protein S25-4
TRINITY_DN17935_c0_g2	210.75	219.99	273.28	179.78	180.16	178.63	252.52	170.88
TRINITY_DN26918_c1_g2	80.04	93.21	84.57	41.07	41.58	51.34	252.43	89.12
TRINITY_DN26800_c1_g2	208.47	110.33	157.23	95.53	80.62	75.85	252.33	147.18	COL16_ARATH	Zinc finger protein CONSTANS-LIKE 16
TRINITY_DN25557_c0_g2	186.12	290.66	232.63	204.78	219.71	234.47	252.14	171.97	PPD6_ARATH	PsbP domain-containing protein 6, chloroplastic
TRINITY_DN28354_c0_g1	148.87	154.75	164.29	104.72	94.53	93.37	251.59	138.6	DSP4_CASSA	Phosphoglucan phosphatase DSP4, amyloplastic {ECO:0000250|UniProtKB:Q9FEB5}
TRINITY_DN20286_c0_g1	114.55	123.34	115.18	152.17	128.32	168.22	251.42	306.09	RS23_EUPES	40S ribosomal protein S23
TRINITY_DN28639_c2_g6	263.01	212.85	270.66	439.29	300.01	243.06	250.96	303.43	HSP7C_PETHY	Heat shock cognate 70 kDa protein
TRINITY_DN21466_c0_g1	31.61	129.58	57.83	81.7	48.61	44.03	250.73	166.24	NLTPX_ORYSI	Non-specific lipid-transfer protein 2
TRINITY_DN28177_c1_g4	77.16	274.91	113.36	492.08	288.21	521.88	250.67	519.44	PSBS_SPIOL	Photosystem II 22 kDa protein, chloroplastic
TRINITY_DN28639_c2_g4	274.96	221.91	280.82	427.03	279.97	227.49	250.48	289.89	HSP72_SOLLC	Heat shock cognate 70 kDa protein 2
TRINITY_DN26540_c1_g1	166.93	150.62	179.68	45.37	50.21	53.12	249.65	83.39	LONF1_HUMAN	LON peptidase N-terminal domain and RING finger protein 1
TRINITY_DN20736_c0_g1	120.87	290.68	230.86	341.31	297.06	391.56	249.52	294.2	CYT1_MAIZE	Cystatin-1
TRINITY_DN28560_c0_g2	220.47	214.08	224.78	215.92	227.64	248.87	248.03	281.73	PMA6_ARATH	ATPase 6, plasma membrane-type
TRINITY_DN23614_c0_g2	236.76	303.64	250.3	419.42	343.56	420	247.81	339.09	RS26_ORYSJ	40S ribosomal protein S26
TRINITY_DN25707_c1_g2	181.7	183.09	132.35	226.97	146.52	165.2	247.78	258.23
TRINITY_DN19158_c1_g2	144.47	184.1	160.08	260.65	264.96	294.01	247.29	349.76	SUI1_SALBA	Protein translation factor SUI1 homolog
TRINITY_DN26429_c2_g1	96.8	98.6	101.79	125.77	162.27	134.57	247.01	394.13	RAP24_ARATH	Ethylene-responsive transcription factor RAP2-4
TRINITY_DN24247_c0_g2	144.58	279.93	207.32	386.93	519.49	376.93	246.17	579.62	TRXH_ORYSI	Thioredoxin H-type
TRINITY_DN23234_c0_g1	144.87	140.84	149.67	195.4	194.75	186.65	246.12	283.03	ACR12_ARATH	ACT domain-containing protein ACR12 {ECO:0000305}
TRINITY_DN27137_c3_g3	99.81	224.9	187.08	204.57	168.52	265.48	245.93	246.12	LOX23_HORVU	Lipoxygenase 2.3, chloroplastic
TRINITY_DN25832_c0_g1	192.76	125.52	153.7	99.77	109.91	119.67	245.68	181.6	WTR25_ARATH	WAT1-related protein At3g45870
TRINITY_DN21328_c1_g2	469.11	356.95	577.83	1193.42	1755.24	1159.19	245.08	1333.58
TRINITY_DN16872_c0_g1	99.24	154.87	123.44	41.77	51.8	57.9	244.96	78.6	U603_ORYSJ	UPF0603 protein Os05g0401100, chloroplastic
TRINITY_DN23265_c2_g1	179.09	337.49	227.64	474.31	579.39	508.1	244.92	553.55	TRXH_ORYSI	Thioredoxin H-type
TRINITY_DN25651_c0_g1	140.37	290.35	205.48	107.8	109.22	126.05	244.57	109.14	RK24_TOBAC	50S ribosomal protein L24, chloroplastic
TRINITY_DN26686_c1_g2	158.69	142.98	193.57	33.92	35.29	22.5	243.65	47.11	Y1571_ARATH	Probable leucine-rich repeat receptor-like protein kinase At1g35710
TRINITY_DN27190_c0_g1	205.98	153.1	190.68	166.72	136.06	129.4	243.61	186.15	AL3H1_ARATH	Aldehyde dehydrogenase family 3 member H1
TRINITY_DN28228_c0_g4	130.49	199.36	168.44	120.02	123.44	147.43	242.32	166.2	RK27_ORYSJ	50S ribosomal protein L27, chloroplastic
TRINITY_DN28826_c0_g1	174.92	169.65	183.81	167.79	177.41	154.08	241.93	261.65	ENPL_HORVU	Endoplasmin homolog
TRINITY_DN20079_c0_g1	152.68	152.44	151.31	212.24	180.15	209.2	241.92	326.91	CYSK_MAIZE	Cysteine synthase
TRINITY_DN26471_c2_g1	171.39	141.19	149.42	91.09	88.86	86.22	241.7	107.58	AL2B7_ARATH	Aldehyde dehydrogenase family 2 member B7, mitochondrial
TRINITY_DN17716_c4_g5	191.77	389.82	223.04	158.37	169.28	239.04	241.15	162.84
TRINITY_DN18444_c0_g4	101.02	116.17	127.84	121.93	108.67	133.93	240.57	234.14	RS18_ARATH	40S ribosomal protein S18
TRINITY_DN18539_c1_g1	201.19	248.54	247.59	358.82	297.85	414.98	240.27	298.51	R35A3_ARATH	60S ribosomal protein L35a-3
TRINITY_DN24959_c3_g3	406.78	256.39	344.58	1005.96	1383.34	1223.99	240.27	1374.79
TRINITY_DN29499_c3_g1	287.46	115.15	244.38	278.72	271.26	243.54	239.93	286.86	RU17_ARATH	U1 small nuclear ribonucleoprotein 70 kDa
TRINITY_DN17816_c0_g1	199.57	216.24	218.92	147.52	160.43	182.73	239.77	169.04
TRINITY_DN24968_c0_g2	191.33	221.38	217.99	163.89	178.83	206.53	239.64	193.37	HSP7F_ARATH	Heat shock 70 kDa protein 6, chloroplastic
TRINITY_DN17716_c4_g3	255.92	501.57	332.54	210.47	237.47	304.54	239.59	180.84
TRINITY_DN17716_c2_g1	534.74	886.49	628.94	536.65	494.15	544.6	238.75	221.36	UBIQP_HORVU	Polyubiquitin
TRINITY_DN23873_c1_g4	305.61	69.05	249.3	9.04	12.55	3.79	238.03	13.26	C71C3_MAIZE	Cytochrome P450 71C3
TRINITY_DN25606_c2_g1	126.31	117.77	106.54	157.47	145.46	158.73	238	290.46	RL101_ORYSJ	60S ribosomal protein L10-1
TRINITY_DN29646_c0_g1	1048.31	461.62	836.53	503.01	726.88	361.49	237.85	253.47
TRINITY_DN21362_c0_g1	118.06	176.52	127.15	108.47	99.01	139.77	237.77	176.32	RPE_ORYSJ	Ribulose-phosphate 3-epimerase, chloroplastic
TRINITY_DN28156_c1_g1	211.17	80.35	94.6	90.57	69.25	98.76	237.46	180.75	VPE_CITSI	Vacuolar-processing enzyme
TRINITY_DN29114_c1_g1	1281.5	979.28	1595.42	4809.73	7118.14	4446.64	237.42	980.54
TRINITY_DN29293_c0_g1	226.49	210.74	208.14	69.41	104.96	88.74	237.36	105.28	DIN1_RAPSA	Senescence-associated protein DIN1
TRINITY_DN26809_c0_g1	107.13	104.71	123.84	107.19	126.91	91.5	237.14	189.27
TRINITY_DN25635_c0_g1	121.94	150.49	128.51	63.93	61.54	72.5	237.07	106.26	FK172_ARATH	Peptidyl-prolyl cis-trans isomerase FKBP17-2, chloroplastic
TRINITY_DN24459_c0_g1	141.41	199.56	203.73	226.75	215.98	247.63	236.9	253.77	RL192_ARATH	60S ribosomal protein L19-2
TRINITY_DN29309_c0_g1	335.87	93.31	167.06	71.47	101.38	121.4	236.65	120.72
TRINITY_DN27763_c1_g1	166.63	224.38	196.61	177.19	165.86	176.56	236.16	195.22	ROC1_SPIOL	28 kDa ribonucleoprotein, chloroplastic
TRINITY_DN17797_c0_g1	162.57	256.04	193.5	179.04	238.68	224.24	235.68	243.59	BLC_CITFR	Outer membrane lipoprotein Blc
TRINITY_DN26705_c0_g1	230.42	199.3	200.26	217.8	165.7	191.08	235.32	166.86	PHSH_WHEAT	Alpha-glucan phosphorylase, H isozyme
TRINITY_DN29766_c15_g4	527.22	250.12	374.44	497.02	443.51	494.66	235.18	273.84
TRINITY_DN27833_c0_g1	191.29	220.03	246.57	84.92	80.72	89.79	235.01	58.54	C71C4_MAIZE	indole-2-monooxygenase
TRINITY_DN22439_c0_g3	756.11	540.54	981.48	972.34	1451.23	870.65	233.88	439.92
TRINITY_DN29422_c2_g5	527.34	728.66	689.79	398.16	353.82	484.33	233.54	138.15
TRINITY_DN24780_c1_g1	123.79	142.67	145.28	191.1	176.94	210.15	233.36	279.49	RL24_HORVU	60S ribosomal protein L24
TRINITY_DN17537_c0_g2	445.44	449.12	419.33	282.04	171.55	187.32	232.89	128.27	PPDK1_MAIZE	Pyruvate, phosphate dikinase 1, chloroplastic
TRINITY_DN18523_c1_g1	217.75	494.73	376.86	173.92	150.99	150.5	232.12	86.76	RK18_ORYSJ	50S ribosomal protein L18, chloroplastic
TRINITY_DN20206_c3_g2	348.4	358.8	403.07	406.87	390.65	439.36	231.4	228.09
TRINITY_DN27089_c0_g4	289.75	232.75	248.46	173.44	163.5	190.41	231.1	170.08	U83A1_ARATH	UDP-glycosyltransferase 83A1
TRINITY_DN25667_c0_g1	188.41	214.17	218.07	159.33	156.13	133.9	230.91	165.47	PRR95_ORYSJ	Two-component response regulator-like PRR95
TRINITY_DN27604_c0_g1	120.85	165.97	142.76	75.9	63.08	78.86	230.46	97.63	TL29_ARATH	Thylakoid lumenal 29 kDa protein, chloroplastic
TRINITY_DN18335_c1_g2	118.32	180.99	184.11	156.37	126.35	142.61	230.22	174.19	Y2309_ARATH	Uncharacterized protein At2g23090
TRINITY_DN22155_c1_g1	103.77	121.19	96.64	182.41	162.09	210.88	230.17	336.33	RLA2A_MAIZE	60S acidic ribosomal protein P2A
TRINITY_DN18014_c0_g6	223.67	223	191.54	217.41	196.19	161.78	229.71	177.52	LRP6B_ARATH	La-related protein 6B
TRINITY_DN29582_c3_g3	208.76	159.83	213.55	95.37	82.81	88.43	229.4	108.92	FMDA_SCHPO	Putative formamidase C869.04
TRINITY_DN27678_c1_g1	215.19	130.32	170.32	26.04	54.26	40.51	229.34	69.77	POLX_TOBAC	Retrovirus-related Pol polyprotein from transposon TNT 1-94
TRINITY_DN28942_c0_g1	178.13	209.41	170.76	67.67	50.6	52.24	229.08	69.58	BLH2_ARATH	BEL1-like homeodomain protein 2
TRINITY_DN27145_c0_g1	124.19	110.56	132.54	158.1	143.84	161.19	229.02	274.89	RH3_ORYSJ	DEAD-box ATP-dependent RNA helicase 3, chloroplastic
TRINITY_DN28276_c0_g1	142.25	133.79	134.61	213.66	191.6	225.1	228.82	300.58	RS10_ORYSJ	40S ribosomal protein S10
TRINITY_DN29217_c1_g1	169.03	112.32	137.22	119.92	119.89	121.46	228.24	205.2	YGI3_SCHPO	Uncharacterized WD repeat-containing protein C2A9.03
TRINITY_DN18907_c1_g1	271.24	354.26	332.15	138.49	144.99	223.77	227.5	91.04	CA4_ARATH	Chlorophyll a-b binding protein 4, chloroplastic
TRINITY_DN24654_c1_g3	251.16	251.31	247.62	282.97	328.69	301.76	227.48	265.06
TRINITY_DN20888_c2_g2	203.42	304.14	200.42	182.03	129.54	142.31	227.04	120.97	TPIC_SECCE	Triosephosphate isomerase, chloroplastic
TRINITY_DN29391_c1_g1	263.34	136.31	226.68	202.3	221	271.25	226.17	272	FXL16_RAT	F-box/LRR-repeat protein 16
TRINITY_DN28980_c2_g3	124.02	215.36	163.35	89.01	91.59	108.11	225.28	121.02	RK17_ARATH	50S ribosomal protein L17, chloroplastic
TRINITY_DN22533_c4_g1	132.13	291.53	202.53	108.12	99.45	117.34	225.1	105.99	RR20_ARATH	30S ribosomal protein S20, chloroplastic
TRINITY_DN17345_c0_g1	191.11	262.47	236.57	90.85	120.35	135.52	225.07	135.09	AVP1_ARATH	Pyrophosphate-energized vacuolar membrane proton pump 1
TRINITY_DN20738_c0_g2	235.35	319.84	291.64	249.7	210.8	219.11	223.72	193.33	KNOS2_ORYSJ	Homeobox protein knotted-1-like 2
TRINITY_DN27002_c0_g1	11.39	287.15	88.82	221.94	154.38	187.65	222.91	269.23	NLTPX_ORYSI	Non-specific lipid-transfer protein 2
TRINITY_DN21320_c3_g2	184.39	47.64	165.29	60.63	162.72	108.88	222.79	181.12	TM45B_BOVIN	Transmembrane protein 45B
TRINITY_DN27472_c1_g1	100.41	98.58	106.23	28.97	48.86	50.2	222.35	99.84	BBD2_ORYSJ	Bifunctional nuclease 2
TRINITY_DN21757_c0_g1	134.67	248.39	183.86	106.96	99.48	122.18	221.95	117.16	RRP3_HORVU	30S ribosomal protein 3, chloroplastic
TRINITY_DN28747_c2_g3	250.72	264.47	277.2	286.76	255.1	333.9	220.99	206.23	MLO1_ARATH	MLO-like protein 1
TRINITY_DN27204_c2_g1	153	165.06	161.86	142.81	130.1	147.72	220.71	172.85
TRINITY_DN19157_c0_g2	128.4	132.02	131.21	252.85	229.92	283.7	220.63	361.6	RL321_ARATH	60S ribosomal protein L32-1
TRINITY_DN23424_c0_g1	156.59	103.42	135.49	147.89	146.71	171.24	220.56	252.19	CDKF4_ORYSJ	Cyclin-dependent kinase F-4
TRINITY_DN29367_c2_g5	106.83	129.61	104.55	94.95	74.36	99.32	220.38	149.86
TRINITY_DN23327_c1_g2	80.63	135.19	313.16	130.92	454.82	105.88	220.07	359.92	SLY1_ORYSJ	SEC1 family transport protein SLY1
TRINITY_DN17389_c0_g9	428.26	579.3	449.56	410.5	463.3	356.51	219.84	276.08	UBIQP_HORVU	Polyubiquitin
TRINITY_DN20394_c0_g1	271.41	330.99	410.12	371.84	344.6	364.27	219.72	264.1
TRINITY_DN22273_c0_g5	233.89	233.46	277.44	193.6	183.05	177.12	219.14	159.22	CALR_ORYSJ	Calreticulin
TRINITY_DN17499_c1_g1	111.46	166.87	148.48	32.79	29.83	48.46	218.86	42.18	PPL2_ARATH	PsbP-like protein 2, chloroplastic
TRINITY_DN27459_c0_g2	216.31	159.04	192.46	161.41	161.06	159.32	218.67	172.42	CBWD1_MOUSE	COBW domain-containing protein 1
TRINITY_DN19381_c1_g2	105.95	144.93	107.46	25.08	34.18	41.19	218.59	59.39	HLIP_ARATH	High-light-induced protein, chloroplastic
TRINITY_DN17769_c3_g2	136.62	211.66	156.63	194.29	167.44	265.62	218	231.11	GLNA5_MAIZE	Glutamine synthetase root isozyme 5
TRINITY_DN23058_c2_g1	328.22	197.69	305.21	393.43	390.23	427.19	216.97	293.13	CATB_PIG	Cathepsin B
TRINITY_DN26447_c0_g2	289.38	242.28	268.63	141.46	192.59	208.56	216.85	173.23
TRINITY_DN19391_c0_g1	200.88	209.21	191.32	298.95	250.4	318.44	216.37	303.12	RLA0_MAIZE	60S acidic ribosomal protein P0
TRINITY_DN21284_c3_g1	181.48	106.96	139.75	116.86	119.7	104.95	216.15	185.4	HS901_ARATH	Heat shock protein 90-1
TRINITY_DN22444_c0_g1	161.65	163.44	172.83	196.96	163.84	186.08	216.14	253.89	RL3_ORYSJ	60S ribosomal protein L3
TRINITY_DN15275_c0_g1	531.24	908.9	646.94	1927.54	1797.7	1629.86	215.47	593.74
TRINITY_DN16660_c0_g1	193.01	207.61	217.28	221.49	301.03	402.72	214.97	319.38	GGT1_ARATH	Glutamate--glyoxylate aminotransferase 1
TRINITY_DN22628_c0_g2	74.3	95.56	88.46	65.7	60.84	71.7	214.89	163.1
TRINITY_DN24968_c0_g1	179.44	183.13	185.45	188.37	154.54	182.84	214.6	186.22	HSP7F_ARATH	Heat shock 70 kDa protein 6, chloroplastic
TRINITY_DN28851_c0_g2	186.11	135.81	161.14	55.45	95.48	90.65	214.12	100.28
TRINITY_DN25950_c4_g3	81.85	87.73	85.66	76.83	91.44	78.47	214.05	244.84
TRINITY_DN23884_c1_g1	106.35	99.78	145.12	23.28	26.16	29.82	212.65	47.27	PUM8_ARATH	Putative pumilio homolog 8, chloroplastic
TRINITY_DN25345_c1_g3	148.71	125.72	135.84	194.86	187.22	204.64	211.65	280.32	ARF_MAIZE	ADP-ribosylation factor
TRINITY_DN21917_c0_g1	184.6	191	183.28	51.82	45.81	44.3	211.64	59.45	AMPD_ARATH	AMP deaminase
TRINITY_DN17608_c0_g1	209.22	378.97	294.2	157.24	132.4	157.12	211.48	97.93	RR31_ARATH	30S ribosomal protein S31, chloroplastic
TRINITY_DN16795_c0_g1	193.96	290.86	243.58	110.3	114.34	145.16	211.23	84.57
TRINITY_DN24863_c0_g1	215.26	171.99	173.13	215.66	165.86	158.33	210.37	194.32	P1_ARATH	NADP-dependent alkenal double bond reductase P1
TRINITY_DN29525_c1_g1	200.7	199.51	244.38	159.71	164.77	176.57	210.37	177.73	FTSH7_ORYSJ	ATP-dependent zinc metalloprotease FTSH 7, chloroplastic
TRINITY_DN22707_c1_g1	277.17	207.3	262.92	311.41	326.09	360.64	210.3	255.04	RS131_ORYSJ	40S ribosomal protein S13-1
TRINITY_DN20141_c1_g2	116.42	173.82	122.3	176.51	176.63	194.85	210.27	235.44
TRINITY_DN25658_c0_g1	163.64	136.74	154.95	90.9	86.4	91.39	209.78	111.04
TRINITY_DN28302_c0_g1	144.37	100.22	166.92	72.93	84.85	85.27	209.59	115.67	BGL22_ORYSJ	Beta-glucosidase 22
TRINITY_DN22509_c2_g2	251.99	247.68	259.68	233.79	192.87	172.22	209.4	151.69	H1_WHEAT	Histone H1
TRINITY_DN18544_c0_g1	115.51	192.61	166.1	92.39	92.31	113.78	208.89	96.44	RK35_SPIOL	50S ribosomal protein L35, chloroplastic
TRINITY_DN23415_c3_g1	151.53	177.23	168.99	181.62	172.03	196.01	208.81	192.76	CH10_SYNJB	10 kDa chaperonin {ECO:0000255|HAMAP-Rule:MF_00580}
TRINITY_DN21944_c0_g1	199.21	134.8	151.31	41.21	42.86	33.96	208.51	49.96	E134_MAIZE	Endo-1,3;1,4-beta-D-glucanase
TRINITY_DN18965_c0_g1	147.27	116.17	137.44	110.77	105.88	107.28	208.16	169.75	ARF2_ORYSJ	ADP-ribosylation factor 2
TRINITY_DN23376_c1_g1	193.15	208.72	188.12	123.68	167.63	164.46	207.91	186.62	ATG8C_ORYSJ	Autophagy-related protein 8C
TRINITY_DN18566_c1_g1	120.28	169.47	142.72	100.7	93.24	122.74	207.7	120.29	YCF54_PORPU	Uncharacterized protein ycf54
TRINITY_DN28669_c0_g1	154.91	184.07	139.9	120.75	128.8	151.38	206.77	146.16	PDRP1_MAIZE	Pyruvate, phosphate dikinase regulatory protein, chloroplastic
TRINITY_DN28200_c0_g1	93.83	124.9	177.98	176.67	219.25	194.67	206.51	411.23
TRINITY_DN19682_c0_g2	106.02	126.13	107.91	82.64	80.73	80.35	206.08	157.89	ROC2_NICSY	29 kDa ribonucleoprotein B, chloroplastic
TRINITY_DN20921_c2_g1	122.64	183.06	140.4	225.65	213.92	268.34	205.79	313.7	IF1A_WHEAT	Eukaryotic translation initiation factor 1A
TRINITY_DN27177_c0_g3	151.31	79.55	112.75	84.55	95.71	124.89	205.35	175.18
TRINITY_DN29645_c4_g2	182.44	100.73	189.02	63.5	79.88	79.34	205.28	85.07	APX6_ARATH	Putative L-ascorbate peroxidase 6
TRINITY_DN26349_c2_g1	134.17	109.66	117.34	29.46	34.97	29.1	204.99	53.28	TIP42_MAIZE	Aquaporin TIP4-2
TRINITY_DN29320_c1_g1	184.7	143.52	179.08	180.56	201.02	236.81	204.58	281.38
TRINITY_DN29607_c0_g1	124.18	192.3	172.92	33.51	34.47	41.44	204.13	37.17	PAM68_ARATH	Protein PAM68, chloroplastic
TRINITY_DN17873_c2_g2	98.76	104.72	83.79	110.25	80.01	111.95	204.05	173.21	NDK1_ORYSJ	Nucleoside diphosphate kinase 1
TRINITY_DN29654_c3_g1	179.47	155.93	269.26	421.01	535.71	349.86	203.99	369.63
TRINITY_DN22608_c1_g1	209.48	132.87	172.82	67.8	62.88	73.28	203.67	88.68	LPP2_ARATH	Lipid phosphate phosphatase 2
TRINITY_DN21699_c3_g1	158.91	163.47	147.81	171.43	177.29	214.07	203.62	226.6
TRINITY_DN17303_c0_g1	115.33	121.24	120.23	88.62	67.36	63.77	203.44	119.17
TRINITY_DN18722_c0_g2	87.48	83.15	82.25	99.72	85.02	97.24	202.74	215.05	EF1D1_ORYSJ	Elongation factor 1-delta 1
TRINITY_DN25350_c1_g1	95.02	131.79	90.57	31.44	28.89	37.7	202.61	53.14
TRINITY_DN29646_c1_g1	161.01	115.47	178.64	114.1	154.44	77.1	202.41	228.76
TRINITY_DN26254_c1_g3	116.46	152.17	110.03	156.86	164.6	207.56	202.23	264.11	RL393_ORYSJ	60S ribosomal protein L39-3
TRINITY_DN27765_c0_g1	179.56	208.99	201.36	108.7	120.44	102.76	201.97	93.02	IPYR_HORVD	Soluble inorganic pyrophosphatase
TRINITY_DN19429_c1_g1	56.65	76.07	70.58	121.7	93.01	96.39	201.48	307.71	SODC4_MAIZE	Superoxide dismutase [Cu-Zn] 4A
TRINITY_DN25148_c0_g1	107.08	82.82	102.54	78.54	79.75	84.57	201.14	145.9	CP33_ARATH	RNA-binding protein CP33, chloroplastic {ECO:0000305}
TRINITY_DN22966_c0_g1	148.86	123.58	164.93	97.03	83.9	103.49	201.11	130.92
TRINITY_DN28107_c0_g1	139.59	80.9	131.02	88.07	101.3	85.82	200.88	178.48
TRINITY_DN25634_c0_g2	290.03	237.61	259.66	289.41	244.93	256.35	200.8	220.57	ARFW_ORYSJ	Auxin response factor 23
TRINITY_DN23251_c1_g1	122.28	143.09	111.13	199.49	161.33	248.66	200.58	241.95	R15A4_ARATH	40S ribosomal protein S15a-4
TRINITY_DN20184_c0_g5	150.91	123.08	376.04	107.96	58.02	89.86	199.64	160.18
TRINITY_DN20073_c3_g1	103.54	232.87	176.79	42.02	28.66	42.53	199.56	44.44	Y4141_ARATH	Uncharacterized protein At4g14100
TRINITY_DN21322_c2_g1	72.85	98.2	90.4	169.82	153.93	190.66	199.17	279.98
TRINITY_DN21583_c1_g2	251.98	311.42	287.83	314.64	314.36	345.04	199.06	203.62	UBC2_MEDSA	Ubiquitin-conjugating enzyme E2 2
TRINITY_DN22445_c0_g1	179.2	180.84	182.51	234.38	182.37	225.32	199	223.92	RL132_BRANA	60S ribosomal protein L13-2
TRINITY_DN25028_c1_g1	118.69	139.43	129.06	61.32	69.25	76.32	197.96	88.65	HEM6_TOBAC	Oxygen-dependent coproporphyrinogen-III oxidase, chloroplastic
TRINITY_DN17605_c0_g2	213.38	237.91	208.82	237.03	250.75	273.88	197.82	257.37	PAP2_ORYSJ	Probable plastid-lipid-associated protein 2, chloroplastic
TRINITY_DN28721_c0_g1	183.6	251.99	215.72	226.69	227.03	305.85	197.09	224.14	TIC32_PEA	Short-chain dehydrogenase TIC 32, chloroplastic
TRINITY_DN24214_c0_g1	459.76	574.87	335.08	167.97	389.06	253.46	197.02	120.72
TRINITY_DN14732_c0_g1	142.86	184.66	130.56	60.4	49.61	60.61	196.86	73.92	TKTC_MAIZE	Transketolase, chloroplastic
TRINITY_DN14260_c0_g1	297.27	271.58	276.57	211.59	181.18	159.49	196.83	149.96	EF2_BETVU	Elongation factor 2
TRINITY_DN19048_c2_g1	214.59	105.67	195.72	238.92	190.86	231.42	196.32	228.7
TRINITY_DN23029_c0_g1	83.97	212.93	78.87	67.17	6.63	29.68	195.33	25.83	ASPGB_ARATH	Probable isoaspartyl peptidase/L-asparaginase 2
TRINITY_DN17935_c0_g1	372.6	346.8	454.81	319.03	336.27	318.32	194.02	151.68
TRINITY_DN28559_c3_g3	114.81	80.92	121.43	22.38	32.3	29.53	193.99	56.27	COL16_ARATH	Zinc finger protein CONSTANS-LIKE 16
TRINITY_DN29557_c1_g3	87.88	176.26	154.36	468.73	361.69	575.44	193.92	611.28	MAOC_ORYSJ	NADP-dependent malic enzyme, chloroplastic
TRINITY_DN25625_c0_g2	235.05	163.28	198.34	59.48	58.12	47.06	193.89	53.21	HIR1_ARATH	Hypersensitive-induced response protein 1
TRINITY_DN20669_c0_g1	83.76	112.15	87.58	144.18	119.75	175.53	193.34	268.15	RS28_MAIZE	40S ribosomal protein S28
TRINITY_DN23489_c0_g1	96.64	82.82	89.59	93.19	74.14	73.5	193.14	186.31	PMA1_ORYSJ	Plasma membrane ATPase
TRINITY_DN24362_c0_g2	199.03	209.68	185.69	182.73	196.53	217.79	193.03	175.91	ISCAP_ARATH	Iron-sulfur assembly protein IscA, chloroplastic
TRINITY_DN22273_c0_g2	48.15	60.77	71.66	40.82	35.39	34.92	192.95	143.14	CALR_MAIZE	Calreticulin
TRINITY_DN23141_c1_g1	242.71	259.07	228.57	362.1	231.11	277.35	192.89	229.53	PGKY_WHEAT	Phosphoglycerate kinase, cytosolic
TRINITY_DN28202_c2_g1	576.14	197.59	440.36	444.64	508.84	517.7	192.71	221.32
TRINITY_DN23056_c0_g1	107.25	125.21	121.44	167.67	117.72	148.19	192.53	186.34	R10A1_ARATH	60S ribosomal protein L10a-1
TRINITY_DN19754_c1_g1	123.23	114.07	133.54	100.93	98.9	104.59	191.79	144.01	APX3_ARATH	L-ascorbate peroxidase 3, peroxisomal
TRINITY_DN26389_c0_g1	137.03	98.47	111.47	70.48	64.71	75.92	191.53	137.14	IF5A3_SOLTU	Eukaryotic translation initiation factor 5A-3
TRINITY_DN24546_c0_g1	116.42	105.09	109.53	93	74.05	91.42	191.46	131.95	PGMC1_MAIZE	Phosphoglucomutase, cytoplasmic 1
TRINITY_DN22252_c0_g3	93.11	159.23	134.63	35.3	36.08	48.66	191.44	54.05
TRINITY_DN25746_c0_g1	99.31	176.09	111.27	177.38	153.79	172.23	191.41	252.33	ADF3_MAIZE	Actin-depolymerizing factor 3
TRINITY_DN17485_c0_g1	121.5	123	108.55	177.39	148.58	173.99	191.27	241.73	RBG2_ARATH	Glycine-rich RNA-binding protein 2, mitochondrial
TRINITY_DN16465_c0_g1	117.54	158.22	121.54	63.96	68.82	82.92	191.16	94.91	RK17_ARATH	50S ribosomal protein L17, chloroplastic
TRINITY_DN28815_c2_g2	656.2	554.08	590.35	353.48	389.11	305.78	190.94	131	SMU2_ARATH	Suppressor of mec-8 and unc-52 protein homolog 2
TRINITY_DN21786_c0_g1	81.49	116.79	93.25	39.97	42.54	54.71	190.89	85.05	FK162_ARATH	Peptidyl-prolyl cis-trans isomerase FKBP16-2, chloroplastic
TRINITY_DN22982_c0_g3	211.36	106.8	243.51	56.09	64.95	51.01	190.67	59.24
TRINITY_DN23598_c0_g1	117.34	214.55	132.29	39.79	38.12	46.39	190.42	58.64	CHLH_ORYSI	Magnesium-chelatase subunit ChlH, chloroplastic
TRINITY_DN23812_c0_g1	148.89	240.5	262.31	24.36	41.94	25.43	190.04	43.52	WUN1_SOLTU	Wound-induced protein 1
TRINITY_DN17808_c1_g2	191.17	285.1	219.78	215.22	171.09	193.11	189.93	145.01	UBC5A_ORYSJ	Ubiquitin-conjugating enzyme E2 5A
TRINITY_DN29347_c1_g1	129.68	171.94	148.43	77.57	90.93	98.16	189.91	122.94
TRINITY_DN19692_c0_g3	281	860.28	609.23	1009.21	1070.45	1009.33	189.53	282.52	ASR3_SOLLC	Abscisic stress-ripening protein 3
TRINITY_DN23155_c0_g1	88.16	83.92	75.42	118.4	107.69	131.4	189.51	260.77	RS142_MAIZE	40S ribosomal protein S14
TRINITY_DN28718_c1_g1	190.32	368.38	259.82	197.68	151.13	293.03	189.28	150.67	GAOX2_ORYSJ	Gibberellin 20 oxidase 2
TRINITY_DN27276_c2_g1	96.2	102.4	99.2	100.01	113.05	131.01	189.2	184.23
TRINITY_DN19028_c4_g6	98.55	109.81	108.88	95.86	110.21	134.97	189.12	204.07	CLPC1_ORYSJ	Chaperone protein ClpC1, chloroplastic
TRINITY_DN25119_c0_g3	144.18	96.78	129.9	74.12	62.35	50.98	188.08	108.87	TLC2_ARATH	ADP,ATP carrier protein 2, chloroplastic
TRINITY_DN16657_c0_g2	163.42	103.58	145.83	59.9	54.93	56.26	188.03	85.45	FMDA_SCHPO	Putative formamidase C869.04
TRINITY_DN28901_c2_g1	158.8	181.81	172.01	115.29	109.95	127.03	187.93	91.33
TRINITY_DN22700_c1_g5	214.38	81.55	188.82	226.13	167.56	178.18	187.6	224.73
TRINITY_DN22550_c1_g3	122.12	141.64	133.58	226.95	189.39	229.73	187.09	224.63	RS8_MAIZE	40S ribosomal protein S8
TRINITY_DN17858_c0_g1	67.04	209.98	123.31	430.7	402.55	462.81	186.93	489.55
TRINITY_DN19813_c0_g1	142.55	123.69	117.57	111.61	94.69	124.99	186.73	128
TRINITY_DN23582_c3_g2	989.03	510.38	750.15	977.77	1417.24	1171.96	186.66	238.79
TRINITY_DN22504_c0_g3	138.59	236.37	184.03	198.43	221.47	163.64	186.65	208.11	H1_MAIZE	Histone H1
TRINITY_DN18845_c0_g3	83.51	88.18	172.5	65.29	142.91	49.49	186.43	188.62
TRINITY_DN26135_c1_g3	96.25	98.96	113.55	113.36	146.83	138.29	185.68	269.85	STAR7_HUMAN	StAR-related lipid transfer protein 7, mitochondrial
TRINITY_DN22027_c4_g4	294.21	261.35	278.76	187.95	213.94	234.67	185.67	154.18	IF5A_SENVE	Eukaryotic translation initiation factor 5A
TRINITY_DN19946_c0_g1	150.44	166.74	163.66	138.07	153.1	140.09	185.63	149.05
TRINITY_DN28948_c1_g1	91.56	127.74	100.34	84.77	58.05	47.88	185.48	102.08	TBA1_ELEIN	Tubulin alpha-1 chain
TRINITY_DN24678_c1_g1	130.14	181.02	152.8	113.01	120.1	135.8	185.39	126.54	RR1_SPIOL	30S ribosomal protein S1, chloroplastic
TRINITY_DN28972_c1_g1	128.14	74.09	102.05	69.61	62.18	63.59	184.94	118.46	PSA_ARATH	Puromycin-sensitive aminopeptidase
TRINITY_DN28534_c1_g1	89.23	125.14	115.93	33.75	48.82	47.57	184.6	94.37	AVP_VIGRR	Pyrophosphate-energized vacuolar membrane proton pump
TRINITY_DN26696_c0_g1	265.87	133.88	193.29	117.26	125.6	120.87	184.53	128.84
TRINITY_DN20280_c0_g4	85.36	122.42	98.93	59.72	56.03	67.51	184.08	105.04	RK4_ARATH	50S ribosomal protein L4, chloroplastic
TRINITY_DN20600_c0_g1	131.57	170.81	150.97	94.32	104.36	121.99	184.07	129.98	Y1770_SYNY3	Uncharacterized protein sll1770
TRINITY_DN27251_c0_g2	91.7	110.48	96.6	180.39	238.96	133.3	183.51	401.21	GRP3_DAUCA	Glycine-rich protein A3
TRINITY_DN16867_c0_g1	181.98	233.62	202.64	124.47	103.37	122.9	183.05	82.7	RRP2_SPIOL	30S ribosomal protein 2, chloroplastic
TRINITY_DN27273_c4_g1	182.26	87.18	151.99	93.07	121.6	125.79	182.64	134.63	CBSX3_ARATH	CBS domain-containing protein CBSX3, mitochondrial
TRINITY_DN20416_c0_g1	84.75	105.94	98.57	113.45	108.22	128.52	182.3	187.71	DNAJ_METTE	Chaperone protein DnaJ {ECO:0000255|HAMAP-Rule:MF_01152}
TRINITY_DN21025_c0_g1	71.07	173.74	108.77	52.75	49.5	52.3	181.65	78.63	CHLP_ARATH	Geranylgeranyl diphosphate reductase, chloroplastic
TRINITY_DN28747_c2_g2	133.63	102.64	132.39	88.95	90.46	76.41	181.43	145.17	MLO1_ARATH	MLO-like protein 1
TRINITY_DN20973_c0_g1	86.85	96.5	86.25	74.83	65.17	64.66	181.27	143.87	WOX11_ORYSJ	WUSCHEL-related homeobox 11
TRINITY_DN20345_c0_g2	119.81	118.14	113.66	133.23	116.52	141.44	180.96	157.52	RS4_MAIZE	40S ribosomal protein S4
TRINITY_DN20736_c0_g2	151.16	294.59	232.18	276.79	264.32	326.38	180.87	219.99	CYT1_MAIZE	Cystatin-1
TRINITY_DN23148_c0_g3	583.21	430.62	531.79	1033.73	845.58	694.66	180.82	394.34	HSP70_MAIZE	Heat shock 70 kDa protein
TRINITY_DN19287_c1_g2	140.43	99.78	157.15	42.87	50.2	38.26	180.63	69.34	MLO_HORVU	Protein MLO
TRINITY_DN26621_c0_g1	163.14	134.87	152.03	138.73	111.39	136.17	180.45	151	AMO_ARATH	Primary amine oxidase
TRINITY_DN22247_c3_g1	98.14	131.54	91.43	184.55	133.56	151.36	179.99	271.02	ALF_MAIZE	Fructose-bisphosphate aldolase, cytoplasmic isozyme
TRINITY_DN28901_c1_g1	123.79	136.17	104.46	37.68	50.77	43.03	179.66	64.92	CML29_ORYSJ	Probable calcium-binding protein CML29
TRINITY_DN25185_c4_g2	156.98	114.14	138.33	80.67	101.01	85.49	179.35	151.6	RAP22_ARATH	Ethylene-responsive transcription factor RAP2-2
TRINITY_DN29054_c1_g1	225.04	117.12	175.49	148.06	85.35	172.86	179.08	143.78	GWD1_ARATH	Alpha-glucan water dikinase 1, chloroplastic
TRINITY_DN25506_c1_g2	116.73	225.96	122.69	118.24	84.02	147.06	178.79	116.83	RPI3_ARATH	Probable ribose-5-phosphate isomerase 3, chloroplastic
TRINITY_DN27276_c2_g4	159.06	198.77	186.44	149.23	149.88	173.33	178.56	142.49
TRINITY_DN23799_c0_g2	91.57	92.56	113.87	98.35	81.58	100.19	178.22	159.09	LORF2_HUMAN	LINE-1 retrotransposable element ORF2 protein
TRINITY_DN19830_c0_g3	73.55	99.94	91.87	109.23	101.98	107.31	178.15	183.18	RS16_ORYSJ	40S ribosomal protein S16
TRINITY_DN20566_c0_g1	149.29	179.84	178.02	150.01	171.29	184.36	177.97	143.99	AIG2_ARATH	Protein AIG2
TRINITY_DN28222_c0_g4	150.67	127.02	150.14	171.39	154.46	155.32	177.89	186.69	CD48E_ARATH	Cell division control protein 48 homolog E
TRINITY_DN22101_c0_g2	99.13	101.63	78.84	59.12	55.99	61.72	177.86	100.43
TRINITY_DN24162_c0_g1	192.89	267.41	198.32	336.24	278.27	284.33	177.48	213.32	TAF10_ARATH	Transcription initiation factor TFIID subunit 10
TRINITY_DN26777_c2_g3	204.7	237.17	209.35	398.26	378.96	461.99	177.45	263.28	RLA2B_MAIZE	60S acidic ribosomal protein P2B
TRINITY_DN23419_c1_g2	103.56	84.73	102.05	135.8	144.62	150.71	177.31	279.87	ACOC_ORYSJ	Putative aconitate hydratase, cytoplasmic
TRINITY_DN22852_c0_g1	145.62	160.06	201.05	125.3	107.57	103.46	177.28	98.05	SDE2_DANRE	Protein SDE2 homolog
TRINITY_DN28657_c0_g1	155.29	149.34	142.12	136.28	151.11	173.98	176.81	165.55	SERIC_NEMVE	Probable serine incorporator
TRINITY_DN25284_c1_g1	202.8	173.58	210.35	251.62	264.07	293.53	176.63	276.62	ARFD_ORYSJ	Auxin response factor 4
TRINITY_DN24045_c1_g1	126.53	147.09	129.52	74.21	91.23	102.93	176.23	103.35
TRINITY_DN29142_c0_g2	171.32	164.53	184.34	144.8	154.66	135.8	176.23	162.14
TRINITY_DN22091_c0_g1	249.28	156.86	204.48	410.46	230.55	320.18	175.77	208.65	RS27_HORVU	40S ribosomal protein S27
TRINITY_DN21702_c0_g1	92.92	114.03	114.47	60.2	64.79	68.3	175.31	94.48
TRINITY_DN26608_c2_g1	103.87	98.85	87.65	77.68	75.86	79.95	175.04	158.09	ATG8A_ORYSJ	Autophagy-related protein 8A
TRINITY_DN27137_c3_g2	68.59	131.52	124.81	100.59	74.54	103.77	174.99	148.13	LOX23_HORVU	Lipoxygenase 2.3, chloroplastic
TRINITY_DN23718_c0_g1	111.71	91.85	106.66	97.13	91.85	84.73	174.92	153.62	ISPG_ORYSJ	4-hydroxy-3-methylbut-2-en-1-yl diphosphate synthase, chloroplastic
TRINITY_DN19506_c0_g4	170.21	189.97	156.94	247.43	229.72	270.77	174.79	222.58	SKP1B_ARATH	SKP1-like protein 1B
TRINITY_DN20350_c1_g1	80.69	100.47	89.96	55.1	54.25	54.58	174.51	110.46	RR10_MESCR	30S ribosomal protein S10, chloroplastic
TRINITY_DN27047_c2_g2	155.64	116.09	166.09	274.97	328.39	263.27	174.46	386.6
TRINITY_DN27189_c1_g1	95.63	93.42	88.59	66.82	67.21	63.24	173.81	115.41	LRP6B_ARATH	La-related protein 6B
TRINITY_DN28777_c1_g1	96.23	104.93	95.65	75.56	71.79	77.68	173.78	134.96	BI1_ORYSJ	Bax inhibitor 1
TRINITY_DN18728_c1_g1	122.96	105.55	102.91	46.5	53.21	53.58	173.72	82.62	HOX16_ORYSJ	Homeobox-leucine zipper protein HOX16
TRINITY_DN23720_c0_g1	176.99	147.92	197.72	91.49	138.78	150.6	173.71	123.56	NYC1_ORYSJ	Probable chlorophyll(ide) b reductase NYC1, chloroplastic
TRINITY_DN29541_c1_g2	178.81	165.96	175.63	51.95	42.82	51.71	173.71	49.59	AMPD_ORYSJ	Probable AMP deaminase
TRINITY_DN23274_c0_g2	134.43	139.14	167.43	154.83	130.54	141.74	173.68	155.83	AKR2_ARATH	Ankyrin repeat domain-containing protein 2
TRINITY_DN19158_c1_g1	71.45	85.72	78.27	143.5	140.37	169	173.42	299.83	SUI1_ORYSJ	Protein translation factor SUI1 homolog
TRINITY_DN25645_c0_g3	65.17	121.4	65.51	19.07	17.22	22.28	173.2	33.82
TRINITY_DN18701_c1_g1	90.34	109.74	99.65	170.04	151.18	180.15	173.09	258.55	RL51_ORYSI	60S ribosomal protein L5-1
TRINITY_DN26375_c0_g1	71.54	82.89	99.97	21.2	42.44	27.93	172.99	49.67	LOGL9_ORYSJ	Probable cytokinin riboside 5'-monophosphate phosphoribohydrolase LOGL9
TRINITY_DN28725_c1_g1	167.31	67.32	119.81	74.65	80.67	77.52	172.97	123.31
TRINITY_DN24929_c2_g1	115.69	147.2	131.37	166.39	176.3	171.79	172.88	260.33
TRINITY_DN28909_c0_g1	108.43	127.74	96.81	123.68	116.58	135.69	172.67	152.23	MIFH_TRITR	Macrophage migration inhibitory factor homolog
TRINITY_DN25161_c1_g2	72.7	79.48	71.66	87.4	71.37	87.2	172.65	172.24	RS3A_ORYSJ	40S ribosomal protein S3a {ECO:0000255|HAMAP-Rule:MF_03122}
TRINITY_DN27102_c0_g1	98.43	98.82	106.68	157.8	115.65	159.32	172.43	224.48	PHT44_ORYSJ	Probable anion transporter 4, chloroplastic
TRINITY_DN22861_c3_g1	38.05	163.4	65.78	12.97	8.67	14.23	172.35	16.28	PR2E2_ORYSJ	Peroxiredoxin-2E-2, chloroplastic
TRINITY_DN29355_c1_g1	148.17	71.27	130.48	80.43	94.42	71.57	172.33	127.85	FBK46_ARATH	F-box/kelch-repeat protein At2g44130
TRINITY_DN24837_c1_g1	119.99	67.07	115	16.67	13.99	15.79	172.31	29.82	PTR4_ARATH	Protein NRT1/ PTR FAMILY 5.3
TRINITY_DN22628_c0_g1	155.53	139.85	151.2	122.41	122.58	106.4	172.28	147.85	CLPC1_ORYSJ	Chaperone protein ClpC1, chloroplastic
TRINITY_DN26214_c0_g1	69.4	97.95	89.06	40.14	33.25	47.17	172.23	60.98	CDL1_ARATH	Serine/threonine-protein kinase CDL1 {ECO:0000305}
TRINITY_DN25051_c3_g1	85.98	156.67	113.65	76.3	64.9	80.26	172.2	99.45	TIC21_ARATH	Protein TIC 21, chloroplastic
TRINITY_DN19724_c0_g1	114.77	102.79	108.24	101.18	94.33	95.27	171.84	168.8	RD23D_ARATH	Ubiquitin receptor RAD23d
TRINITY_DN21444_c0_g1	93.92	155.11	125.88	170.18	116.69	126.31	171.7	186.02	SAHH_TOBAC	Adenosylhomocysteinase
TRINITY_DN22629_c0_g1	175.47	152.14	163.24	180.42	181.48	196.98	170.88	178.8	UMP1_ARATH	Uncharacterized protein At3g15000, mitochondrial
TRINITY_DN19424_c1_g2	132.13	124.96	138.98	147.3	132.54	154.5	170.74	159.42	AATM_LUPAN	Aspartate aminotransferase P2, mitochondrial
TRINITY_DN28194_c0_g1	501.86	212.4	453.11	348.46	353.19	350.07	170.43	144.66
TRINITY_DN21361_c1_g2	52.45	120.79	66.78	21.1	18.18	30.1	170.39	53.32	CB12_SOLLC	Chlorophyll a-b binding protein 7, chloroplastic
TRINITY_DN18349_c1_g1	95.04	93.62	99.48	125.26	125.81	108.96	170.3	199	VA721_ARATH	Vesicle-associated membrane protein 721
TRINITY_DN23821_c2_g1	205.45	234.15	219.36	162.04	157.99	168.77	170.26	112.7	RIN4_ARATH	RPM1-interacting protein 4
TRINITY_DN23483_c2_g2	83.59	74.38	86.24	39.78	46.87	33.75	170.19	90.35	CALM3_ORYSI	Calmodulin-3
TRINITY_DN18408_c0_g1	128.43	129.69	123.57	135.65	117.04	129.12	169.96	159.33	EF1D_PIMBR	Elongation factor 1-delta
TRINITY_DN25010_c1_g1	272.29	309.19	312.53	347	295.95	346.09	169.92	171.24	RL24_HORVU	60S ribosomal protein L24
TRINITY_DN25780_c0_g1	53.37	201.68	152.48	144.6	67.98	64.9	169.83	110.39	COMT1_SACOF	Caffeic acid 3-O-methyltransferase
TRINITY_DN25219_c0_g1	78.12	81.73	90.5	41.53	42.54	46.78	169.56	76.78	CH10C_ARATH	20 kDa chaperonin, chloroplastic
TRINITY_DN24446_c0_g1	528.27	238.09	375.67	515.5	493.54	509.89	169.53	233.72
TRINITY_DN23389_c0_g1	241.83	207.28	271.43	278.23	217.51	237.07	169.39	162.98	NU5M_WHEAT	NADH-ubiquinone oxidoreductase chain 5
TRINITY_DN21860_c0_g1	96.12	195.41	133.68	96.37	78.11	106.13	169.37	103.52	RK31_ARATH	50S ribosomal protein L31, chloroplastic
TRINITY_DN28539_c2_g2	149.23	215.13	290.37	618.94	601.03	517.56	169.32	433.5
TRINITY_DN29588_c2_g2	290.04	225.64	246.82	343.93	328.01	395.13	169.27	236.59	TIC_ARATH	Protein TIME FOR COFFEE
TRINITY_DN16235_c0_g1	98.56	170.49	143.23	76.02	67.55	90.75	169.11	89.22	RK13_ARATH	50S ribosomal protein L13, chloroplastic
TRINITY_DN28363_c0_g1	413.29	531.93	462.2	172.44	144.05	132.88	168.86	52.31
TRINITY_DN19695_c0_g1	97.37	107.16	119.79	79.8	93.4	107.79	168.73	149.84	GILT_PIG	Gamma-interferon-inducible-lysosomal thiol reductase
TRINITY_DN22014_c1_g1	115.14	125.84	104.24	181.62	160.24	176.56	168.52	241.04	RL44_GOSHI	60S ribosomal protein L44
TRINITY_DN27595_c1_g1	325.75	90.18	148.15	79.71	95.42	60.77	168.49	97.09	CSPL3_MAIZE	CASP-like protein 1D1
TRINITY_DN18723_c4_g2	134.59	78.64	119.7	48.77	61.46	45.07	168.41	81.71
TRINITY_DN23432_c0_g3	245.63	253.48	277.65	496.6	409.01	494.23	168.4	217.36	RL72_ARATH	60S ribosomal protein L7-2
TRINITY_DN27618_c0_g3	207.69	216.19	179.68	193.44	186.52	222.59	168.3	163.43	GLGB_ORYSJ	1,4-alpha-glucan-branching enzyme, chloroplastic/amyloplastic
TRINITY_DN19394_c1_g4	402.31	669.85	1204.22	415.83	236.2	277.26	168.17	163.62
TRINITY_DN17263_c1_g3	215.72	194.29	206.33	342.28	203.55	247.52	168.13	186.67	HSP82_ORYSJ	Heat shock protein 81-2
TRINITY_DN20866_c0_g1	100.75	101.18	110.22	97.44	110.05	84.59	168.01	171.91	DNJB8_MOUSE	DnaJ homolog subfamily B member 8
TRINITY_DN18892_c0_g1	234.97	287.74	254.84	468.89	422.11	397.74	167.62	261.72	H2A7_WHEAT	Protein H2A.7
TRINITY_DN25970_c0_g2	69.93	86.61	69.86	73.56	56.98	76.25	167.59	131.72
TRINITY_DN24702_c0_g1	108.22	183.71	166.23	23.16	40.45	36.38	167.33	40.21
TRINITY_DN20907_c4_g1	135.53	146.81	168.67	83.92	100.42	72.87	167.28	109.29	CALR3_ARATH	Calreticulin-3
TRINITY_DN17527_c2_g1	186	92.59	181.72	30.72	26.54	29.27	167.13	33.91	PTR3_ARATH	Protein NRT1/ PTR FAMILY 5.2
TRINITY_DN23833_c1_g1	110.63	123.42	105.9	124.82	79.78	70.32	166.82	144.07	HSP81_ORYSJ	Heat shock protein 81-1
TRINITY_DN19984_c3_g1	116.85	87.19	87.35	58.79	72.01	70.17	166.64	136.48	U83A1_ARATH	UDP-glycosyltransferase 83A1
TRINITY_DN21412_c1_g2	72.04	166.55	93.15	107.58	82.63	114.75	166.06	135.89	SODCP_ORYSJ	Superoxide dismutase [Cu-Zn], chloroplastic
TRINITY_DN21666_c0_g1	110.52	120.45	125.95	88.76	90.45	86.31	166.01	90.52	DIV_ANTMA	Transcription factor DIVARICATA
TRINITY_DN18194_c2_g1	183.87	238.03	223.35	325.19	249.48	328.94	165.82	194.97	RS27A_MAIZE	Ubiquitin-40S ribosomal protein S27a
TRINITY_DN14151_c0_g1	68.97	67.65	74.66	49.9	41.27	45.61	165.79	101.72	CLPP5_ARATH	ATP-dependent Clp protease proteolytic subunit 5, chloroplastic
TRINITY_DN18966_c1_g1	120.64	184.89	152.82	118.49	106.92	134.63	165.63	105.14	RK19_SPIOL	50S ribosomal protein L19, chloroplastic
TRINITY_DN22547_c2_g1	130.82	122.17	130.88	273.56	256.58	289.66	165.4	342.42	PDI11_ORYSJ	Protein disulfide isomerase-like 1-1
TRINITY_DN24176_c2_g1	210.86	197.68	203.96	215.06	187.21	174.12	165.1	159.74	IF4A6_TOBAC	Eukaryotic initiation factor 4A-6
TRINITY_DN23286_c1_g3	203.33	249.22	305.05	59.82	86.64	99.23	165.01	54.75	LOGL2_ORYSJ	Probable cytokinin riboside 5'-monophosphate phosphoribohydrolase LOGL2
TRINITY_DN16511_c0_g1	134.69	147.05	126.86	233.57	178.2	215.41	164.4	207.71	RS92_ARATH	40S ribosomal protein S9-2
TRINITY_DN26192_c0_g1	143.94	171.29	156.48	136.2	130.09	173.34	164.35	132.16
TRINITY_DN19461_c2_g4	72.02	96.63	81.21	137.76	116.76	148.07	164.23	242.93	RL212_ARATH	60S ribosomal protein L21-2
TRINITY_DN17716_c4_g2	69.74	120.08	72.13	66.86	73.78	87.49	164.2	224.86	UBIQ_AVESA	Ubiquitin
TRINITY_DN22133_c0_g2	81.98	98.15	76.66	28.66	23.76	34.92	164.15	50.02	CUT1C_ARATH	Protein CURVATURE THYLAKOID 1C, chloroplastic
TRINITY_DN14690_c0_g1	725.36	421.56	447.77	196.05	214.47	172.19	162.73	59.26	TKTC_MAIZE	Transketolase, chloroplastic
TRINITY_DN19914_c0_g1	114.03	107.92	133.86	66.13	89.87	89.32	162.56	114.25	CPS1_ORYSJ	Ent-copalyl diphosphate synthase 1, chloroplastic
TRINITY_DN25621_c0_g1	98.87	149.31	109.27	42	46.46	61.5	162.4	61.09	ACP4_ARATH	Acyl carrier protein 4, chloroplastic
TRINITY_DN21871_c0_g2	97.56	149.52	129.44	115.92	203.89	92.71	162.34	307.86	TET8_ARATH	Tetraspanin-8
TRINITY_DN27198_c0_g3	244.44	199.1	275.77	117.19	131.05	149.88	162.01	87.07	BBD1_ORYSI	Bifunctional nuclease 1
TRINITY_DN17389_c0_g6	230.49	311	277.15	516.37	602.03	580.07	161.95	332.94	UBIQP_HORVU	Polyubiquitin
TRINITY_DN20007_c0_g1	109.84	98.49	105.67	146.48	121.09	147.72	161.94	194.5	RL74_ARATH	60S ribosomal protein L7-4
TRINITY_DN29136_c0_g1	142.68	151.04	152.56	69.2	43.65	50.91	161.89	48.49	BLH4_ARATH	BEL1-like homeodomain protein 4
TRINITY_DN23722_c0_g1	152.3	106.15	159.95	129.08	109.13	96.25	160.99	111.59	MSR21_ORYSJ	Peptide methionine sulfoxide reductase A2-1
TRINITY_DN21040_c0_g1	127.22	113.21	137.7	126.23	127.84	157.15	160.89	158.37	IPYR_ORYSJ	Soluble inorganic pyrophosphatase
TRINITY_DN23415_c3_g2	82.49	189.06	117.2	97.58	98.57	114.2	160.44	125.42	ROC1_SPIOL	28 kDa ribonucleoprotein, chloroplastic
TRINITY_DN19099_c3_g2	86.87	102.53	83.57	106.53	99.71	112.84	159.97	141.79	RUXG_ARATH	Probable small nuclear ribonucleoprotein G
TRINITY_DN22025_c0_g2	73.18	123.43	85.41	18.27	19.72	20.49	159.42	32.81	TIC62_PEA	Protein TIC 62, chloroplastic
TRINITY_DN25132_c0_g1	139.52	201.15	175.96	281.09	299.08	298.62	158.99	259.87	UBL5_ARATH	Ubiquitin-like protein 5
TRINITY_DN22593_c0_g4	111.44	129	112.43	200.02	234.55	230.06	158.47	298.06	REMO_SOLTU	Remorin
TRINITY_DN21115_c0_g1	219.98	300.6	225.48	210.86	151.7	207.66	158.31	102.8	FTRC_MAIZE	Ferredoxin-thioredoxin reductase catalytic chain, chloroplastic
TRINITY_DN20018_c0_g1	417.17	318.26	419.36	57.66	150.7	78.64	158.1	64.26
TRINITY_DN23658_c0_g1	91.37	100.25	88.34	136.71	115.2	144.2	157.84	204.1	R13A4_ARATH	60S ribosomal protein L13a-4
TRINITY_DN29112_c0_g1	98.22	102.01	100.88	134.68	103.28	109.44	157.47	173.6	BI1L_ARATH	BI1-like protein
TRINITY_DN20184_c0_g1	309.41	233.12	311.33	244.08	212.38	276.39	157.31	154.36	YCX91_PHAAO	Uncharacterized protein ORF91
TRINITY_DN17954_c0_g1	126.47	166.61	175.68	206.57	211.48	245.61	157.22	160.34	ELOF1_ORYSJ	Transcription elongation factor 1 homolog
TRINITY_DN21322_c2_g2	161.97	228.07	187.29	505.22	427.99	617.5	156.8	262.59
TRINITY_DN26387_c2_g3	299.5	189.9	240.92	288.49	241.22	297.91	156.61	158.05
TRINITY_DN18044_c2_g2	95.87	81.41	92.16	132.39	107.78	133.4	156.29	166.93	RS12_HORVU	40S ribosomal protein S12
TRINITY_DN28380_c0_g1	193.23	183.82	137.09	204.38	225.62	210.41	156.17	197.15	IF5_MAIZE	Eukaryotic translation initiation factor 5
TRINITY_DN24017_c0_g1	110.47	129.78	133.96	113.96	94.61	105.01	155.95	128.18	CLPR1_ARATH	ATP-dependent Clp protease proteolytic subunit-related protein 1, chloroplastic
TRINITY_DN24363_c0_g1	88.48	72.11	92.96	46.09	43.22	46.69	155.92	85.41	HEMH_ORYSI	Ferrochelatase-2, chloroplastic
TRINITY_DN28587_c1_g1	81.56	88.14	84.19	86.27	89.63	88.37	155.61	148.67	BIP2_MAIZE	Luminal-binding protein 2
TRINITY_DN20062_c1_g1	142.33	108.66	145.43	105.54	103.38	106.91	155.5	115.89	CSK2E_ARATH	Putative casein kinase II subunit beta-4
TRINITY_DN20779_c0_g1	87.96	95.11	88.54	129.59	110.83	130.75	155.48	206.88	RS32_ARATH	40S ribosomal protein S3-2
TRINITY_DN24636_c0_g1	152.41	113.69	147.09	72.79	62.14	55.71	155.45	92.65	ALDO1_MAIZE	Indole-3-acetaldehyde oxidase
TRINITY_DN21238_c0_g1	59.23	129.73	79.53	26.59	27.64	37.21	155.36	51.5	PB27A_ARATH	Photosystem II repair protein PSB27-H1, chloroplastic
TRINITY_DN29274_c2_g1	161.45	223.47	221.61	68.45	70.38	68.96	155.14	64.43	C70B1_ARATH	Cytochrome P450 704B1
TRINITY_DN25351_c0_g1	97.6	164.02	138.56	115.64	106.6	111.17	154.93	119.91	EFTS_PROM2	Elongation factor Ts {ECO:0000255|HAMAP-Rule:MF_00050}
TRINITY_DN27841_c1_g2	190.58	95.37	115.2	151.99	96.12	103.87	154.72	132.57	JMJ30_ARATH	Putative lysine-specific demethylase JMJD5
TRINITY_DN16971_c0_g1	72.45	133.63	88.43	126.31	101.93	141.02	154.68	171.74	PRX2C_ORYSJ	Peroxiredoxin-2C
TRINITY_DN23800_c0_g1	101.47	110.33	108.88	159.58	135.64	156.52	154.63	184.2	RL152_ARATH	60S ribosomal protein L15-2
TRINITY_DN29518_c3_g2	155.26	79.32	122.77	93.07	91.85	69.16	154.43	119.11	BLH1_ARATH	BEL1-like homeodomain protein 1
TRINITY_DN20466_c0_g1	86.11	87.76	81.79	128.77	101.49	124.83	154.28	220.12	RL4A_ARATH	60S ribosomal protein L4-1
TRINITY_DN24210_c2_g4	124.29	104.79	115.06	112.85	110.19	133.49	154.21	153.57	SC61A_DICDI	Protein transport protein Sec61 subunit alpha
TRINITY_DN16694_c0_g1	83.91	250.19	88.05	79.03	48.44	24.74	153.86	48.75	AB24G_ARATH	ABC transporter G family member 24
TRINITY_DN20237_c1_g1	137	164.59	151.66	171.62	149.65	138.94	153.82	165.87	SGT1_ORYSJ	Protein SGT1 homolog
TRINITY_DN27137_c3_g1	74.63	130.86	128.79	90.4	62.93	75.25	153.73	93.94	LOX23_HORVU	Lipoxygenase 2.3, chloroplastic
TRINITY_DN18776_c1_g1	968.19	614.96	1059.2	638.96	528.62	469.69	153.26	106.7
TRINITY_DN20898_c0_g1	66.65	83.35	110.26	110.06	183.38	105.81	153.01	258.92	SAP1_ORYSJ	Zinc finger A20 and AN1 domain-containing stress-associated protein 1
TRINITY_DN22038_c0_g1	110.93	104.83	106.32	83.23	71.44	70.66	152.97	113.01	Y663_CHLTE	UPF0301 protein CT0663 {ECO:0000255|HAMAP-Rule:MF_00758}
TRINITY_DN22542_c0_g1	93.93	99.96	119.75	74.39	58.31	75.34	152.92	90.88	SKL1_ARATH	Probable inactive shikimate kinase like 1, chloroplastic
TRINITY_DN24558_c1_g3	93.89	92.26	85.25	254.84	181.25	216.82	152.82	374.6	DCAM_MAIZE	S-adenosylmethionine decarboxylase proenzyme
TRINITY_DN23812_c1_g1	94.44	89.79	74.55	113.02	100.27	129.75	152.72	199.54	CIPK7_ORYSJ	CBL-interacting protein kinase 7
TRINITY_DN24446_c0_g5	87.38	50.37	62.28	87.3	78.58	77.34	152.53	237.67
TRINITY_DN17952_c0_g2	81.41	91.6	101.75	236.8	235.53	233.89	152.45	345.41	FER3_MAIZE	Ferredoxin-3, chloroplastic
TRINITY_DN29734_c7_g4	131.57	97.54	110.15	89.06	79.77	81.46	152.42	152.74	U520_CAEEL	Putative U5 small nuclear ribonucleoprotein 200 kDa helicase
TRINITY_DN27945_c1_g2	95.81	217.82	154.15	94.3	87.42	121.18	151.89	76.77	RR21_SPIOL	30S ribosomal protein S21, chloroplastic
TRINITY_DN29100_c0_g1	137.24	109.62	129.44	120	112.88	141.13	151.63	150.64	PP168_ARATH	Pentatricopeptide repeat-containing protein At2g22070
TRINITY_DN18873_c0_g1	183.54	241.52	218.15	165.05	152.1	180.71	151.62	111.89	NUSB_DICT6	N utilization substance protein B homolog {ECO:0000255|HAMAP-Rule:MF_00073}
TRINITY_DN16614_c0_g1	92.86	108.73	105.96	177.6	112.01	112.15	151.45	185.24	GSTF1_MAIZE	Glutathione S-transferase 1
TRINITY_DN29129_c1_g5	179.18	124.81	131.75	78.05	57.77	54.7	151.45	91.96
TRINITY_DN22548_c0_g4	96.32	112.04	103.88	169.33	137.72	168.31	151.33	192.27	RL183_ARATH	60S ribosomal protein L18-3
TRINITY_DN22767_c0_g1	179.01	147.99	198.45	103.17	98.69	96.34	151.14	90.93	PP1_MAIZE	Serine/threonine-protein phosphatase PP1
TRINITY_DN23141_c2_g1	104.25	106.37	94.41	167.75	113.22	118.83	150.85	201.21	PGKH_SPIOL	Phosphoglycerate kinase, chloroplastic
TRINITY_DN21297_c0_g2	95.01	74.13	99.4	46.13	50.07	56.99	150.66	70.64	CDF1_ARATH	Cyclic dof factor 1
TRINITY_DN23894_c3_g1	93.58	116.68	170.03	34.23	29.41	22.38	150.55	28.1	EXS_ARATH	Leucine-rich repeat receptor protein kinase EXS
TRINITY_DN23455_c1_g1	132.34	74.44	102.79	39.77	56.57	49.67	150.47	72.45
TRINITY_DN26800_c1_g1	121.34	88.04	127.16	24.98	39.4	36.29	150.45	53.94	COL6_ARATH	Zinc finger protein CONSTANS-LIKE 6
TRINITY_DN17389_c0_g1	236.93	235.57	234.25	221	216.97	178.46	150.33	159.83	UBIQ_AVESA	Ubiquitin
TRINITY_DN24267_c1_g2	36.6	30.9	67.27	51.88	92.82	53.3	150.28	214
TRINITY_DN20803_c1_g5	211.57	329.39	234.42	91.62	114.57	161.86	150.19	65.87
TRINITY_DN21867_c2_g1	103.04	120.56	119.88	66.88	86.81	93.21	150.17	101.14
TRINITY_DN15767_c0_g1	91.72	102.21	93.43	104.6	81.74	104.46	150.12	121.25	ZB14_MAIZE	14 kDa zinc-binding protein
TRINITY_DN25218_c0_g1	114.84	223.62	145.13	249.18	206.46	200.01	149.98	206.13	CYPH_MAIZE	Peptidyl-prolyl cis-trans isomerase
TRINITY_DN20314_c0_g1	86.16	109.36	167.28	89.24	87.23	92.67	149.73	116.3
TRINITY_DN15865_c0_g2	113.51	115.76	56.15	1.19	2.36	1.69	149.59	3.09	CCH_ARATH	Copper transport protein CCH
TRINITY_DN23138_c2_g1	117.17	153.68	141.83	169.08	149.05	179.42	149.36	162.38	MDHC_MAIZE	Malate dehydrogenase, cytoplasmic
TRINITY_DN17642_c0_g1	92.48	110.99	95.87	120.89	80.75	88.92	149.34	144.36
TRINITY_DN23816_c0_g2	90.79	202.33	173.79	481.03	425.18	708.91	149.22	482.96	MAOC_ORYSJ	NADP-dependent malic enzyme, chloroplastic
TRINITY_DN26938_c0_g1	143.85	70.02	124.07	170.01	149	156.02	149.09	194.76	DIOX2_PAPSO	Probable 2-oxoglutarate/Fe(II)-dependent dioxygenase
TRINITY_DN18109_c1_g3	108.48	122.25	118.01	130.03	106.44	113.29	148.9	137.87	ATPBM_NICPL	ATP synthase subunit beta, mitochondrial
TRINITY_DN29567_c1_g1	103.25	127.65	127.42	78.75	75.92	77.49	148.63	90.4	RUBA_WHEAT	RuBisCO large subunit-binding protein subunit alpha, chloroplastic
TRINITY_DN26608_c2_g2	206.96	175.11	192.45	138.98	129.94	145.47	147.97	115.57	IF4A3_ORYSJ	Eukaryotic initiation factor 4A-3
TRINITY_DN26028_c1_g1	88.54	120.42	109.34	165.06	154.65	198.13	147.96	189.35	PAO2_ARATH	Probable polyamine oxidase 2
TRINITY_DN28119_c0_g6	77.41	115.91	90.47	171.41	159.11	185.74	147.96	248.96	SODC4_MAIZE	Superoxide dismutase [Cu-Zn] 4A
TRINITY_DN28948_c0_g1	43.71	91.19	50.99	45.98	42.36	36.23	147.85	97.1	TBA1_ELEIN	Tubulin alpha-1 chain
TRINITY_DN24851_c0_g2	120.55	100.51	116.83	103.5	84.43	93.15	147.84	127.94	SC61A_DICDI	Protein transport protein Sec61 subunit alpha
TRINITY_DN27930_c2_g1	82.08	131.25	115.83	69.84	67.77	76.61	147.72	88.94	RK15_PEA	50S ribosomal protein L15, chloroplastic
TRINITY_DN23457_c0_g3	108.42	53.96	91.48	39.07	46.76	57.35	147.68	82.47	DNJ20_ARATH	Chaperone protein dnaJ 20, chloroplastic
TRINITY_DN24175_c1_g1	138.81	176.33	152.51	64.37	52.46	45.97	147.65	56.85	NFYB3_ARATH	Nuclear transcription factor Y subunit B-3
TRINITY_DN28192_c0_g1	62.5	50.93	49.93	27.21	26.56	24.98	147.58	78.42	EXOS6_DANRE	Exosome complex component MTR3
TRINITY_DN23839_c1_g3	53.43	98.13	61.38	34.42	34.38	43.63	147.56	68.31	RR9_ARATH	30S ribosomal protein S9, chloroplastic
TRINITY_DN28031_c3_g1	88.05	127.26	108.26	91.57	90.36	89.3	147.54	142.47	MBD11_ARATH	Methyl-CpG-binding domain-containing protein 11
TRINITY_DN22812_c0_g2	263.46	623.65	461.11	123.16	127.87	184.4	147.24	41.64	CB12_SOLLC	Chlorophyll a-b binding protein 7, chloroplastic
TRINITY_DN24038_c0_g1	125.76	129.25	128.84	105.19	100.08	111.84	147.12	135.16	TC159_ARATH	Translocase of chloroplast 159, chloroplastic
TRINITY_DN29337_c4_g1	643.82	396.46	437.19	344.61	454.15	367.48	146.76	175.26
TRINITY_DN20389_c0_g1	136.96	116.29	135.4	89.18	83.77	105.02	146.59	78.25
TRINITY_DN19793_c0_g1	91.77	132.55	97.35	72.31	85.5	95.96	146.47	118.89
TRINITY_DN29490_c1_g1	216.21	119.88	194.3	129.1	209.72	135.87	146.45	168.5
TRINITY_DN17425_c6_g1	136.91	133.73	125.59	161.55	186.85	217.02	146.29	192.67	TET3_ARATH	Tetraspanin-3
TRINITY_DN29270_c1_g1	93.59	92.29	102.54	115.17	111.76	94.96	146.28	134.92	PUR4_ARATH	Probable phosphoribosylformylglycinamidine synthase, chloroplastic/mitochondrial
TRINITY_DN24330_c1_g2	112.74	122.24	132.46	72.21	82.17	89.69	146	73.59	PIN4_TAEGU	Peptidyl-prolyl cis-trans isomerase NIMA-interacting 4
TRINITY_DN19246_c1_g1	262.59	182.39	205.1	88.96	81.61	89.45	145.89	72.32	ENO1_MAIZE	Enolase 1
TRINITY_DN19209_c0_g2	108.57	135.71	133.61	105.25	118.7	123.23	145.75	129.24
TRINITY_DN29283_c1_g3	179.62	300.34	189.99	243.4	158.72	184.27	145.71	130.74	Y1669_ARATH	Uncharacterized oxidoreductase At1g06690, chloroplastic
TRINITY_DN24986_c4_g2	136.97	109.38	151.99	140.18	114.6	117.91	145.51	159	UBC11_ARATH	Ubiquitin-conjugating enzyme E2 11
TRINITY_DN20114_c0_g3	126.91	154	137	232.63	201.98	296.54	145.27	184.85	RL37A_ORYSJ	60S ribosomal protein L37a
TRINITY_DN18999_c2_g2	76.44	116.93	85.03	50.79	52.98	68.49	145.23	77.4	RK3_TOBAC	50S ribosomal protein L3, chloroplastic
TRINITY_DN21792_c0_g2	201.39	184.54	223.87	196.98	184.98	169.72	145.02	125.55	CSK2A_MAIZE	Casein kinase II subunit alpha
TRINITY_DN15971_c0_g1	85.05	126.64	111.29	31.42	42.95	34.16	144.98	64.91	AVP1_ARATH	Pyrophosphate-energized vacuolar membrane proton pump 1
TRINITY_DN19609_c1_g2	103.65	111.14	122.38	154.49	133.77	162.55	144.44	159.14	RL341_ARATH	60S ribosomal protein L34-1
TRINITY_DN24816_c0_g3	97.62	141.57	136.33	62.61	66.71	77.34	144.41	81.57
TRINITY_DN21214_c4_g4	90.92	93.44	95.95	57.63	57.04	66.01	144.23	101.49	U83A1_ARATH	UDP-glycosyltransferase 83A1
TRINITY_DN21689_c0_g4	155.63	240.47	189.43	196.31	233.38	309.43	144.18	141.62
TRINITY_DN25685_c0_g1	171.26	170.46	199.26	175.92	175.18	236.58	143.97	118.91	MDHG_SOYBN	Malate dehydrogenase, glyoxysomal
TRINITY_DN23585_c3_g1	87.88	159.19	270.07	43.64	34.56	14.01	143.86	39.71	ARR8_ARATH	Two-component response regulator ARR8
TRINITY_DN21027_c0_g1	215.23	99.71	190.76	5.21	28.51	14.85	143.51	20.64	LORF2_HUMAN	LINE-1 retrotransposable element ORF2 protein
TRINITY_DN28887_c3_g1	207.06	68.85	115.32	85.24	60.65	52.66	143.42	74.04	AKR3_ORYSJ	Probable aldo-keto reductase 3
TRINITY_DN27372_c0_g2	93.92	110.09	86.53	70.12	52.03	77.13	143.25	92.08	PLGG1_ARATH	Plastidal glycolate/glycerate translocator 1, chloroplastic
TRINITY_DN28377_c0_g2	138.14	134.48	132.02	87.42	66.7	88.54	143.14	80.46
TRINITY_DN26960_c3_g1	107.56	118.93	126.58	65.87	65.43	70.43	143.12	71.44
TRINITY_DN17994_c1_g1	89.51	107.04	89.52	64.94	56.77	75.56	143.05	84.52	YB95_ARATH	Uncharacterized protein At2g39795, mitochondrial
TRINITY_DN27918_c0_g2	110.63	86.61	96.92	68.35	61	61.98	142.9	83.14	GLYK_ARATH	D-glycerate 3-kinase, chloroplastic
TRINITY_DN24198_c0_g2	112.17	127.23	114.09	66.13	57.39	57.95	142.6	75.8	DCUP2_ORYSJ	Uroporphyrinogen decarboxylase 2, chloroplastic
TRINITY_DN18237_c1_g2	102.66	103.58	124.13	127.35	124.31	117.15	142.51	146.59	UBC7_WHEAT	Ubiquitin-conjugating enzyme E2 7
TRINITY_DN28587_c2_g1	179.76	108.04	159.44	325.32	187.79	152.99	142.34	234.9	MD37C_ARATH	Probable mediator of RNA polymerase II transcription subunit 37c
TRINITY_DN23177_c0_g1	116.38	134.76	128.89	85.74	83.91	81.31	142.26	90.92	IM30_ORYSJ	Probable membrane-associated 30 kDa protein, chloroplastic
TRINITY_DN26069_c0_g2	93.51	155.4	128.86	81.7	70.2	105.85	142.1	73.05
TRINITY_DN26347_c1_g1	126.25	76.6	187.31	489.22	568.82	442.04	141.88	583.15
TRINITY_DN19014_c0_g1	96.98	144.14	135.68	153.08	130.1	147.32	141.42	141.03	GLO2C_ARATH	Hydroxyacylglutathione hydrolase cytoplasmic
TRINITY_DN19504_c0_g1	139.62	104.93	119.18	173.88	165.61	185.26	141.26	230.08	NPC1_ARATH	Non-specific phospholipase C1
TRINITY_DN26087_c0_g2	182.91	106.46	128.45	135.09	245.26	202.57	141.23	256.8	NAM1_HORVD	NAC transcription factor NAM-1
TRINITY_DN29236_c4_g1	121.73	119.84	122.5	184.24	134.74	180.52	141.02	183.5	RL8_SOLLC	60S ribosomal protein L8
TRINITY_DN20290_c2_g1	116.8	102.88	124.86	112.18	159.39	109.79	140.66	195.87
TRINITY_DN28927_c0_g2	119.68	100.13	143.36	163.67	181.99	203.62	140.6	198.16	ENPL_ARATH	Endoplasmin homolog
TRINITY_DN26244_c1_g2	133.79	94.78	158.43	355.41	536.35	432.34	140.59	528.11	GALE2_CYATE	UDP-glucose 4-epimerase GEPI48
TRINITY_DN21338_c0_g1	168.96	131.84	176.03	116.56	133.1	143.15	140.47	135.94	ZCD_CROSA	Zeaxanthin 7,8(7',8')-cleavage dioxygenase, chromoplast
TRINITY_DN29524_c2_g1	139.1	129.87	170.37	128.58	128.35	117.19	140.3	120.08	CALR_MAIZE	Calreticulin
TRINITY_DN20691_c0_g1	85.14	70.65	100.93	92.7	94.75	86.47	140.25	164.75	MSL2_ARATH	Mechanosensitive ion channel protein 2, chloroplastic
TRINITY_DN17312_c0_g1	163.34	188.73	192.69	2.73	5.39	1.57	140.21	3.91	RAD_ANTMA	Transcription factor RADIALIS
TRINITY_DN26373_c2_g1	108.84	74.74	114.73	72.99	82.68	48.29	140.13	109.84	HS901_ARATH	Heat shock protein 90-1
TRINITY_DN20154_c0_g1	87.12	126.86	109.74	175.35	143.57	183.18	140.06	220.79	RL30_MAIZE	60S ribosomal protein L30
TRINITY_DN22364_c0_g1	96.19	136.81	118.23	307.05	264.39	336.01	139.81	241.23	APX8_ORYSJ	Probable L-ascorbate peroxidase 8, chloroplastic
TRINITY_DN22381_c0_g1	66.64	87.71	91.45	116.94	131.12	145.46	139.51	176.56	YLS8_ARATH	Thioredoxin-like protein YLS8
TRINITY_DN17494_c0_g6	231.27	214.77	201.64	304.91	264.45	328.72	139.4	160.98	PKRA_DROME	Protein krasavietz
TRINITY_DN18543_c1_g2	75	104.02	88.56	138.24	144.16	143.89	139.38	226.29	H2A2_ORYSJ	Probable histone H2A.2
TRINITY_DN25198_c0_g1	92.54	138.84	120.43	52.93	51.89	49.49	139.3	60.17	STAR7_MOUSE	StAR-related lipid transfer protein 7, mitochondrial
TRINITY_DN22122_c0_g1	120.33	102.27	132.48	33.4	41.72	41.29	139.25	51.42	GSTZ1_ARATH	Glutathione S-transferase Z1
TRINITY_DN29366_c1_g1	119.38	84.58	100.32	105.3	111.91	112.38	139.24	154.81	MYO2_ARATH	Myosin-2
TRINITY_DN28286_c0_g1	97.04	108.51	103.4	46.11	46.41	39.7	139.2	62.15	CAD8B_ORYSJ	Probable cinnamyl alcohol dehydrogenase 8B
TRINITY_DN16679_c0_g1	82.34	140.49	109.01	81.37	82.95	110.69	139.17	104.59
TRINITY_DN16977_c0_g1	65.22	120.74	76.52	42.14	44.02	49.15	139.17	53.41	RK29_MAIZE	50S ribosomal protein L29, chloroplastic
TRINITY_DN26360_c1_g1	112.33	95.37	102.49	104.27	96.47	129.54	139.14	119.47	ALB32_CHLRE	Inner membrane ALBINO3-like protein 2, chloroplastic
TRINITY_DN29772_c3_g2	109.13	116	106.46	131.25	103.93	130.73	138.99	147.57	ASK4_ARATH	SKP1-like protein 4
TRINITY_DN20576_c2_g2	157.81	151.59	151.1	204.83	172.33	200.75	138.89	150.88	RS3A_ORYSJ	40S ribosomal protein S3a {ECO:0000255|HAMAP-Rule:MF_03122}
TRINITY_DN17996_c0_g2	87.81	139.17	97.93	168.59	150.74	179.43	138.87	170.47	QCR8_SOLTU	Cytochrome b-c1 complex subunit 8
TRINITY_DN27036_c0_g1	127.1	72.42	85.83	53.67	69.21	74.27	138.86	103.06	DHSO_ARATH	Sorbitol dehydrogenase
TRINITY_DN21758_c1_g3	129.65	257.94	163.27	53.23	54.86	75	138.81	40.58	APX8_ORYSJ	Probable L-ascorbate peroxidase 8, chloroplastic
TRINITY_DN28373_c1_g1	166.38	51.27	76.19	14.92	19.44	15.54	138.81	31.31	C81E1_GLYEC	Isoflavone 2'-hydroxylase
TRINITY_DN29405_c2_g1	129.69	97.31	117.23	113.16	113.53	138.28	138.8	123.8	CLU_ARATH	Clustered mitochondria protein
TRINITY_DN29021_c0_g1	81.2	51.62	81.32	135.56	149.65	144.35	138.78	287.96	ZN363_MOUSE	RING finger and CHY zinc finger domain-containing protein 1
TRINITY_DN20516_c0_g1	74.46	85	77.6	65.33	58.81	63.66	138.37	110.86	RTNLH_ARATH	Reticulon-like protein B8
TRINITY_DN24695_c0_g1	84.61	131.68	92.81	136.44	102.56	122.08	138.28	143.25	TIF3B_ARATH	Protein TIFY 3B
TRINITY_DN23116_c1_g1	99.07	86.78	86.17	47.18	38.6	45.93	138.09	73.73	TATC_MAIZE	Sec-independent protein translocase protein TATC, chloroplastic
TRINITY_DN23103_c1_g3	148.49	139.12	122.91	69.09	62.89	76.2	137.91	54.44	HOX16_ORYSJ	Homeobox-leucine zipper protein HOX16
TRINITY_DN23628_c0_g1	116.01	99.11	90.62	109.1	123.68	139.58	137.85	186.62	NRAM2_ORYSJ	Metal transporter Nramp2
TRINITY_DN19138_c0_g1	78.37	83.06	81.27	83.85	70.92	72.62	137.58	124.67	BIP3_MAIZE	Luminal-binding protein 3
TRINITY_DN21638_c1_g1	102.86	100.55	122.84	35.53	41.3	44.32	137.36	56.72	Y3913_ARATH	Uncharacterized protein At3g49140
TRINITY_DN29646_c1_g3	161.13	94.92	168.33	152.47	184.78	105.48	137.3	139.16
TRINITY_DN23376_c2_g1	75.85	68.48	60.37	48.34	45.92	57.04	137.04	129.39	ATG8C_ORYSJ	Autophagy-related protein 8C
TRINITY_DN24549_c1_g1	72.82	117.22	98.13	34.48	36.91	34.82	137.02	46.02
TRINITY_DN18992_c1_g1	63.42	69.34	63.04	45.92	39.84	41.36	136.96	81.89	DNAJ_DICT6	Chaperone protein DnaJ {ECO:0000255|HAMAP-Rule:MF_01152}
TRINITY_DN29482_c2_g1	140.6	95.07	149.89	154.57	157.62	157.44	136.91	155.08	PRR73_ORYSJ	Two-component response regulator-like PRR73
TRINITY_DN18048_c0_g2	162.39	185.25	168.54	213.21	227	244.89	136.39	165.37	UBC2_MEDSA	Ubiquitin-conjugating enzyme E2 2
TRINITY_DN23643_c0_g1	130.69	166.8	144.29	101.59	115.34	121.27	136.39	84.08
TRINITY_DN29640_c3_g1	140.68	48.52	106.43	132.19	154.25	153.34	136.39	219.44
TRINITY_DN25291_c3_g1	104.74	107.04	102.21	182.13	154.72	192.99	135.99	198.62	GATP2_ORYSJ	Probable gamma-aminobutyrate transaminase 2, mitochondrial
TRINITY_DN24147_c0_g3	80.13	70.71	74.96	49.58	38.09	39.49	135.76	85.84	AROD3_ARATH	Arogenate dehydratase 3, chloroplastic
TRINITY_DN18780_c1_g2	106.23	213.08	153.57	89.74	82.62	105.54	135.61	72.84	RK28_ARATH	50S ribosomal protein L28, chloroplastic
TRINITY_DN23757_c0_g1	29.24	271.96	125.44	188.29	63.31	154.71	135.34	90.68	ICI2_HORVU	Subtilisin-chymotrypsin inhibitor-2A
TRINITY_DN26279_c1_g1	206.02	132.69	143.09	148.8	125.48	120.84	135.32	139.73
TRINITY_DN26432_c1_g1	76.05	103.28	65.48	130.37	128.54	159.94	135.04	233.06	YD52_SCHPO	Uncharacterized protein C6C3.02c
TRINITY_DN23670_c0_g1	306.89	72.37	218.28	269.55	241.33	231.04	134.95	199.04
TRINITY_DN21324_c0_g1	77.61	97.52	68.79	145.96	132.81	144.51	134.93	210.49	SNU13_DEBHA	13 kDa ribonucleoprotein-associated protein
TRINITY_DN20923_c0_g1	103.32	92.68	106.51	116.89	115	149.13	134.6	166.28	TRN2_DATST	Tropinone reductase 2
TRINITY_DN21452_c1_g2	90.24	149.52	93.14	159.39	122.3	118.47	134.33	166.44	CYPH_MAIZE	Peptidyl-prolyl cis-trans isomerase
TRINITY_DN22909_c2_g1	135.61	197.94	176.17	168.04	191.14	199.07	134.19	131.75
TRINITY_DN18084_c0_g1	201.68	157.76	204.76	301.2	159.65	137.89	134.01	132.73	HSP7C_PETHY	Heat shock cognate 70 kDa protein
TRINITY_DN25300_c0_g1	89.82	68.97	95.62	42.74	41.4	45.01	133.67	64.92	SIGC_ARATH	RNA polymerase sigma factor sigC
TRINITY_DN28534_c0_g1	91.81	99.55	103.39	35.93	44.62	32.71	133.63	61.72	AVP_VIGRR	Pyrophosphate-energized vacuolar membrane proton pump
TRINITY_DN28993_c2_g1	86.83	108.97	94.97	433.66	439.61	581.72	133.26	966.68	RFS2_ARATH	Probable galactinol--sucrose galactosyltransferase 2
TRINITY_DN19154_c0_g1	66.91	116.07	91.11	48.42	45.4	72.68	133.1	59.94	NDHM_ORYSJ	NAD(P)H-quinone oxidoreductase subunit M, chloroplastic
TRINITY_DN25423_c0_g2	118.38	25.65	107.02	35.17	103.08	33.34	132.9	139.9	PYRG2_CHICK	CTP synthase 2
TRINITY_DN26912_c2_g3	190.99	166.81	191.88	238.88	198.52	194.8	132.78	153.91	ERF60_ARATH	Ethylene-responsive transcription factor ERF060
TRINITY_DN28216_c0_g1	87.64	115.2	102.4	102.58	96.76	91.74	132.63	120.7	EFGC2_SOYBN	Elongation factor G-2, chloroplastic
TRINITY_DN22969_c1_g3	130.97	109.68	126.73	141.02	126.59	134.23	132.51	125.14	PRS4_ORYSJ	26S protease regulatory subunit 4 homolog
TRINITY_DN17769_c3_g3	99.71	103.45	96.65	70.74	61.11	107.81	132.33	84.07	GLNA1_MAIZE	Glutamine synthetase root isozyme 1
TRINITY_DN20690_c2_g2	107.78	201.13	151.27	89.42	83.37	103.52	132.31	68.87	RK34_SPIOL	50S ribosomal protein L34, chloroplastic
TRINITY_DN24981_c1_g1	61.2	111.65	93.06	34.93	32.92	18.31	132.22	41.47
TRINITY_DN27557_c0_g2	132.68	111.31	146.86	165.06	147.84	182.14	132.22	165.24	SCP18_ARATH	Serine carboxypeptidase-like 18
TRINITY_DN26804_c0_g1	126.2	141.89	112.53	81.53	77.96	88.47	132.19	75.82	GLPE_HAEDU	Thiosulfate sulfurtransferase GlpE {ECO:0000255|HAMAP-Rule:MF_01009}
TRINITY_DN25991_c1_g3	81.43	63.87	109.16	412.55	709.78	395.56	131.82	664.02
TRINITY_DN15223_c0_g1	239.66	98.7	142.53	21.3	56.85	38.27	131.74	43.27	PHT1A_ORYSJ	Phototropin-1A
TRINITY_DN28435_c1_g1	149.61	148.14	142.04	166.21	208.88	191.2	131.7	165.76	SRO1_ARATH	Probable inactive poly [ADP-ribose] polymerase SRO1
TRINITY_DN23107_c2_g2	133.57	132.91	175.4	149.07	150.23	148.5	131.64	135.33	STT7_ARATH	Serine/threonine-protein kinase STN7, chloroplastic
TRINITY_DN24348_c1_g1	134.21	123.66	131.92	109.73	119.49	119.68	131.56	97.33	FER1_DESAF	Ferredoxin-1
TRINITY_DN19463_c3_g1	147.35	147.65	157.7	86.54	91.8	92.94	131.43	79.21	14331_MAIZE	14-3-3-like protein GF14-6
TRINITY_DN24764_c1_g1	108.54	89.85	105.01	121.57	134.37	150.47	131.32	168.69	THIK2_ARATH	3-ketoacyl-CoA thiolase 2, peroxisomal
TRINITY_DN17196_c1_g1	90.71	153.22	110.21	60.34	60.74	73.43	131.31	59.6	RK21_SPIOL	50S ribosomal protein L21, chloroplastic
TRINITY_DN23158_c1_g2	247.64	238.86	558	1952.54	2576.92	1564.1	130.99	809.52
TRINITY_DN29143_c1_g1	95.35	91.88	106.62	109.68	106.89	113.02	130.84	143.03	PERR_RAUSE	Perakine reductase
TRINITY_DN21180_c1_g1	209.04	354.14	248.91	293.97	244.31	318.39	130.65	191.18	RL40B_ORYSJ	Ubiquitin-60S ribosomal protein L40-2
TRINITY_DN20006_c1_g2	60.56	81.25	63.11	104.34	97.24	120.14	130.4	173.72	RL222_ARATH	60S ribosomal protein L22-2
TRINITY_DN24791_c0_g3	252.82	103.42	187.58	104.95	132.77	192.8	130.13	89.8
TRINITY_DN24192_c1_g3	150.86	196.06	204.45	105.45	95.22	94.43	130.04	68.98	SFH8_ARATH	Phosphatidylinositol/phosphatidylcholine transfer protein SFH8
TRINITY_DN25387_c0_g3	111.49	74.12	97.61	33.17	25.94	22.66	129.7	34.76	NAGS1_ARATH	Probable amino-acid acetyltransferase NAGS1, chloroplastic
TRINITY_DN22472_c0_g1	100.9	111.34	121.6	108.11	93.73	103.46	129.68	96.87	MOB1_ARATH	MOB kinase activator-like 1
TRINITY_DN28534_c1_g2	90.02	72.06	77.65	55.05	66.6	68.56	129.52	110.3	AVP1_ARATH	Pyrophosphate-energized vacuolar membrane proton pump 1
TRINITY_DN19822_c0_g2	91.01	53.51	91.42	47.97	59	46.42	129.47	86.43
TRINITY_DN18736_c1_g3	91.91	104.36	99.89	112.85	114.05	124.2	129.42	141.02	GPX7_ARATH	Putative glutathione peroxidase 7, chloroplastic
TRINITY_DN19374_c3_g1	140.26	128.39	129.44	176.45	163.08	183.88	129.29	132.23	HLP_ARATH	50S ribosomal protein HLP, mitochondrial
TRINITY_DN19157_c0_g1	76.71	82.86	87.4	113.71	92.74	113.53	129.2	142.02	RL321_ARATH	60S ribosomal protein L32-1
TRINITY_DN20354_c0_g1	92.53	145.23	104.38	50.76	35.09	55.19	129.18	65.82	RAA1C_ARATH	Ras-related protein RABA1c
TRINITY_DN29068_c0_g1	113.14	88.09	107.42	163.68	144.16	125.01	128.77	169.68	NACA3_ARATH	Nascent polypeptide-associated complex subunit alpha-like protein 3
TRINITY_DN24744_c0_g3	63.1	122.98	137.81	73.4	49.75	52.98	128.74	67.86
TRINITY_DN27045_c2_g1	103.74	59.69	91.34	15.85	23.61	23.2	128.71	28.91
TRINITY_DN18930_c0_g1	372.08	86.07	176.54	118.37	96.73	74.66	128.67	66.15	AKR3_ORYSJ	Probable aldo-keto reductase 3
TRINITY_DN22513_c0_g1	110.88	91.94	119.12	83.49	92.3	79.74	128.54	115.85	STOP1_ORYSJ	Zinc finger protein STOP1 homolog
TRINITY_DN18672_c1_g1	172.81	67.76	151.05	25.61	33.66	21.53	128.53	30.11	MYB1_HORVU	Myb-related protein Hv1
TRINITY_DN19008_c0_g1	104.04	127.19	138.76	132.87	100.19	122.72	128.44	103.82	HEM2_ORYSJ	Delta-aminolevulinic acid dehydratase, chloroplastic
TRINITY_DN29677_c3_g1	112.01	54.98	91.44	13.27	31.1	18.44	128.18	47.19	PHT1B_ORYSJ	Phototropin-1B
TRINITY_DN26920_c0_g3	162.51	310.75	187.73	174.29	142.11	210.56	128.15	86.03
TRINITY_DN26562_c0_g1	76.2	110.48	80.97	48.65	48.97	60.25	127.89	69.71	Y1815_ARATH	UPF0426 protein At1g28150, chloroplastic
TRINITY_DN19438_c2_g1	61.11	73.03	74.32	97.86	90.73	107.03	127.86	164.79	RL282_ARATH	60S ribosomal protein L28-2
TRINITY_DN25136_c0_g2	72.64	60.59	67.44	125.09	237.37	232.06	127.81	427.6	IDHC_TOBAC	Isocitrate dehydrogenase [NADP]
TRINITY_DN18159_c0_g2	96.63	46.89	76.83	12.99	14.31	12.9	127.75	21.37	TLP_ORYSJ	Thaumatin-like protein
TRINITY_DN17364_c1_g2	76.14	121.4	116.38	3.7	21.5	2.35	127.71	17.74	GRC10_ORYSJ	Glutaredoxin-C10
TRINITY_DN16710_c0_g2	111.42	142.24	142.87	112.91	104.62	127.62	127.61	100.94	TATB_MAIZE	Sec-independent protein translocase protein TATB, chloroplastic
TRINITY_DN27082_c2_g1	409.29	238.69	402.77	916.42	933.2	1104.06	127.59	435.74
TRINITY_DN18013_c0_g1	118.54	97.11	119.88	109.09	102.59	108.15	127.51	123.87
TRINITY_DN20453_c0_g2	164.92	204.31	102.54	274.56	195.49	287.18	127.4	199.02
TRINITY_DN16083_c0_g1	69.48	53.22	50.89	42.02	38.61	38.39	127.38	98.05	P1254_THEMA	Phosphorylated carbohydrates phosphatase TM_1254
TRINITY_DN27038_c1_g1	141.53	99.42	158.94	143.71	112.35	95.25	126.75	102.57	PMGI_PRUDU	2,3-bisphosphoglycerate-independent phosphoglycerate mutase
TRINITY_DN18447_c0_g1	66.99	148.34	102.02	52.11	48.15	60.47	126.63	56.31	TL17_ARATH	Thylakoid lumenal 17.4 kDa protein, chloroplastic
TRINITY_DN18336_c0_g1	117.42	228.27	164.27	258.84	123.36	111.14	126.62	124	CAHC_HORVU	Carbonic anhydrase, chloroplastic
TRINITY_DN21158_c0_g1	64.42	64.77	61.84	81.49	83.5	69.98	126.55	160.97	ADT_ORYSJ	ADP,ATP carrier protein, mitochondrial
TRINITY_DN28584_c1_g5	170.74	108.33	168.42	109.53	132.49	170.14	126.53	106.93
TRINITY_DN19699_c1_g1	77.52	99.96	89.39	83.24	85.28	86.14	125.98	111.37	BT3L4_DANRE	Transcription factor BTF3 homolog 4
TRINITY_DN27047_c2_g1	88.34	91.05	107.06	224.42	276.45	208.37	125.56	358.91
TRINITY_DN29233_c1_g1	96.51	59.97	49.37	59.41	51.87	43.1	125.52	76.91	AKR2_ORYSJ	Probable aldo-keto reductase 2
TRINITY_DN24650_c1_g1	108.06	72.11	107.16	552.4	591.13	664.95	125.49	799	OCS1_MAIZE	Ocs element-binding factor 1
TRINITY_DN27446_c1_g2	106.03	60.15	75.06	57.99	73.48	50.01	125.49	84.72	LOR15_ARATH	Protein LURP-one-related 15
TRINITY_DN29734_c4_g1	299.81	211.54	299.85	231.45	231.38	224.42	125.49	112.24	U520_HUMAN	U5 small nuclear ribonucleoprotein 200 kDa helicase
TRINITY_DN26656_c0_g3	137.9	60.26	86.34	138.48	110.42	96.5	125.35	177.22	CRK8_ARATH	Cysteine-rich receptor-like protein kinase 8
TRINITY_DN17020_c0_g4	120.13	145.92	150.55	110.38	101.33	99.86	125.25	102.43	Y2309_ARATH	Uncharacterized protein At2g23090
TRINITY_DN29655_c3_g2	75.37	95.96	76.63	70.94	58.21	70.73	125.17	93.44	SCE1_ARATH	SUMO-conjugating enzyme SCE1
TRINITY_DN27106_c0_g1	78.11	81.96	94.34	33.25	28.54	29.65	124.98	47.1	CHLD_PEA	Magnesium-chelatase subunit ChlD, chloroplastic
TRINITY_DN27277_c2_g2	73.61	89.2	76.22	44.92	32.74	36.45	124.96	61.38	PP420_ARATH	Pentatricopeptide repeat-containing protein At5g46580, chloroplastic
TRINITY_DN28534_c0_g4	73.69	98.35	76.17	24.22	33.19	18.54	124.93	56.14	AVP1_ARATH	Pyrophosphate-energized vacuolar membrane proton pump 1
TRINITY_DN16585_c0_g1	89.7	59.4	80.62	88.11	67.73	53.57	124.89	104.39	JMJ30_ARATH	Putative lysine-specific demethylase JMJD5
TRINITY_DN24441_c1_g1	98.96	119.17	109.35	92.79	98.15	121.24	124.84	133.66	UAF30_SCHPO	Upstream activation factor subunit spp27
TRINITY_DN27212_c0_g1	69.79	110.95	81.5	81.75	70.2	82.65	124.68	91.8	TFB4_SCHPO	RNA polymerase II transcription factor B subunit 4
TRINITY_DN22956_c0_g1	107.3	192.77	134.84	127.18	118.23	158.57	124.63	88.19	RK6_ARATH	50S ribosomal protein L6, chloroplastic
TRINITY_DN22754_c1_g1	92.14	228.49	96.05	276.13	170.44	206.44	124.58	171.51	DHAR1_ARATH	Glutathione S-transferase DHAR1, mitochondrial
TRINITY_DN28601_c2_g2	80.86	73.93	85.73	82.75	82.77	83.95	124.58	124.91	EF1G2_ORYSJ	Elongation factor 1-gamma 2
TRINITY_DN29607_c1_g1	464.66	387.51	463.79	553.47	607.91	599.1	124.57	153.74
TRINITY_DN18194_c2_g2	150.56	180.42	155.52	183.6	183.43	223.22	124.49	127.34	R27AA_ORYSJ	Ubiquitin-40S ribosomal protein S27a-1
TRINITY_DN27117_c0_g1	56.94	78.87	42.65	28.57	27.42	24.91	124.38	70.19	EBF1_ARATH	EIN3-binding F-box protein 1
TRINITY_DN27666_c3_g2	93.89	64.35	51.73	69.03	34.4	39.97	124.25	79.49	ACT3_ARATH	Actin-3
TRINITY_DN16064_c0_g2	120.77	150.42	147.1	216.68	176.96	243.41	124.19	143.04	RS201_ARATH	40S ribosomal protein S20-1
TRINITY_DN24563_c2_g1	92.46	65.52	82.41	65.9	86.01	81.18	124.07	128.77	P4KG7_ARATH	Phosphatidylinositol 4-kinase gamma 7
TRINITY_DN29327_c1_g1	115.3	140.67	108.22	298.29	234.13	187.77	124.04	266.71	NRX11_ORYSJ	Probable nucleoredoxin 1-1
TRINITY_DN17753_c0_g1	75.05	91.49	78.54	97.65	90.65	111.89	123.71	144.23	TSJT1_TOBAC	Stem-specific protein TSJT1
TRINITY_DN18135_c1_g3	375.57	202.93	324.88	299.3	201.56	164.88	123.62	111.14	C3H35_ORYSJ	Zinc finger CCCH domain-containing protein 35
TRINITY_DN28888_c2_g4	86.18	124.96	62.82	164.61	150.36	175.53	123.58	236.41
TRINITY_DN23853_c1_g4	68.09	115.74	77.48	20.2	21.13	26.83	123.5	26.49	TLP40_SPIOL	Peptidyl-prolyl cis-trans isomerase, chloroplastic
TRINITY_DN17873_c2_g3	91.14	114.2	104.6	136.15	97.46	112.16	122.98	121.96	NDK1_SACOF	Nucleoside diphosphate kinase 1
TRINITY_DN29595_c1_g1	128.77	112.88	137.45	49.47	50.56	46.35	122.79	52.35	C71D6_SOLCH	Cytochrome P450 71D6
TRINITY_DN17463_c0_g2	103.02	118.91	134.49	95.34	88.28	96.59	122.6	64.54	UEV1C_ARATH	Ubiquitin-conjugating enzyme E2 variant 1C
TRINITY_DN23819_c3_g1	61.2	83.58	92.02	50.02	68.26	71.97	122.47	85.41	IF3_PROMT	Translation initiation factor IF-3 {ECO:0000255|HAMAP-Rule:MF_00080}
TRINITY_DN27365_c0_g1	108.65	99.58	115.17	67.21	67.69	61.78	122.37	93.37	FRL4A_ARATH	FRIGIDA-like protein 4a
TRINITY_DN21391_c1_g1	64.97	64.59	67.62	40.04	48.83	58.34	122.27	98.73	COPT6_ORYSJ	Copper transporter 6
TRINITY_DN27323_c0_g1	95.35	102.77	104.17	47.23	42.08	40.22	122.22	57.79	Y2369_ARATH	BTB/POZ domain-containing protein At2g13690
TRINITY_DN17347_c0_g2	45.68	132.9	82.22	92.46	88.04	79.97	122.15	107.98	K502_ACTDE	Fruit protein pKIWI502
TRINITY_DN24395_c1_g1	105.53	116.81	141.85	153.94	137.6	169.94	122.12	149.82	Y1998_PARUW	Uncharacterized RNA methyltransferase pc1998
TRINITY_DN29567_c0_g1	90.26	71.01	100.19	39.68	38.74	42.59	121.83	61.89	SIGB_ARATH	RNA polymerase sigma factor sigB
TRINITY_DN20925_c1_g2	132.81	169.41	150.34	204.42	194.42	211.87	121.61	122.12	NRPBC_ARATH	DNA-directed RNA polymerases II, IV and V subunit 12
TRINITY_DN25805_c0_g1	71.6	79.98	77.72	89.64	75.76	103.86	121.54	132.25	SEBP1_ARATH	Selenium-binding protein 1
TRINITY_DN26997_c1_g1	98.99	59.87	104.74	23.6	31.38	29.91	121.39	39.3	FMO1_ARATH	Probable flavin-containing monooxygenase 1
TRINITY_DN21598_c1_g1	212.7	93.6	182.6	94.64	103.13	99.61	121.22	81.62	FMDA_METME	Formamidase
TRINITY_DN22152_c0_g3	65.44	73.46	70.15	108.65	97.87	119.85	121.16	168.91	R27A3_ARATH	60S ribosomal protein L27a-3
TRINITY_DN29702_c2_g1	88.44	75.96	98.85	116.59	126.43	132.39	121.1	179.16	MSL2_ARATH	Mechanosensitive ion channel protein 2, chloroplastic
TRINITY_DN25001_c0_g1	94.28	125.03	116.62	82.47	83.97	88.38	121.03	93.39	NCPR_CATRO	NADPH--cytochrome P450 reductase
TRINITY_DN20831_c0_g1	83.55	92.2	79.56	86.8	65.56	68.57	120.99	98.28	6PGD1_ORYSJ	6-phosphogluconate dehydrogenase, decarboxylating 1
TRINITY_DN28933_c3_g2	81.57	102.19	95.69	36.01	41.32	32.55	120.61	63.47	LEU1A_SOLPN	2-isopropylmalate synthase A
TRINITY_DN24756_c1_g1	106.76	88.68	96.76	53.02	65.75	65.57	120.52	75.32	COL3_ARATH	Zinc finger protein CONSTANS-LIKE 3
TRINITY_DN27089_c0_g1	115.55	81.93	85.18	82.02	96.69	113.76	120.22	129.89	U83A1_ARATH	UDP-glycosyltransferase 83A1
TRINITY_DN20911_c0_g2	66.68	86.44	62.51	218.9	196.97	227.33	120.21	337.07	RAN1_ORYSJ	GTP-binding nuclear protein Ran-1
TRINITY_DN22140_c1_g1	102.13	104.72	100.97	169.16	169.25	189.34	120.21	196.46	AB1F_ARATH	ABC transporter F family member 1
TRINITY_DN26553_c0_g1	59.5	58.81	65.28	39.22	35.64	39.15	120.15	80.74	FAHD1_BOVIN	Acylpyruvase FAHD1, mitochondrial
TRINITY_DN23038_c0_g1	106.8	91.77	149.46	79.41	79	61.6	120.14	82.63
TRINITY_DN26785_c0_g1	60.08	99.08	82.41	103.92	94.12	105.81	120.03	145.26	SUT1_ORYSJ	Sucrose transport protein SUT1
TRINITY_DN20993_c1_g2	133.52	59.58	82.59	28.67	38.88	40.77	119.9	62.3
TRINITY_DN17494_c0_g1	71.46	72.08	67.81	81.62	56.7	61.08	119.72	117.54	BZW1B_DANRE	Basic leucine zipper and W2 domain-containing protein 1-B
TRINITY_DN29237_c0_g1	65.72	42.9	57.39	35.46	30.44	34.9	119.64	67.74	GLPK_ARATH	Glycerol kinase
TRINITY_DN16059_c0_g1	59.58	151.92	108.71	21.73	25.23	43.29	119.59	27.91	PQL1_ARATH	PsbQ-like protein 1, chloroplastic
TRINITY_DN20025_c1_g3	440.91	128.74	394.69	194.78	212.94	217.21	119.55	104.13
TRINITY_DN28356_c0_g1	108.67	125.61	109.35	89.7	80.31	79.58	119.43	102.61	ARR18_ARATH	Two-component response regulator ARR18
TRINITY_DN26985_c0_g2	139.08	30.12	60.46	9.71	5.78	2.98	119.33	11.36	C78A6_ARATH	Cytochrome P450 78A6
TRINITY_DN21491_c0_g2	166.87	236	212.8	13.74	20.4	13.49	119.09	6.84
TRINITY_DN28067_c1_g1	115.88	44.48	67.84	4.09	5.5	2.58	119.04	10.63	SETH6_ARATH	BTB/POZ domain-containing protein SETH6
TRINITY_DN19198_c0_g3	78.89	171.27	117.78	189.38	117.03	168.11	118.82	145.28	Y1669_ARATH	Uncharacterized oxidoreductase At1g06690, chloroplastic
TRINITY_DN24037_c0_g2	63.33	87.84	64.9	68.07	66.58	67.57	118.53	109.78
TRINITY_DN27166_c0_g1	86.08	74.53	79.18	100.22	82.82	91.46	118.49	118.97	PADA_DICDI	Prestalk A differentiation protein A
TRINITY_DN22820_c0_g1	95.78	86.91	81.41	117.37	111.78	119.02	118.48	125.51	SAR1_TOBAC	GTP-binding protein SAR1
TRINITY_DN18106_c0_g1	45.74	81.13	47.96	33.5	27.22	34.24	118.2	68.36	CHLM_ARATH	Magnesium protoporphyrin IX methyltransferase, chloroplastic
TRINITY_DN28181_c0_g2	101.36	127.71	111.56	117.36	112.6	137.35	118.1	171.28	ASPR1_ORYSJ	Aspartic proteinase oryzasin-1
TRINITY_DN23432_c0_g2	66.36	63.6	64.92	88.07	82.69	94.27	118.09	141.43	RL73_ARATH	60S ribosomal protein L7-3
TRINITY_DN27466_c0_g1	73.24	69.11	83.77	82.35	86.82	86.16	118.05	127.27	S6PD_MALDO	NADP-dependent D-sorbitol-6-phosphate dehydrogenase
TRINITY_DN20165_c3_g1	112.81	76.68	97.46	90.15	79.22	75.4	117.97	102.15	TSJT1_TOBAC	Stem-specific protein TSJT1
TRINITY_DN27385_c1_g2	92.33	86.33	92.48	111.71	106.57	99.01	117.76	140.4	AMPP1_SORMK	Probable Xaa-Pro aminopeptidase P
TRINITY_DN24591_c1_g1	194.55	98.17	159.25	195.94	169.34	182.36	117.53	152.59
TRINITY_DN19461_c2_g1	97.12	102.72	95.27	105.26	91.57	104.34	117.48	106.56
TRINITY_DN27382_c0_g1	94.45	101.43	103.64	125.04	145.61	136.22	117.48	171.35	PREP1_ARATH	Presequence protease 1, chloroplastic/mitochondrial
TRINITY_DN22212_c5_g2	67.22	71.51	100.88	218.57	227.57	203.55	117.25	357	XERIC_ARATH	Probable E3 ubiquitin-protein ligase XERICO
TRINITY_DN28733_c1_g1	129.22	116.29	126.12	78.61	71.96	64.26	117.06	72.48	APX2_ORYSJ	L-ascorbate peroxidase 2, cytosolic
TRINITY_DN23683_c4_g1	56.62	55.67	50.75	32.82	31.48	36.69	116.79	60.03
TRINITY_DN29524_c3_g2	104.89	92.71	126.56	77.51	77.43	64.4	116.74	91.77	CALR_MAIZE	Calreticulin
TRINITY_DN24299_c2_g1	160.48	48.98	74.63	28.23	41.35	24.98	116.71	55.1	CSPL5_SORBI	CASP-like protein 1D1
TRINITY_DN28668_c1_g1	285.9	209.34	279.95	651.63	750.18	735.31	116.49	394.79
TRINITY_DN25345_c1_g2	89.79	84.69	78.55	207.6	207.36	216.26	116.48	256.4	ARF1_ORYSJ	ADP-ribosylation factor 1
TRINITY_DN26374_c2_g1	99.53	119.36	100.95	135.09	130.9	151.86	116.43	122.83	RL23_ARATH	60S ribosomal protein L23
TRINITY_DN20839_c0_g1	71.1	81.83	76.16	55.19	53.9	62.16	116.37	83.05	RPD1_ARATH	Protein ROOT PRIMORDIUM DEFECTIVE 1
TRINITY_DN25525_c0_g1	89.77	95.99	90.22	106.88	101.88	105.24	116.25	138.83	HNRPF_MACFA	Heterogeneous nuclear ribonucleoprotein F
TRINITY_DN29634_c1_g1	216.07	82.72	209.24	171.22	202.44	180.53	116.16	125.13
TRINITY_DN19190_c0_g1	82.3	108.9	131.9	194.79	293.01	184.01	116.04	303.93	ERD15_ARATH	Protein EARLY RESPONSIVE TO DEHYDRATION 15
TRINITY_DN28730_c1_g1	58.58	62.54	57.06	92.93	125.4	97.27	115.6	242.79	ARSB_DICDI	Putative transporter arsB
TRINITY_DN14579_c0_g1	301.27	92.41	193.85	231.97	274.27	257.76	115.51	184.97
TRINITY_DN20296_c0_g1	154.13	446.72	228.75	727.25	526.92	584.04	115.51	226.8	ATOX1_ARATH	Copper transport protein ATX1
TRINITY_DN20057_c2_g1	74.88	75.16	71.17	43.07	38.42	43.61	115.49	71.79	AGO4A_ORYSJ	Protein argonaute 4A
TRINITY_DN23914_c0_g1	119.56	109.95	114.33	139.76	144.82	99.14	115.48	152.65	BZI60_ARATH	bZIP transcription factor 60
TRINITY_DN20436_c0_g1	81.34	83.7	73.6	267.35	245.48	245.24	115.46	445.03	DCAM_MAIZE	S-adenosylmethionine decarboxylase proenzyme
TRINITY_DN20656_c0_g3	99.84	156.33	131.62	103.8	107.69	121.64	115.46	99.4	SQD1_SPIOL	UDP-sulfoquinovose synthase, chloroplastic
TRINITY_DN17993_c1_g1	100.72	106.95	109.92	224.13	213.5	253.87	115.41	241.99	ISU1_ARATH	Iron-sulfur cluster assembly protein 1
TRINITY_DN19509_c0_g1	98.05	97.97	107.5	174.4	196.49	197.86	115.11	218.28	VSR1_ARATH	Vacuolar-sorting receptor 1
TRINITY_DN23416_c0_g1	91.51	66.51	77.97	70.91	71.49	72.84	115.07	112.48	UBP1_NICPL	Oligouridylate-binding protein 1
TRINITY_DN13744_c0_g1	253.71	321.26	183.21	221.96	216.85	247.04	114.94	80.82
TRINITY_DN21475_c2_g2	61.1	86.02	71.15	69.1	49.22	40.12	114.93	82.17	TBA2_MAIZE	Tubulin alpha-2 chain
TRINITY_DN26178_c0_g1	114.79	107.43	118.4	199.24	150.9	203.99	114.82	220.11	CATA2_MAIZE	Catalase isozyme 2
TRINITY_DN18114_c0_g1	93.54	197.48	124.88	150.97	151.3	122.77	114.79	117.52
TRINITY_DN29059_c0_g1	69.76	55.73	69.71	25.14	28.7	26.28	114.72	44.55	CK5P1_ORYSJ	CDK5RAP1-like protein
TRINITY_DN25748_c0_g1	68.95	51.91	61.4	37.23	37.94	41.43	114.69	68.85	EGY1_ORYSJ	Probable zinc metalloprotease EGY1, chloroplastic
TRINITY_DN22580_c0_g1	643.55	460.33	825.61	3638.83	5419.82	3321.32	114.67	846.17
TRINITY_DN29295_c1_g1	84.91	95.76	105.72	49.79	51.11	72.36	114.67	58.46	BH140_ARATH	Transcription factor bHLH140
TRINITY_DN13252_c0_g1	122.73	85.56	145.42	36.33	28.05	25.17	114.62	26.26
TRINITY_DN29418_c0_g2	124.27	70.16	94.53	57.52	38.23	29.03	114.51	52.55	ALDO1_MAIZE	Indole-3-acetaldehyde oxidase
TRINITY_DN24798_c0_g1	94.85	81.18	118.34	66.96	72.87	73.36	114.48	69.62	ZN363_HUMAN	RING finger and CHY zinc finger domain-containing protein 1
TRINITY_DN17405_c2_g1	122.16	94.19	94.59	83.25	74.88	61.84	114.39	90.8	ACT10_SOLTU	Actin-85C
TRINITY_DN28951_c0_g1	47.54	113.55	57.54	45.69	46.3	52.31	114.39	73.15	RR6_ARATH	30S ribosomal protein S6 alpha, chloroplastic
TRINITY_DN19252_c1_g1	97.24	101.24	93.6	142.88	124.92	125	114.36	134.89	MTND2_SORBI	1,2-dihydroxy-3-keto-5-methylthiopentene dioxygenase homolog 2 {ECO:0000255|HAMAP-Rule:MF_03154}
TRINITY_DN27781_c1_g2	88.77	57.52	67.34	66.6	53.8	45.05	114.35	88.69
TRINITY_DN29152_c1_g2	75.91	39.35	95.18	71.36	107.74	49.37	114.27	152.58	ERF71_ARATH	Ethylene-responsive transcription factor ERF071
TRINITY_DN20600_c0_g2	122.51	119.66	162.94	66.28	77.67	57.03	114.22	57.9	Y1770_SYNY3	Uncharacterized protein sll1770
TRINITY_DN27029_c0_g1	74.69	88.18	74.59	96.85	103.21	108.04	114.13	141.08	SAP_HUMAN	Prosaposin
TRINITY_DN16637_c0_g1	41.27	55.25	45.9	76.5	57.01	81.14	114.09	141.89	RL261_ARATH	60S ribosomal protein L26-1
TRINITY_DN28005_c1_g1	69.36	93.2	103.18	83.53	93.51	94.53	114.05	123.23	EXEC1_ARATH	Protein EXECUTER 1, chloroplastic
TRINITY_DN27878_c0_g2	311.88	252.37	235.9	81.76	108.62	102.87	113.92	61.79
TRINITY_DN20204_c2_g2	314.8	100.24	232.58	170.81	146.65	162.94	113.82	116.82
TRINITY_DN22989_c0_g1	101.16	86.98	93.06	28.7	24.43	30.14	113.78	36.08	C86B1_ARATH	Cytochrome P450 86B1
TRINITY_DN29095_c1_g1	182.41	197.52	233.87	300.85	373.71	378.79	113.75	175.02
TRINITY_DN28179_c0_g1	95.48	70.11	76.27	84.49	92.55	83.78	113.71	134.8	PQQL_ECOLI	Probable zinc protease PqqL
TRINITY_DN24235_c1_g1	150.08	94.42	100.67	52.62	49.46	51.34	113.67	48.68	HOX16_ORYSJ	Homeobox-leucine zipper protein HOX16
TRINITY_DN19190_c0_g4	97.2	103.1	103.37	103.76	134.09	103.4	113.63	223.61	ERD15_ARATH	Protein EARLY RESPONSIVE TO DEHYDRATION 15
TRINITY_DN25776_c0_g1	130.87	105.45	129.29	101.37	98.24	97.01	113.56	102.22	KTI12_DANRE	Protein KTI12 homolog
TRINITY_DN27365_c0_g3	115.24	136.48	124.83	75.78	80.19	81.47	113.52	70.88
TRINITY_DN23928_c0_g1	92.35	82.76	90.8	52.97	46.38	52.49	113.51	58.35	RLMN_TRIEI	Probable dual-specificity RNA methyltransferase RlmN {ECO:0000255|HAMAP-Rule:MF_01849}
TRINITY_DN17069_c1_g1	87.44	112.53	87.61	103.14	75.17	85.13	113.47	95.67	UEV1C_ARATH	Ubiquitin-conjugating enzyme E2 variant 1C
TRINITY_DN29226_c1_g3	96.06	42.02	83.51	58.45	72.66	66.55	113.46	96.93	FHY3_ARATH	Protein FAR-RED ELONGATED HYPOCOTYL 3
TRINITY_DN21531_c0_g1	210.91	113.27	117.61	44.67	35.79	36.93	113.19	43.1	ENO1_MAIZE	Enolase 1
TRINITY_DN24134_c0_g1	52.17	56.6	55.95	92.15	65.3	80.33	113.13	134.97	VATL5_ARATH	V-type proton ATPase subunit c5
TRINITY_DN24517_c1_g2	93.12	91.92	88.24	40.98	72.52	67.29	112.82	83.29	ERD15_ARATH	Protein EARLY RESPONSIVE TO DEHYDRATION 15
TRINITY_DN26091_c1_g2	89	165.48	94.72	53.08	31.99	52.45	112.81	41.44	DIT21_ARATH	Dicarboxylate transporter 2.1, chloroplastic
TRINITY_DN29729_c1_g2	511.72	385.57	893.98	2958.42	3220.02	1778.05	112.79	577.6
TRINITY_DN28716_c1_g1	81.71	75.11	82.72	86.73	85.57	94.33	112.62	109.6	PYRH_SYNJA	Uridylate kinase {ECO:0000255|HAMAP-Rule:MF_01220}
TRINITY_DN29675_c4_g4	348.41	115.25	265.93	151.83	142.24	140.89	112.6	64.77
TRINITY_DN23269_c1_g2	153.13	66.77	117.87	129.13	137.57	134.83	112.57	139.28
TRINITY_DN22264_c0_g1	59.56	82.87	67.56	196.57	140.17	181.15	112.38	224.12	LGUL_ORYSJ	Lactoylglutathione lyase
TRINITY_DN18741_c1_g1	72.79	86.58	132.51	307.14	201.24	321.12	112.34	271.16	AGO4A_ORYSJ	Protein argonaute 4A
TRINITY_DN18016_c1_g1	103.51	86.82	102.6	141.4	123.5	113.14	112.33	141.76	AB1F_ARATH	ABC transporter F family member 1
TRINITY_DN29387_c0_g1	135.02	101.32	139.43	124.21	110.26	137.13	112.33	90.55
TRINITY_DN26202_c0_g1	132.65	152.02	152.09	149.99	198.54	202.69	112.18	129.08	CBSX1_ARATH	CBS domain-containing protein CBSX1, chloroplastic
TRINITY_DN17317_c4_g5	36.27	29.35	26.74	32.11	29.12	38.09	112.1	114
TRINITY_DN21317_c3_g2	159.98	150.17	184.21	229.8	179.85	240.68	111.94	135.56	RS5_NICPL	40S ribosomal protein S5
TRINITY_DN26290_c0_g1	144.3	116.85	123.3	225.94	200.15	230.23	111.85	171.65	VATB2_GOSHI	V-type proton ATPase subunit B 2
TRINITY_DN27602_c0_g1	113.26	80.68	107.46	97.71	67.03	80.77	111.83	77.9	CYSC_SPIOL	Bifunctional L-3-cyanoalanine synthase/cysteine synthase, mitochondrial
TRINITY_DN28560_c0_g3	105.05	68.36	74.47	87	58.09	51.96	111.51	102.31	PMA1_ORYSJ	Plasma membrane ATPase
TRINITY_DN26237_c1_g1	56.4	83.72	81.11	81.32	99.76	81.22	111.5	123.24	CALR_BERST	Calreticulin
TRINITY_DN28990_c0_g1	98.69	72.71	92.57	73.32	71.12	73.07	111.4	92.59	PPR52_ARATH	Pentatricopeptide repeat-containing protein At1g19720
TRINITY_DN24988_c3_g8	175.86	94.24	213.29	4.02	52.51	10.75	111.34	14.28
TRINITY_DN24646_c0_g1	69.38	46.74	53.36	19.6	18.22	15.95	111.3	35.89	PPOC_ORYSJ	Protoporphyrinogen oxidase, chloroplastic
TRINITY_DN22974_c0_g2	78.88	73.99	125.76	81.03	179.25	92.53	111.27	163.46	ASR3_SOLLC	Abscisic stress-ripening protein 3
TRINITY_DN27285_c1_g1	76.4	31.04	60.44	46.64	33.73	42.76	111.1	71.25
TRINITY_DN21076_c1_g1	83.84	84.73	89.91	122.82	97.9	116.12	110.87	125.65	RS11_EUPES	40S ribosomal protein S11
TRINITY_DN25380_c1_g1	40.92	35.46	35.81	36.93	48.7	58.3	110.46	96.53
TRINITY_DN25185_c4_g3	155.3	118.95	156.98	80.83	70.77	46.53	110.37	58.84
TRINITY_DN20871_c1_g1	79.24	89.09	90.88	69.81	79.25	82.56	110.35	97.21	ATG8C_ORYSJ	Autophagy-related protein 8C
TRINITY_DN24048_c0_g7	34.97	95.33	57.1	70.24	34.44	34.88	110.29	64.37	CYT1_HORVU	Cysteine proteinase inhibitor
TRINITY_DN16570_c0_g1	90.19	139.4	79.93	115.4	83.06	90.47	110.26	99.62	TBB6_MAIZE	Tubulin beta-6 chain
TRINITY_DN24777_c0_g1	108.91	111.99	113.26	102.48	90.67	82.25	110.24	91.26	ASP1_ORYSJ	Aspartic proteinase Asp1
TRINITY_DN18542_c0_g1	62.65	83.46	71.45	69.08	61.3	52.23	110.14	85.38	CYB5_ORYSJ	Cytochrome b5
TRINITY_DN24974_c0_g1	108.33	75.66	94.91	64.45	73.45	71.69	109.91	80.92	Y1365_METJA	Uncharacterized protein MJ1365
TRINITY_DN27525_c0_g1	49.25	83.01	65.13	25.41	23.88	28.3	109.87	32.52	WRKY4_ARATH	Probable WRKY transcription factor 4
TRINITY_DN26150_c3_g3	98.89	88.88	104.91	45.94	50.09	41.67	109.81	52.25
TRINITY_DN20511_c0_g1	106.86	159.6	136.33	65.24	56.11	63.11	109.77	53.65	RK11_SPIOL	50S ribosomal protein L11, chloroplastic
TRINITY_DN22498_c3_g1	173.79	79.18	148.61	37.53	47.55	26.18	109.72	30.88	MYB38_MAIZE	Myb-related protein Zm38
TRINITY_DN23656_c0_g1	57.36	74.47	73.04	56.15	62.26	73.45	109.72	90.56
TRINITY_DN18971_c0_g3	73.14	89.69	107.56	89.93	84.75	101.07	109.71	111.68	CLPS_SYNE7	ATP-dependent Clp protease adapter protein ClpS {ECO:0000255|HAMAP-Rule:MF_00302}
TRINITY_DN22091_c0_g2	52.22	70.96	61.43	125.09	105.94	123.46	109.71	187.76	RS27_HORVU	40S ribosomal protein S27
TRINITY_DN23985_c0_g1	113.05	107.3	112.18	110.35	119.34	105.78	109.58	116.7	UN933_ARATH	UNC93-like protein 3
TRINITY_DN25425_c1_g1	83.55	67.1	84.73	35.95	48.21	46.71	109.57	67.95
TRINITY_DN22509_c2_g5	159.78	175.02	158.73	173.54	138.92	121.3	109.45	77.95
TRINITY_DN21106_c0_g2	59.08	43.67	52.74	82.54	66.35	58.82	109.42	145.11	VATA_MAIZE	V-type proton ATPase catalytic subunit A
TRINITY_DN22229_c0_g1	66.99	70.85	63.99	117.94	102.06	123.92	109.38	170.33	RS15_ORYSJ	40S ribosomal protein S15
TRINITY_DN21411_c0_g1	85.92	73.09	71.35	82.4	92.67	116.76	109.32	110.47	ASK11_ARATH	SKP1-like protein 11
TRINITY_DN29327_c1_g2	63.35	111.47	60.05	153.96	168.89	148.75	109.27	265.81
TRINITY_DN25228_c2_g9	144.85	156.05	164.36	188.69	124.24	184.52	109.26	85.19	NRPBC_ARATH	DNA-directed RNA polymerases II, IV and V subunit 12
TRINITY_DN27781_c1_g1	93.05	84.66	99.67	98.21	92.4	97.78	109.26	111.53
TRINITY_DN27960_c1_g3	91.67	65.61	76.4	63.13	63.91	76.54	109.08	102.65	PTR9_ARATH	Protein NRT1/ PTR FAMILY 5.10
TRINITY_DN17665_c1_g1	72.78	95.81	77.88	83.22	86.85	97.67	109.06	107.62	TATA_MAIZE	Sec-independent protein translocase protein TATA, chloroplastic
TRINITY_DN29087_c1_g1	95.6	63.58	80.2	61.81	56.81	53.79	108.99	95.29
TRINITY_DN26416_c4_g1	62.64	56.28	66.29	105.41	96.05	112.69	108.96	173.66	PHT41_ORYSJ	Probable anion transporter 1, chloroplastic
TRINITY_DN16143_c1_g1	62.8	94.38	78.62	80.59	84.15	95.05	108.95	99.27	SERP2_MOUSE	Stress-associated endoplasmic reticulum protein 2
TRINITY_DN21745_c1_g2	126.86	99.5	126.35	118.67	104.33	121.05	108.75	105.59	SKP1B_ARATH	SKP1-like protein 1B
TRINITY_DN18909_c2_g3	100.52	141.15	114.53	122.13	106.25	141.8	108.57	89.49	TRXY_ORYSJ	Thioredoxin Y, chloroplastic
TRINITY_DN26023_c0_g1	88.86	67.75	80.13	132.38	107.18	132.24	108.28	152.82	PCL1_ORYSJ	Transcription factor PCL1
TRINITY_DN21373_c1_g1	7.66	32.99	80.18	55.63	108.01	39.64	107.99	185.97	NUD21_ARATH	Nudix hydrolase 21, chloroplastic
TRINITY_DN17752_c1_g1	118.62	70.46	104.67	60.53	55.69	69.39	107.93	62.79	PYL8_ARATH	Abscisic acid receptor PYL8
TRINITY_DN21379_c1_g1	60.99	80.59	68.46	69.75	63.58	83.58	107.82	94.76	RL18A_ORYSJ	60S ribosomal protein L18a
TRINITY_DN19920_c1_g1	80.73	86.09	65.95	75.32	71.21	64.98	107.78	98.28	14333_ORYSJ	14-3-3-like protein GF14-C
TRINITY_DN23312_c0_g2	95.64	137.47	91.4	184.05	317.49	342.78	107.77	276.47	SRS1_ORYSJ	Salt stress root protein RS1
TRINITY_DN24185_c0_g1	114.82	99.55	105.13	101.9	84.12	103.56	107.47	105.87	YU87_ARATH	UPF0187 protein At2g45870, chloroplastic
TRINITY_DN23533_c0_g1	153.56	163.67	143.78	61.81	63.73	70.96	107.25	41.62
TRINITY_DN29282_c1_g1	123.53	95.03	116.18	151.87	158.04	168.09	107.24	140.64	EIF3A_MAIZE	Eukaryotic translation initiation factor 3 subunit A {ECO:0000255|HAMAP-Rule:MF_03000}
TRINITY_DN21137_c1_g2	37.48	57.68	40.17	36.74	40.02	48.49	106.98	92.44	UAF30_YEAST	Upstream activation factor subunit UAF30
TRINITY_DN22561_c3_g2	154.68	62.35	158.21	163.8	210.63	193.77	106.76	168.94	RS3A_ORYSJ	40S ribosomal protein S3a {ECO:0000255|HAMAP-Rule:MF_03122}
TRINITY_DN14743_c0_g1	177.52	196.87	250.52	248.36	317.72	367.69	106.75	181.85
TRINITY_DN21369_c0_g1	81.11	112.35	96.97	63.1	58.01	68.06	106.73	68.61	FN3KR_ORYSJ	Protein-ribulosamine 3-kinase, chloroplastic
TRINITY_DN15063_c0_g1	84.54	97.32	138.21	58.46	36.19	55.01	106.64	47.27
TRINITY_DN26716_c0_g1	116.93	57.47	99.34	152.18	165.59	162.22	106.63	200	PAO3_ARATH	Polyamine oxidase 3
TRINITY_DN17984_c1_g1	244.28	44.6	109.21	75.53	83.74	70.9	106.49	67.74
TRINITY_DN19429_c1_g2	43.5	51.35	47.83	108.3	87.3	114.83	106.41	167.53	SODC2_MAIZE	Superoxide dismutase [Cu-Zn] 2
TRINITY_DN28469_c0_g1	80.22	61.42	78.87	47.25	54.65	56.91	106.34	84.15	PRR95_ORYSJ	Two-component response regulator-like PRR95
TRINITY_DN19626_c3_g2	87.91	73.59	75.97	80.22	70.38	85.43	106.09	95.17	RBG2_ARATH	Glycine-rich RNA-binding protein 2, mitochondrial
TRINITY_DN27501_c1_g1	75.29	51.49	54.57	72.03	47.38	50.85	106.05	105.48	DBR_TOBAC	2-alkenal reductase (NADP(+)-dependent)
TRINITY_DN27839_c1_g1	113.46	85.61	136.63	28.82	37.55	21.78	106.01	34.49	WAKLM_ARATH	Wall-associated receptor kinase-like 17
TRINITY_DN19892_c0_g1	45.51	55.23	49.12	41.87	35.33	41.79	105.91	95.36	Y2104_ARATH	Uncharacterized methyltransferase At2g41040, chloroplastic
TRINITY_DN26058_c0_g1	83.72	65.81	85.06	41.48	38.72	42.88	105.89	49.9	CPNB4_ARATH	Chaperonin 60 subunit beta 4, chloroplastic
TRINITY_DN26076_c2_g3	57.37	66.33	58.11	49.34	55.49	54.13	105.76	90.69
TRINITY_DN27551_c0_g1	65.85	28.66	50.82	34.31	36.41	38.54	105.67	75.85	RFA2C_ORYSJ	Replication protein A 32 kDa subunit C
TRINITY_DN22089_c1_g1	61.15	41.99	63.53	9.68	19.25	20.76	105.61	39.08	Y5738_ARATH	BTB/POZ domain-containing protein At5g67385
TRINITY_DN29241_c0_g3	150.88	120.31	155.71	87.47	75.72	75.19	105.61	69.01	SMU2_ARATH	Suppressor of mec-8 and unc-52 protein homolog 2
TRINITY_DN29741_c8_g5	105.05	50.93	77.4	99	95.22	85.08	105.6	153.8	CLH1_ORYSJ	Clathrin heavy chain 1
TRINITY_DN17702_c0_g1	51.1	59.7	41.83	85.99	90.17	94.51	105.59	154.18	PROF5_MAIZE	Profilin-5
TRINITY_DN22964_c0_g1	71.59	119.55	75.1	51.9	42.83	70.46	105.59	65.5	GLGS_WHEAT	Glucose-1-phosphate adenylyltransferase small subunit, chloroplastic/amyloplastic
TRINITY_DN22084_c2_g4	76.62	71.45	83.8	18	20.44	22.41	105.56	26.36	TIC62_PEA	Protein TIC 62, chloroplastic
TRINITY_DN27055_c0_g1	52.4	78.24	67.17	66.79	74.26	80.28	105.32	126.94	CIA2_ARATH	Protein CHLOROPLAST IMPORT APPARATUS 2
TRINITY_DN21092_c1_g2	65.45	36.32	59.05	17.87	18.17	16.14	105.24	29.74
TRINITY_DN15378_c2_g1	52.72	70.15	62.06	83.74	80.99	92.72	105.2	137.18	RL10_MAIZE	60S ribosomal protein L10
TRINITY_DN21617_c0_g4	61.5	81.33	76.47	51.81	57.29	53.58	105.19	74.08	ISPH_ORYSJ	4-hydroxy-3-methylbut-2-enyl diphosphate reductase, chloroplastic
TRINITY_DN24245_c0_g1	322.38	307.72	298.39	298.48	334.8	378.86	105.18	96.83	ATG8B_ORYSJ	Autophagy-related protein 8B
TRINITY_DN16489_c0_g1	63.17	53.49	60.44	64.59	61.19	70.94	105.17	124.82
TRINITY_DN17829_c2_g1	90.95	41.64	73.13	11.91	11.15	9.06	105.06	15.61	PTR4_ARATH	Protein NRT1/ PTR FAMILY 5.3
TRINITY_DN20911_c0_g4	76.51	79.22	74.81	207.94	171.15	203.34	104.9	226.67	RAN1_ORYSJ	GTP-binding nuclear protein Ran-1
TRINITY_DN20826_c0_g4	124.55	85.23	111.32	65.64	119.12	85.47	104.89	131.46
TRINITY_DN19105_c0_g2	69.56	71.36	65.76	96.63	88.73	99.01	104.88	129.7	Y8359_ORYSI	Uncharacterized protein OsI_027940
TRINITY_DN29466_c1_g2	71.82	101.69	76.69	112.57	107.68	141.94	104.87	149.92
TRINITY_DN29760_c6_g1	145.58	133.63	183.81	448.67	476.68	513.86	104.7	357.4	TCS1_CAMSI	Caffeine synthase 1
TRINITY_DN29548_c1_g1	84.24	81.38	83.01	65.37	64.01	69.21	104.66	76.06	ACC2_ORYSJ	Acetyl-CoA carboxylase 2
TRINITY_DN29690_c1_g1	132.22	197.04	150.25	63.21	56.86	77.73	104.56	44.1	RUBR_SYNY3	Rubredoxin
TRINITY_DN26149_c0_g1	97.15	115.86	88.82	127.69	89.48	123.04	104.46	115.81	UGPA_SOLTU	UTP--glucose-1-phosphate uridylyltransferase
TRINITY_DN19304_c0_g1	54.97	115.48	74.25	64.45	56.28	123.12	104.41	90.39	IDS2_HORVU	Mugineic-acid 3-dioxygenase
TRINITY_DN21972_c0_g1	111.06	98.65	106.43	191.43	183.62	179.13	104.29	153.48	MMTA2_MOUSE	Multiple myeloma tumor-associated protein 2 homolog
TRINITY_DN24702_c1_g1	72.04	122.21	116.12	14.03	20.9	14.99	104.18	22.06	DRL7_ARATH	Probable disease resistance protein At1g58390
TRINITY_DN28803_c1_g1	119.03	172.47	117.38	70.96	91.58	105.29	104.14	76.76	GLNA1_MAIZE	Glutamine synthetase root isozyme 1
TRINITY_DN24458_c0_g2	104.23	105.9	115.45	159.43	144.84	161.87	104.12	121.97	HDT2_MAIZE	Histone deacetylase HDT2
TRINITY_DN28933_c3_g3	50.09	78.99	83.06	14.12	19.61	16.77	104.08	24.72	LEU12_ARATH	2-isopropylmalate synthase 2, chloroplastic
TRINITY_DN23883_c0_g1	64.06	64.67	62.63	83.8	84.24	85.72	104.06	147.75	PABP2_ARATH	Polyadenylate-binding protein 2
TRINITY_DN17876_c0_g1	110.46	140.49	120.58	224.68	190.43	244.34	103.95	169.49	RL273_ARATH	60S ribosomal protein L27-3
TRINITY_DN25755_c1_g1	47.93	64.03	56.58	42.04	31.19	42.26	103.92	60.22	ABA2_NICPL	Zeaxanthin epoxidase, chloroplastic
TRINITY_DN27912_c0_g7	180.09	113.45	169.9	87.75	87.27	72.31	103.87	64.96	CCD4_ARATH	Probable carotenoid cleavage dioxygenase 4, chloroplastic
TRINITY_DN29466_c1_g1	67.57	85.34	77.04	159.6	99.08	113.29	103.87	141.72
TRINITY_DN25223_c0_g1	86.17	45.02	64.43	69.3	62.65	59.79	103.79	97.55	ARFG_ARATH	Auxin response factor 7
TRINITY_DN25348_c1_g1	32.85	104.54	88.49	1090.14	707.85	914.67	103.79	1104.84	NLTP2_ORYSI	Non-specific lipid-transfer protein 2
TRINITY_DN24434_c0_g1	88.22	55.26	82.45	57.38	42.82	42.98	103.77	57.27	Y788_ARCFU	Uncharacterized transporter AF_0788
TRINITY_DN17092_c2_g3	97.05	21.2	44.58	33.29	88.16	44.03	103.71	152.7
TRINITY_DN25139_c2_g2	41.47	60.84	67.38	49.52	43.49	48.07	103.69	68.22	NACA4_ARATH	Nascent polypeptide-associated complex subunit alpha-like protein 4
TRINITY_DN19381_c1_g3	95	127.59	87.56	22.9	32.61	45.49	103.65	36.93
TRINITY_DN25235_c0_g2	60.02	116.34	75.89	32.93	40.15	51.48	103.49	38.54	STEP1_ARATH	Stress enhanced protein 1, chloroplastic
TRINITY_DN23974_c0_g2	47.68	54.89	42.05	51.66	38.98	50.1	103.48	93.98	6PGD1_ORYSJ	6-phosphogluconate dehydrogenase, decarboxylating 1
TRINITY_DN25267_c0_g2	82.62	64.86	76.43	62.12	74.91	69.58	103.48	107.13	TPR1_ARATH	Topless-related protein 1
TRINITY_DN29517_c2_g1	179.37	206.6	183.49	180.08	169.94	206.02	103.46	92.13	EF1A2_DAUCA	Elongation factor 1-alpha
TRINITY_DN21848_c1_g1	64.71	63.69	64.39	56.39	60.44	64.14	103.41	94.11	YCF73_ORYNI	Uncharacterized protein ycf73
TRINITY_DN27062_c0_g1	69.05	60.81	70.29	30.07	43.52	55.09	103.24	82.55	E1314_ARATH	Glucan endo-1,3-beta-glucosidase 14
TRINITY_DN19745_c0_g1	196.9	171.15	163.77	299.42	268.76	285.04	103.12	190.63	AIM32_PICGU	Altered inheritance of mitochondria protein 32
TRINITY_DN18265_c1_g1	83.64	108.44	156.7	55.31	69.94	69.8	103.09	55.72	CHAC2_XENLA	Putative glutathione-specific gamma-glutamylcyclotransferase 2 {ECO:0000250|UniProtKB:Q9BUX1}
TRINITY_DN24459_c0_g3	137.2	136.29	135.87	256.12	197.21	231.25	102.94	154.02	RL192_ARATH	60S ribosomal protein L19-2
TRINITY_DN23767_c1_g1	48.57	63.49	53.39	55.8	56.05	65.67	102.92	104.19	LEUD3_ARATH	3-isopropylmalate dehydratase small subunit 3
TRINITY_DN21163_c0_g2	80.15	124.67	95.12	118.06	110.21	125.33	102.75	116.73
TRINITY_DN24340_c1_g1	64.46	26.74	50.83	30.79	31.6	36.31	102.65	80.64
TRINITY_DN29677_c3_g4	115.69	24.37	110.53	20.26	12.56	14.43	102.65	24.79	PHT1B_ORYSJ	Phototropin-1B
TRINITY_DN17364_c1_g1	87.35	129.77	107.42	2.34	19.36	5.25	102.63	15.21	GRXC1_ORYSJ	Glutaredoxin-C1
TRINITY_DN22637_c0_g1	127.8	107.8	118.05	44.43	48.04	50.51	102.54	41.22	DYL2_SCHMA	Probable dynein light chain
TRINITY_DN19374_c4_g1	66.82	59.11	66.39	47.25	41.85	33.35	102.42	68.76	CLPC1_ORYSJ	Chaperone protein ClpC1, chloroplastic
TRINITY_DN27485_c0_g1	76.03	30.55	55.09	39	38.87	44.38	102.4	77.35
TRINITY_DN22549_c0_g1	100.85	114.33	112.75	95.9	112.82	116.4	102.33	106.5	YHI0_YEAST	Putative proline--tRNA ligase YHR020W
TRINITY_DN28566_c2_g3	57.92	69.07	49.51	49.89	45.6	39.81	102.31	89.65	ACT7_ORYSJ	Actin-7
TRINITY_DN24818_c1_g2	45.97	168.32	57.53	145.57	101.92	123.83	102.16	162.33	TIP11_MAIZE	Aquaporin TIP1-1
TRINITY_DN22887_c0_g1	50.22	67.23	50.6	32.56	32.13	33.69	102.05	63.88	CRS2_MAIZE	Chloroplastic group IIB intron splicing facilitator CRS2, chloroplastic
TRINITY_DN29686_c1_g1	60.64	72.1	121.43	20.31	16.54	11.77	102.02	21.62	FLS2_ARATH	LRR receptor-like serine/threonine-protein kinase FLS2
TRINITY_DN18530_c1_g1	56.89	61.24	54.79	62.68	63.62	70.56	101.99	104.98	ZIM17_YEAST	Mitochondrial protein import protein ZIM17
TRINITY_DN29080_c3_g1	83.06	53.88	65.25	58.85	58.67	66.42	101.81	111.61	UPL2_ARATH	E3 ubiquitin-protein ligase UPL2
TRINITY_DN24869_c1_g1	78.76	50.85	69.37	40.55	39.25	40.43	101.79	70.53	CRY1_ARATH	Cryptochrome-1
TRINITY_DN27607_c2_g1	73.51	76.61	84.76	60.05	58.46	65.94	101.64	73.27	PPD5_ARATH	PsbP domain-containing protein 5, chloroplastic
TRINITY_DN24700_c1_g1	64.33	58.33	74.54	53.41	56.93	59.94	101.56	81.9	NOS_ORYSJ	Putative nitric oxide synthase
TRINITY_DN26428_c1_g1	133.2	133.44	134.3	98.31	89.36	65.52	101.56	81.85	TC159_ARATH	Translocase of chloroplast 159, chloroplastic
TRINITY_DN26922_c2_g1	286.51	143.35	341.84	600.53	575.7	357.98	101.53	223.7
TRINITY_DN17006_c0_g1	82.86	36.09	75.87	48.18	45.33	34.75	101.31	59.9
TRINITY_DN19749_c1_g1	141.68	75.46	114.92	317.82	255.78	315.62	101.2	249.47	Y3721_ARATH	Uncharacterized protein At3g27210
TRINITY_DN22157_c1_g2	80.96	95.98	79.9	98.21	92.95	120.18	100.96	94.81	RL121_ARATH	60S ribosomal protein L12-1
TRINITY_DN20678_c0_g1	60.35	76.54	61.61	93.25	72.54	94.26	100.92	116.79	NTF2_ORYSJ	Nuclear transport factor 2
TRINITY_DN27307_c0_g2	73.11	47.1	66.58	61.39	51.69	47.49	100.9	84.87	CK1_ARATH	Probable choline kinase 1
TRINITY_DN17122_c0_g3	63.58	126.91	82.53	21.2	20.29	13.11	100.88	24.1	GSTUH_ARATH	Glutathione S-transferase U17
TRINITY_DN27518_c1_g5	492.42	187.03	413.51	173.73	313.7	159.34	100.85	87.44
TRINITY_DN23879_c2_g3	62.93	72.67	57.52	61.5	62.84	58.65	100.82	100.4	ACT_PINCO	Actin
TRINITY_DN17041_c0_g2	40.79	54.91	42.44	72.84	64.53	92.87	100.65	138.82	RL291_ARATH	60S ribosomal protein L29-1
TRINITY_DN27079_c0_g2	79.4	71.06	76.12	82.56	64.02	71.71	100.34	97.31	RSSA_VITVI	40S ribosomal protein SA {ECO:0000255|HAMAP-Rule:MF_03015}
TRINITY_DN28756_c0_g3	89.03	26.68	59.42	58.54	60.49	52.14	100.09	103.81
TRINITY_DN29774_c14_g2	200.88	126.44	206.25	233.21	189.87	219.57	99.99	127.66
TRINITY_DN18653_c0_g4	107.64	76.14	90.11	72.54	60.47	68.01	99.96	63.97
TRINITY_DN28628_c0_g1	25.53	64.47	41.97	46.25	37.24	46.23	99.91	94.03	PAO2_ARATH	Probable polyamine oxidase 2
TRINITY_DN28108_c0_g2	69.89	31.78	50.25	42.66	41.11	36.09	99.81	86.79	FUBP1_HUMAN	Far upstream element-binding protein 1
TRINITY_DN22936_c3_g1	80.87	73.64	75.51	35.64	37.41	37.12	99.77	43.43	ODPA3_ORYSJ	Pyruvate dehydrogenase E1 component subunit alpha-3, chloroplastic
TRINITY_DN22725_c0_g2	76.2	78.76	102.41	55.56	68.66	87.53	99.53	77.47	NYC1_ORYSJ	Probable chlorophyll(ide) b reductase NYC1, chloroplastic
TRINITY_DN24282_c0_g1	68.41	51.38	57.82	44.77	36.12	32.08	99.49	65.3	CLPT1_DANRE	Cleft lip and palate transmembrane protein 1 homolog
TRINITY_DN24865_c2_g1	129.23	84.78	96.72	27.43	32.71	19.17	99.36	25.92
TRINITY_DN16111_c0_g1	45.91	54.58	40.19	69.67	66.97	81.6	99.33	132.29	RLA3_MAIZE	60S acidic ribosomal protein P3
TRINITY_DN19834_c0_g2	52.09	89.83	68.48	43.26	48.34	68.19	99.32	60.6
TRINITY_DN19173_c1_g2	88.84	98.16	90.44	124.2	105.15	122.35	99.31	118.43	ATP7_ARATH	Probable ATP synthase 24 kDa subunit, mitochondrial
TRINITY_DN22850_c0_g1	110.51	232.27	131.71	174.66	162.62	237.21	98.87	135.11	IN21B_ORYSJ	Protein IN2-1 homolog B
TRINITY_DN26508_c0_g1	95.96	32.68	70.39	58.04	58.02	62.34	98.77	98.49
TRINITY_DN17278_c0_g2	90.63	144.7	118.57	140.81	125.18	92.85	98.65	83.13	DEF02_ARATH	Defensin-like protein 2
TRINITY_DN24009_c0_g1	83.74	59.94	69.99	124.44	122.06	122.28	98.43	170.32	DNJ6A_XENLA	DnaJ homolog subfamily B member 6-A
TRINITY_DN25855_c0_g1	63.54	109.82	67.78	50.78	41.14	48.76	98.41	62.98	CUT1D_ARATH	Protein CURVATURE THYLAKOID 1D, chloroplastic
TRINITY_DN20154_c1_g1	64.61	53.36	51.27	75.02	89.36	110.73	98.33	131.03	RL30_MAIZE	60S ribosomal protein L30
TRINITY_DN29211_c1_g1	101.99	69.37	79.61	50.74	46.89	59.33	98.32	69.68	MATE2_ARATH	MATE efflux family protein 2, chloroplastic
TRINITY_DN20488_c0_g4	86.75	101.4	81.61	66.88	56.86	67.26	98.28	61.85
TRINITY_DN28666_c0_g1	269.1	98.68	209.11	184.49	191.24	173.12	98.23	95.3	SERK2_ARATH	Somatic embryogenesis receptor kinase 2
TRINITY_DN25734_c0_g1	57.35	55	61.91	57.13	66.54	63.82	98.14	124.37	GEM1_CRYNJ	Mitochondrial Rho GTPase 1
TRINITY_DN14938_c0_g1	61.47	103.8	60.92	9.03	32.23	13.44	98.1	34.95
TRINITY_DN24585_c2_g1	83.67	66.03	89.78	43.41	44.78	51.52	98.09	51.14
TRINITY_DN22012_c0_g1	72.72	70.82	68.92	176.02	150.57	188.32	98	218.84	RTNLB_ARATH	Reticulon-like protein B2
TRINITY_DN26704_c2_g1	76.83	137.07	114.14	57	42.1	65.43	97.83	47.27
TRINITY_DN21671_c0_g2	73.06	117.67	85.2	48.46	33.41	47.55	97.61	42.09
TRINITY_DN28719_c1_g1	102.26	178.62	138.4	51.66	59.23	90.4	97.5	38.52	MAA3_ARATH	Probable helicase MAGATAMA 3
TRINITY_DN20527_c0_g1	131.87	132	98.12	180.44	164.44	151.61	97.42	179.15	Y5513_ORYSI	REF/SRPP-like protein OsI_017815
TRINITY_DN23819_c4_g1	76.83	87.04	74.92	65.67	47.99	72.65	97.08	64.32	CP41B_ARATH	Chloroplast stem-loop binding protein of 41 kDa b, chloroplastic
TRINITY_DN21988_c2_g2	68.5	77.88	72.2	96.04	93.93	106.97	97.05	122.87	RAB7_CENCI	Ras-related protein Rab7
TRINITY_DN29626_c2_g1	123.08	65.7	110.59	185.31	185.65	193.73	96.98	180.15	CNDH2_ARATH	Condensin-2 complex subunit H2
TRINITY_DN28974_c0_g1	60.59	79.64	92.66	51.73	54.65	54.86	96.97	75.77	CLU_ARATH	Clustered mitochondria protein
TRINITY_DN19928_c1_g2	93.04	60.89	69.76	125.4	108.81	133.43	96.94	124.08	RL141_ARATH	60S ribosomal protein L14-1
TRINITY_DN25210_c0_g4	66.13	56.59	57.24	54.21	55.73	65.49	96.87	86.46	PP232_ARATH	Putative pentatricopeptide repeat-containing protein At3g15130
TRINITY_DN25183_c0_g1	189.69	80.1	133.68	216.07	230.5	267.92	96.73	157.63
TRINITY_DN19581_c0_g1	93.06	65.96	100.94	84.66	81.3	113.06	96.68	80.6	TRNH_DATST	Tropinone reductase homolog
TRINITY_DN28188_c1_g1	186.73	146.59	148.92	152.97	127.31	187.63	96.66	85.49	GLYM2_FLAPR	Serine hydroxymethyltransferase 2, mitochondrial
TRINITY_DN18086_c0_g1	59.76	67.9	65.1	81.31	76.91	87.2	96.62	133.56	RL35_EUPES	60S ribosomal protein L35
TRINITY_DN26317_c1_g1	60.19	49.67	57.79	40.76	54.99	52.41	96.56	95.71	ACR6_ARATH	ACT domain-containing protein ACR6 {ECO:0000305}
TRINITY_DN26198_c1_g1	104.56	72.07	90.14	45.23	48.86	49.26	96.52	55.69	GLPK_ARATH	Glycerol kinase
TRINITY_DN19793_c0_g3	45.54	49.32	39.63	24.13	30.85	34.82	96.45	76.03
TRINITY_DN28344_c2_g2	234.28	180.3	238.97	480.44	299.89	297.27	96.41	117.75	GLR35_ARATH	Glutamate receptor 3.5
TRINITY_DN20324_c0_g1	211.5	164.22	283.05	278.58	256.55	323.38	96.4	114.47	CIPK1_ORYSJ	CBL-interacting protein kinase 1
TRINITY_DN16110_c0_g1	52.28	67.41	58.2	97.71	84.27	96.77	96.21	139.29	RL8_SOLLC	60S ribosomal protein L8
TRINITY_DN17489_c0_g1	49.48	63.88	89.16	56.02	57.89	62.66	96.2	79.29	PCKA2_UROPA	Phosphoenolpyruvate carboxykinase [ATP] 2
TRINITY_DN19231_c0_g1	55.65	44.65	53.31	16.64	28.83	23.49	96.12	45.74	RN141_BOVIN	RING finger protein 141
TRINITY_DN24551_c0_g1	201.36	243.89	242.29	234.92	264.03	240.87	96.05	108.72
TRINITY_DN24682_c0_g2	113.4	102.11	110.57	49.54	65.27	59.61	95.96	50.03	C71A1_PERAE	Cytochrome P450 71A1
TRINITY_DN29314_c1_g1	75.2	58.81	59.23	77.75	81.32	78.44	95.88	112.94	CRTI_NARPS	Phytoene dehydrogenase, chloroplastic/chromoplastic
TRINITY_DN19609_c1_g1	55.57	63.1	53.94	70.42	66.88	80.97	95.86	123.2	RL34_TOBAC	60S ribosomal protein L34
TRINITY_DN22588_c1_g2	76.59	70.04	88.81	336.07	477.4	470.15	95.86	398.21
TRINITY_DN29490_c3_g4	137.32	99.12	173.76	866.54	1009.35	821.58	95.64	738.71
TRINITY_DN27223_c3_g2	77.87	68.68	83.5	88.08	74.63	90.26	95.63	100.48	RS6_ASPOF	40S ribosomal protein S6
TRINITY_DN26629_c0_g1	104.29	61.63	80.12	32.36	36.42	32.37	95.59	47.92	PHYB_SORBI	Phytochrome B
TRINITY_DN20898_c0_g2	32.09	53.6	109.8	146.3	304.61	103.22	95.51	378.94	SAP1_ORYSJ	Zinc finger A20 and AN1 domain-containing stress-associated protein 1
TRINITY_DN17510_c0_g1	121.2	116.35	119.28	158.42	123.61	166.74	95.49	106.58	RS6_ASPOF	40S ribosomal protein S6
TRINITY_DN22280_c1_g2	55.3	81.93	57.08	117.12	87.46	126.24	95.43	139.68	RS30_ARATH	40S ribosomal protein S30
TRINITY_DN20878_c4_g5	156.05	104.84	106.44	156.46	181.25	224.09	95.29	179.44
TRINITY_DN24144_c0_g1	59.93	89.87	73.01	35.26	43.69	34.81	95.25	34.83
TRINITY_DN25594_c0_g1	116.4	41.81	58.83	99.49	106.4	92.64	95.25	146.33	CALS1_ARATH	Callose synthase 1
TRINITY_DN26257_c0_g3	62.72	25.3	56.74	38.07	49.47	45.36	95.06	80.72	ZEP_ORYSJ	Zeaxanthin epoxidase, chloroplastic
TRINITY_DN24123_c0_g2	53.22	48.12	63.04	30.5	32.75	30.31	95	55.16	RH50_ORYSJ	DEAD-box ATP-dependent RNA helicase 50
TRINITY_DN22562_c0_g1	64.19	67.12	68.69	79.05	73.93	83.44	94.95	86.68
TRINITY_DN26081_c0_g2	38.99	52.73	30.91	24.35	37.82	33.37	94.85	79.55	H4_TETTS	Histone H4
TRINITY_DN22883_c2_g2	79.35	51.95	63.51	77.48	94.52	83.89	94.76	131.13	PYL9_ARATH	Abscisic acid receptor PYL9
TRINITY_DN28567_c1_g1	50.34	63.3	45.91	52.09	38.25	39.51	94.73	65.52	SCL9_ARATH	Scarecrow-like protein 9
TRINITY_DN19690_c0_g1	47.54	60.07	55.03	46.88	49.57	54.71	94.72	71.04	ACET1_MAIZE	Ascorbate-specific transmembrane electron transporter 1
TRINITY_DN20816_c0_g1	68.07	51.67	71.74	33.22	31.94	29.81	94.72	49.55	PKHA9_HUMAN	Putative protein PLEKHA9
TRINITY_DN17364_c1_g5	79.62	132.68	100.12	7.89	40.65	8.38	94.71	31.4	GRXC1_ORYSJ	Glutaredoxin-C1
TRINITY_DN27022_c0_g1	102.1	72.68	78.23	56.5	59.56	64.75	94.7	81.51	MSHA_SACVD	D-inositol 3-phosphate glycosyltransferase
TRINITY_DN28769_c1_g1	58.6	55.24	53.32	76.37	54.78	59.26	94.65	112.59	KPYC_TOBAC	Pyruvate kinase, cytosolic isozyme
TRINITY_DN16441_c0_g2	207.34	140.38	153.72	151.9	160.11	163.1	94.57	96.56	U520_HUMAN	U5 small nuclear ribonucleoprotein 200 kDa helicase
TRINITY_DN26011_c0_g1	96.27	55.71	70.59	63.3	53.78	64.51	94.57	82.08	QKIL1_ARATH	KH domain-containing protein At4g26480
TRINITY_DN25272_c0_g1	94.18	94.68	99.29	85.41	82.81	83.38	94.46	80.37	ERI2_XENLA	ERI1 exoribonuclease 2
TRINITY_DN27460_c3_g1	119.61	30.86	53.61	28.11	32.33	31.86	94.4	49.84	Y4960_ARATH	Putative receptor-like protein kinase At4g00960
TRINITY_DN23283_c0_g1	66.36	80.77	94.53	146.03	140.64	182.37	94.39	150.73	RL373_ARATH	60S ribosomal protein L37-3
TRINITY_DN23663_c0_g1	91.47	105.53	100.53	102.87	95.57	109.42	94.39	99.41
TRINITY_DN22509_c2_g1	137.85	94.62	124.13	114.08	107.99	117.98	94.37	96.64
TRINITY_DN20964_c1_g1	37.8	35.67	35.19	46.66	42.57	46.86	94.27	102.56	DCC1_DANRE	Sister chromatid cohesion protein DCC1
TRINITY_DN22023_c0_g3	72.46	49.62	61.61	82.19	61.49	84.12	94.15	112.58	RL17_MAIZE	60S ribosomal protein L17
TRINITY_DN25072_c1_g1	46.77	81.57	53.33	37.15	27.43	27.08	94.08	49.07	TBA3_HORVU	Tubulin alpha-3 chain
TRINITY_DN28452_c1_g1	92.25	81.06	81.66	38.53	38.37	47.1	94.07	40.86
TRINITY_DN22672_c1_g1	125.97	57.38	87.14	91.07	92.86	122.11	94.05	99.47
TRINITY_DN24812_c1_g2	146.67	88.54	107.28	81.88	51.74	75.64	93.98	62.36
TRINITY_DN28475_c2_g1	74.32	68.2	58.94	24.28	28.06	37.11	93.89	35.7
TRINITY_DN21094_c2_g3	64.83	70.82	62.94	35.18	35.99	38.65	93.88	57.15	HEXP_LEIMA	DNA-binding protein HEXBP
TRINITY_DN27691_c0_g1	97.05	95.92	104.19	78.05	95.89	90.1	93.87	98.9	PDK_ARATH	[Pyruvate dehydrogenase (acetyl-transferring)] kinase, mitochondrial
TRINITY_DN28262_c1_g2	249.44	125.4	149.09	152.96	142.51	164.54	93.82	96.15
TRINITY_DN23521_c0_g1	66.16	67.57	74.14	41.94	44.02	47.66	93.8	52.4	TRPC_ARATH	Indole-3-glycerol phosphate synthase, chloroplastic
TRINITY_DN25122_c0_g1	59.25	63.01	61.42	38.86	38.15	40.37	93.8	59.81	SPY_ARATH	Probable UDP-N-acetylglucosamine--peptide N-acetylglucosaminyltransferase SPINDLY
TRINITY_DN22160_c1_g3	143.76	102.71	155.89	179.91	245.48	162.56	93.69	192.26	ERF60_ARATH	Ethylene-responsive transcription factor ERF060
TRINITY_DN22163_c0_g1	60.79	65.2	56.49	87.42	63.98	86.16	93.69	122.11	GBLPA_ORYSJ	Guanine nucleotide-binding protein subunit beta-like protein A
TRINITY_DN29709_c2_g1	61.46	32.68	58.04	30.82	27.93	21.21	93.58	43.24	DRL21_ARATH	Putative disease resistance protein At3g14460
TRINITY_DN22498_c2_g2	159.99	18.08	58.35	95.63	88.44	127.56	93.52	98.53	MYBA1_ORYSJ	Myb-related protein MYBAS1
TRINITY_DN28677_c0_g3	77.32	54.42	68.6	63.12	65.52	61.56	93.48	84.73	SECA1_ARATH	Protein translocase subunit SECA1, chloroplastic
TRINITY_DN27655_c3_g1	74.9	28.88	59.92	34.53	35.1	40.69	93.46	70.58	PTR9_ARATH	Protein NRT1/ PTR FAMILY 5.10
TRINITY_DN15151_c0_g2	150	100.4	136.34	70.57	59.69	67.1	93.4	56.13	SRK2E_ARATH	Serine/threonine-protein kinase SRK2E
TRINITY_DN26722_c0_g4	51.58	97.28	57.52	30.12	33.36	46.7	93.38	56.89	LOX2_ORYSJ	Linoleate 9S-lipoxygenase 2
TRINITY_DN27546_c2_g1	153.39	85.61	148.42	49.12	39.33	44.9	93.24	36.85	LPP3_ARATH	Putative lipid phosphate phosphatase 3, chloroplastic
TRINITY_DN21171_c2_g2	103.36	92.18	120.06	204.81	190.1	200.6	93.15	152.86	VATA_MAIZE	V-type proton ATPase catalytic subunit A
TRINITY_DN22498_c1_g2	51.23	6.68	21.59	28.19	31.14	36.65	93.15	114.15
TRINITY_DN24108_c1_g3	72.85	61.85	62.51	320.63	186.92	242.86	93.13	321.79	TFS2_SCHPO	Transcription elongation factor S-II
TRINITY_DN18666_c0_g2	38.67	22.81	42.24	19.51	27.49	15.16	93.12	74.42	COL5_ARATH	Zinc finger protein CONSTANS-LIKE 5
TRINITY_DN25459_c0_g1	65.93	99.2	72.71	108.61	115.88	122.8	93.11	147.55
TRINITY_DN24784_c1_g1	61.8	48.89	66.44	8.42	5.07	7.64	93.07	8.56	OPT4_ARATH	Oligopeptide transporter 4
TRINITY_DN19431_c4_g7	100.94	110.98	104.62	166.17	141.08	154.01	93.01	137.27	VATL_ORYSJ	V-type proton ATPase 16 kDa proteolipid subunit
TRINITY_DN28909_c0_g2	55.81	82.58	66.4	59.77	47.67	62.81	92.93	57.38
TRINITY_DN21475_c1_g1	46.6	34.99	40.37	46.34	48.65	40.64	92.81	102.72	TBA3_MAIZE	Tubulin alpha-3 chain
TRINITY_DN27656_c0_g1	66.85	40.26	55.17	69.11	81.76	85.86	92.67	154.02	AFC2_ARATH	Serine/threonine-protein kinase AFC2
TRINITY_DN24721_c0_g1	70.58	68.38	82.86	47.77	48.21	61.13	92.64	64.06	MENA_ARATH	1,4-dihydroxy-2-naphthoate polyprenyltransferase, chloroplastic
TRINITY_DN19043_c1_g5	43.64	49.76	52.26	86.21	78.45	97.86	92.62	132.63	RL44_GOSHI	60S ribosomal protein L44
TRINITY_DN20066_c3_g1	89.81	40.35	74.94	43.19	30.31	31.63	92.46	44.19	RGA3_SOLBU	Putative disease resistance protein RGA3
TRINITY_DN26349_c2_g3	51.45	88.66	63.44	51.07	40.15	50.23	92.41	54.81	P2SAF_ORYSJ	Photosystem II stability/assembly factor HCF136, chloroplastic
TRINITY_DN29603_c2_g1	138.98	77.15	121.96	136.3	91.43	79.25	92.34	90.19	COPA1_ORYSJ	Coatomer subunit alpha-1
TRINITY_DN21379_c1_g2	74.27	79.56	99.67	130.34	99.34	123.09	92.31	118.89	RL18A_ORYSJ	60S ribosomal protein L18a
TRINITY_DN26409_c0_g2	73.46	58.72	66.79	43.24	31	41.48	92.3	50.01	C89A2_ARATH	Cytochrome P450 89A2
TRINITY_DN18733_c5_g1	57.72	77.56	63.74	82.65	76.79	101.76	92.12	109.17	ACBP_FRIAG	Acyl-CoA-binding protein
TRINITY_DN25509_c0_g1	86.39	52.19	76.38	52.05	50.47	58.81	92.12	72.13	MPC1_ARATH	Mitochondrial pyruvate carrier 1 {ECO:0000305}
TRINITY_DN27319_c0_g2	73.74	82.29	74.58	45.62	39.6	40.53	92.12	58.63	MCTP1_HUMAN	Multiple C2 and transmembrane domain-containing protein 1
TRINITY_DN19544_c2_g4	40.81	50.98	44.72	108.95	61.38	82.22	92.01	158.31	OCS1_MAIZE	Ocs element-binding factor 1
TRINITY_DN28441_c1_g1	66.2	30.37	53.44	59.44	58.82	53.28	92.01	104.87	PAPS2_ARATH	Nuclear poly(A) polymerase 2 {ECO:0000303|PubMed:18479511}
TRINITY_DN21606_c2_g1	55.42	39.72	41.54	40.87	42.06	38.8	91.93	81.09	SELT_ARATH	SelT-like protein
TRINITY_DN23181_c0_g2	80.03	53.01	98.24	56.18	68.63	52.44	91.9	97.97	R13L4_ARATH	Disease resistance RPP13-like protein 4
TRINITY_DN25264_c5_g1	103.19	87.12	143.52	55.8	58.46	53.9	91.79	53.02	CYSP1_MAIZE	Cysteine proteinase 1
TRINITY_DN17291_c0_g2	79.14	58.62	88.22	66.33	71.47	68.33	91.65	77.93	DCNL1_HUMAN	DCN1-like protein 1
TRINITY_DN25701_c1_g2	99.37	107.48	119.93	89.85	93.77	101.49	91.63	80.4	CALR_MAIZE	Calreticulin
TRINITY_DN16162_c0_g1	20.73	97.14	33.52	70.63	97.67	81.55	91.62	178.89	AGD11_ARATH	Probable ADP-ribosylation factor GTPase-activating protein AGD11
TRINITY_DN19843_c2_g3	121.53	44.79	98.5	56.53	62.54	66.16	91.48	66.05
TRINITY_DN27944_c0_g1	136.63	83.98	133.67	210.03	140.96	157.19	91.48	112.89
TRINITY_DN21216_c0_g1	64.89	53.29	62.93	68.12	82.85	52.75	91.46	149.14
TRINITY_DN26628_c0_g1	58.6	77.05	74.28	70.96	75.86	71.53	91.43	94.59
TRINITY_DN18727_c0_g1	14.87	24.69	26.85	87.54	127.43	108.01	91.01	384.1
TRINITY_DN22774_c2_g1	76.54	79.45	65.19	56.14	52.77	63.24	91	62.86	TET18_ARATH	Tetraspanin-18
TRINITY_DN27265_c0_g1	72.8	67.63	76.03	46.96	34.73	35.94	90.96	59.02	NAT1_ARATH	Nucleobase-ascorbate transporter 1
TRINITY_DN26746_c0_g2	56.9	55.6	55.01	48.15	38.27	45.57	90.95	69.66	Y319_MYXXA	Uncharacterized membrane protein STKORF319
TRINITY_DN26545_c2_g2	68.69	91.55	76.64	47.74	48.66	54.94	90.93	60.89
TRINITY_DN21568_c2_g1	58.75	35.74	56.85	7.05	8.15	4.37	90.92	14.47	Y5102_ARATH	Serine/threonine-protein kinase At5g01020
TRINITY_DN17022_c0_g1	51.3	73.54	66.76	89.28	92.96	88.16	90.91	95.83	S1FA2_ORYSJ	DNA-binding protein S1FA2
TRINITY_DN27644_c2_g2	67.89	90.68	93.81	62.24	86.32	87.51	90.91	85.83
TRINITY_DN22478_c0_g1	80.43	72.09	75.07	149.28	104.33	117.8	90.88	140.65	HSP7M_SOLTU	Heat shock 70 kDa protein, mitochondrial
TRINITY_DN26616_c0_g1	79.45	61.09	61.17	71.49	56.71	58.4	90.87	89.76	SYNC1_ARATH	Asparagine--tRNA ligase, cytoplasmic 1
TRINITY_DN25868_c2_g2	65.2	68.48	60.78	146.67	118.75	109.08	90.74	184.71	DNJH2_ALLPO	DnaJ protein homolog 2
TRINITY_DN26651_c0_g1	67.81	83.01	67.48	48.82	36.64	43.09	90.62	57.11	PP153_ARATH	Pentatricopeptide repeat-containing protein At2g15690
TRINITY_DN17440_c1_g2	53.77	58.19	49.86	98.53	84.55	106.71	90.59	119.45	RL38_ARATH	60S ribosomal protein L38
TRINITY_DN25823_c0_g2	68.08	52.17	64.5	62.94	51.87	54.59	90.54	73.06
TRINITY_DN29083_c0_g1	85.63	55.78	73.05	59.45	55.61	49.73	90.51	79.82	PRP8_MOUSE	Pre-mRNA-processing-splicing factor 8
TRINITY_DN17714_c0_g1	54.22	86.15	54.71	55.35	44.85	55.66	90.4	67.24
TRINITY_DN23797_c2_g4	139.03	34.81	93.71	75.21	84.2	85.1	90.37	84.32
TRINITY_DN23863_c0_g1	93.4	86.46	82	88.5	76.15	93.12	90.19	77.62	ALFL7_ORYSI	PHD finger protein ALFIN-LIKE 7
TRINITY_DN21807_c1_g3	109.6	195.65	127.16	61.21	74.29	88.17	90.15	41.19	BQMT2_ORYSJ	2-methyl-6-phytyl-1,4-hydroquinone methyltransferase 2, chloroplastic
TRINITY_DN27520_c1_g1	95.08	88.36	147.98	420.95	602.24	445.94	90.09	434.96
TRINITY_DN22155_c0_g2	41.33	39.59	30.42	52.98	52.03	58.47	90.08	85.15	RLA2A_MAIZE	60S acidic ribosomal protein P2A
TRINITY_DN17357_c1_g1	47.77	101.02	73.63	178.48	122.27	177.5	90	173.91	HEBP2_HUMAN	Heme-binding protein 2
TRINITY_DN18367_c1_g4	131.66	94.82	123.92	158.92	117.29	117.59	90	98.76	ARF1_ARATH	ADP-ribosylation factor 1
TRINITY_DN22427_c2_g3	28.87	114.2	130.67	87.66	56.89	83.5	89.99	62.4	DBNBT_TAXCA	3'-N-debenzoyl-2'-deoxytaxol N-benzoyltransferase
TRINITY_DN27769_c1_g1	123.35	75.99	96.23	164.91	133.12	196.96	89.93	125.9	TRN1_DATST	Tropinone reductase 1
TRINITY_DN25380_c1_g2	60.13	66.5	58.72	75.39	75.24	77.19	89.79	100.81
TRINITY_DN23565_c1_g3	77.13	61.08	61.4	23.6	21.47	19.64	89.78	33.15	BBX22_ARATH	B-box zinc finger protein 22 {ECO:0000303|PubMed:19920209}
TRINITY_DN23948_c0_g1	33.53	28.95	33.96	47.47	46.71	52.37	89.75	118	RS12_HORVU	40S ribosomal protein S12
TRINITY_DN17041_c0_g1	40.5	45.46	40.33	70.08	79.38	103.77	89.69	124.3	RL292_ARATH	60S ribosomal protein L29-2
TRINITY_DN25168_c2_g1	187.96	83.31	149.81	169.89	170.47	165.14	89.68	101.32	NAC22_ARATH	NAC domain-containing protein 21/22
TRINITY_DN27684_c1_g1	57.64	71.44	61.41	115.68	91.81	111.53	89.68	118.89	NRPE7_ARATH	DNA-directed RNA polymerase V subunit 7
TRINITY_DN18114_c0_g2	30.69	66.27	42.47	59.32	57.57	59.03	89.67	109.57
TRINITY_DN19459_c0_g1	68.67	40.72	56.55	17.07	25.52	26.16	89.62	37.74	CCP31_ORYSJ	Cyclin-P3-1
TRINITY_DN23103_c1_g2	369.48	217.06	421.91	354.31	373	432.59	89.47	93.84
TRINITY_DN22629_c0_g4	135.46	149.07	149.74	168.23	127.29	110.28	89.45	87.49	UMP1_ARATH	Uncharacterized protein At3g15000, mitochondrial
TRINITY_DN17147_c0_g1	94.19	82	97.92	85.17	86.25	109.83	89.41	72.9
TRINITY_DN27591_c0_g2	47.83	74.34	71.11	28.76	41.87	35.65	89.41	52.77	BH035_ARATH	Transcription factor bHLH35
TRINITY_DN26647_c0_g1	69.19	66.81	68.51	139.14	97.7	119.08	89.33	130.3	VSR7_ARATH	Vacuolar-sorting receptor 7
TRINITY_DN24490_c1_g1	101.56	52.81	78.16	26.74	48.7	38.8	89.3	50.97	KING1_ARATH	SNF1-related protein kinase regulatory subunit gamma-1
TRINITY_DN13735_c0_g1	65.06	53.93	47.65	55.58	62.1	70.21	89.24	155.91
TRINITY_DN23500_c1_g2	43.56	46.69	43.5	74.11	63.92	70.73	89.2	123.1	RRAA2_ARATH	Putative 4-hydroxy-4-methyl-2-oxoglutarate aldolase 2
TRINITY_DN28200_c1_g3	110.18	137.27	138.04	116.22	143.83	107	89.19	92.03
TRINITY_DN22374_c0_g1	37.66	71.92	72.68	47.46	47.36	56.66	89.04	62.14	C86A2_ARATH	Cytochrome P450 86A2
TRINITY_DN23913_c3_g1	61.73	29.61	58.23	38.34	47.62	46.39	88.98	76.77
TRINITY_DN28255_c0_g1	79.09	44.48	65.95	68.82	79.14	92.3	88.93	97.64	GLGA1_SYNJA	Glycogen synthase 1 {ECO:0000255|HAMAP-Rule:MF_00484}
TRINITY_DN21741_c0_g1	74.79	80.76	78.72	151.32	115.15	134.74	88.91	137.17	AB8I_ARATH	UPF0051 protein ABCI8, chloroplastic
TRINITY_DN29644_c3_g2	45.68	44.47	46.82	28.38	40.75	38.49	88.87	67.53	KEA1_ARATH	K(+) efflux antiporter 1, chloroplastic
TRINITY_DN28222_c0_g1	67.27	62.93	68.11	80.68	80.71	69.97	88.77	109.85	CDC48_SOYBN	Cell division cycle protein 48 homolog
TRINITY_DN27240_c1_g1	126.1	105.86	131.96	182.65	132.61	129.55	88.76	102.76	GPN3_KLULA	GPN-loop GTPase 3 {ECO:0000250|UniProtKB:Q06543}
TRINITY_DN23358_c2_g2	44.28	49.69	49.56	32.47	27.87	28.87	88.74	48.9
TRINITY_DN27846_c1_g1	73.28	58.65	66.62	58.83	54.04	58.12	88.68	86.43	UBC38_ARATH	Putative ubiquitin-conjugating enzyme E2 38
TRINITY_DN26671_c1_g1	67.82	62.43	81.17	76.74	86.22	78.99	88.66	97.76	CC130_BOVIN	Coiled-coil domain-containing protein 130
TRINITY_DN19676_c1_g1	46.19	35.68	47.34	68.59	72.49	69.92	88.64	137.75	RMI2_BOVIN	RecQ-mediated genome instability protein 2
TRINITY_DN21624_c1_g1	66.66	84.22	80.66	52.8	50.26	57.62	88.56	62.67	VESTR_MEDSA	Vestitone reductase
TRINITY_DN17614_c0_g1	55.91	67.7	68.49	45.61	47.28	46	88.53	60.52
TRINITY_DN29654_c2_g1	243.02	81.46	174.64	97.71	144.74	83.68	88.5	70.04
TRINITY_DN26412_c0_g4	50.06	37.86	47.63	36.78	41.31	46.62	88.42	81.16
TRINITY_DN26330_c0_g1	71.43	55.34	67.57	77.61	62.29	76.43	88.41	92.7	BTF3_MOUSE	Transcription factor BTF3
TRINITY_DN23056_c0_g2	58.16	69.12	67.8	108.32	92.56	123.39	88.39	127.94	R10A3_ARATH	60S ribosomal protein L10a-3
TRINITY_DN28246_c0_g4	154.99	248.26	183.13	95.24	108.46	114.61	88.34	60.12	LOX2_ORYSJ	Linoleate 9S-lipoxygenase 2
TRINITY_DN24436_c2_g2	89.62	59.15	77	65.9	88.59	81.01	88.26	93.81
TRINITY_DN24642_c0_g2	57.48	60.45	70.07	70.35	66.8	85.91	88.26	87.29	ATPZ_SYNP6	ATP synthase protein I
TRINITY_DN25749_c0_g1	39.96	128.94	69.86	36.3	33.48	31.59	88.24	37.46	SNX1_ARATH	Sorting nexin 1
TRINITY_DN29606_c4_g1	196.91	218.19	226.47	263.28	267.6	354.36	88.24	117.93	BIP2C_ORYSI	Probable protein phosphatase 2C BIPP2C1
TRINITY_DN18480_c3_g1	30.78	72.24	56.81	5.04	5.68	5.92	88.22	8.83
TRINITY_DN17602_c0_g2	12.73	253.48	104.78	95.59	73.99	64.36	88.14	78.5
TRINITY_DN29493_c1_g1	90.42	75.23	90.61	87.56	88.23	89.53	88.13	104.87	TM205_XENTR	Transmembrane protein 205
TRINITY_DN18344_c1_g2	74.66	139.64	85.25	70.37	100.74	73.16	88	77.04	POLC7_PHLPR	Polcalcin Phl p 7
TRINITY_DN26786_c0_g3	59.1	67.09	50.34	98.01	66.63	71.09	87.93	126.17	ALF_MAIZE	Fructose-bisphosphate aldolase, cytoplasmic isozyme
TRINITY_DN23727_c1_g2	74.36	67.48	73.31	78.93	81.24	78.59	87.91	97.68	IF2C_ARATH	Translation initiation factor IF-2, chloroplastic
TRINITY_DN26551_c3_g8	39.51	57.41	82.9	53.79	37.27	33.26	87.86	57	Y3475_ARATH	Probable LRR receptor-like serine/threonine-protein kinase At3g47570
TRINITY_DN20568_c2_g1	58.02	82.65	64.41	34	56.55	97.88	87.82	80.9	BGL22_ORYSJ	Beta-glucosidase 22
TRINITY_DN21364_c2_g3	45.52	48.29	47.45	92.11	49.01	48.48	87.82	117.58	METE2_ORYSJ	5-methyltetrahydropteroyltriglutamate--homocysteine methyltransferase 2
TRINITY_DN24450_c1_g1	104.36	97.45	96.22	111.07	89.35	89.27	87.81	84.43	GDI2_ARATH	Guanosine nucleotide diphosphate dissociation inhibitor 2
TRINITY_DN27308_c1_g2	61.96	52.14	65.78	62.5	55.2	52.19	87.73	87.07	TI110_ARATH	Protein TIC110, chloroplastic
TRINITY_DN27504_c0_g2	394.93	289.81	441.48	200.06	248.82	218.36	87.72	54.34	F26_ARATH	6-phosphofructo-2-kinase/fructose-2,6-bisphosphatase
TRINITY_DN24543_c0_g1	55.52	61.88	65.62	36.32	34.78	36.49	87.64	49.34	FK202_ARATH	Peptidyl-prolyl cis-trans isomerase FKBP20-2, chloroplastic
TRINITY_DN24282_c0_g2	85.42	70.9	72.79	57.65	58.62	56.15	87.51	70.45
TRINITY_DN20234_c1_g1	48.3	40.53	45.98	57.78	53.35	65.97	87.49	100.54	RL11_ORYSJ	60S ribosomal protein L11
TRINITY_DN22310_c3_g1	74.87	63.26	70.7	48.71	60.4	57.25	87.49	77.46	PP1_ORYSJ	Serine/threonine-protein phosphatase PP1
TRINITY_DN19343_c0_g1	136.27	127.51	176.84	81.35	145.83	117.57	87.34	68.17
TRINITY_DN28840_c0_g1	68.9	44.29	60.1	48.72	63.16	67.77	87.34	85.5	BCAT3_ARATH	Branched-chain-amino-acid aminotransferase 3, chloroplastic {ECO:0000303|PubMed:12068099}
TRINITY_DN17621_c0_g2	57.48	89.12	66.79	14.32	18.8	12.66	87.28	19.07
TRINITY_DN29484_c0_g2	82.04	64.27	77.55	82.31	70.15	62.83	87.19	87.99	RH9_ORYSJ	DEAD-box ATP-dependent RNA helicase 9
TRINITY_DN29771_c8_g2	134.91	394.07	210.44	397.64	237.39	414.04	87.17	100.63
TRINITY_DN26861_c0_g1	72.29	69.36	82.6	65.37	59.77	72.81	87.02	83.69	CLU_ARATH	Clustered mitochondria protein
TRINITY_DN21956_c1_g2	70.39	48.8	77.57	110.34	148.15	101.72	87	236.15	UGE1_ORYSJ	UDP-glucose 4-epimerase 1
TRINITY_DN22340_c0_g1	85.54	69.23	69.88	80.22	58.57	71.11	86.95	69.69	GLR31_ORYSJ	Glutamate receptor 3.1
TRINITY_DN29599_c3_g3	69.27	68.99	58.6	62.77	68.66	82.96	86.91	89.07
TRINITY_DN19402_c3_g1	103.07	38.5	79.21	70.28	72.21	69.33	86.89	92.25
TRINITY_DN29280_c1_g1	86.83	71.59	92.28	100.42	107.42	92.65	86.88	106.98	ASD2_ARATH	Alpha-L-arabinofuranosidase 2
TRINITY_DN19344_c2_g1	61.37	60.63	57.59	42.94	40.06	43.28	86.87	52.97	ANAN_ANACO	Ananain
TRINITY_DN27356_c0_g2	111.15	111.91	121.12	161.95	142.27	170.78	86.87	96.17
TRINITY_DN24929_c2_g2	73.51	47.09	48.96	67.26	61.87	60.79	86.85	117.24
TRINITY_DN19757_c3_g4	217.7	111.72	148.91	193.2	294.21	283.19	86.65	168.37	XDH_ORYSJ	Xanthine dehydrogenase
TRINITY_DN24383_c1_g1	41.41	48.85	46.15	27.72	27.08	32.57	86.65	54.83	CLPR2_ARATH	ATP-dependent Clp protease proteolytic subunit-related protein 2, chloroplastic
TRINITY_DN21934_c0_g1	37.9	40.66	43.25	24.64	19.16	18.39	86.64	49.13	C76C1_ARATH	Cytochrome P450 76C1
TRINITY_DN17741_c2_g2	60.03	49.81	63.85	54.08	42.85	46.5	86.63	67.39	MLO1_ARATH	MLO-like protein 1
TRINITY_DN21984_c5_g1	84.65	107.13	99.44	112.72	117.37	105.57	86.62	79.55
TRINITY_DN25093_c1_g1	95.6	105.7	99.85	125.14	134.22	131.86	86.61	120.9	14333_ORYSJ	14-3-3-like protein GF14-C
TRINITY_DN21518_c0_g1	52.03	54.84	57.04	67.76	63.75	66.08	86.44	102.99	LEUC_ARATH	3-isopropylmalate dehydratase large subunit
TRINITY_DN26489_c2_g1	64.8	75.41	88.56	74.14	99.51	78.21	86.4	113.54
TRINITY_DN17304_c0_g2	53.59	126.82	75.94	161.62	114	122.15	86.29	122.61	ACP3_HORVU	Acyl carrier protein 3, chloroplastic
TRINITY_DN18507_c0_g3	62.52	41.2	50.21	29	37.99	32.38	86.25	61.78
TRINITY_DN21453_c0_g2	30.09	68.88	47.34	48.84	41.52	40.35	86.22	72.35	SWT1B_ORYSJ	Bidirectional sugar transporter SWEET1b
TRINITY_DN22408_c2_g1	68.21	70.8	66.68	76.41	56.17	71.38	86.19	76.09
TRINITY_DN21306_c0_g1	44.13	91.34	54.41	29.99	31.37	72.71	86.11	53.07
TRINITY_DN29704_c0_g1	73.54	86.33	71.24	44.08	53.87	49.71	86.11	57.8	PPH_ARATH	Pheophytinase, chloroplastic
TRINITY_DN19665_c0_g2	82.67	83.48	87.84	65.44	62.49	77.23	86.1	70.26	MRNC_SYNY3	Mini-ribonuclease 3 {ECO:0000255|HAMAP-Rule:MF_01468}
TRINITY_DN25095_c0_g1	60.61	46.04	45.19	53.03	42.77	46.4	86.1	86.79	2AAG_ARATH	Serine/threonine-protein phosphatase 2A 65 kDa regulatory subunit A gamma isoform
TRINITY_DN24431_c1_g1	49.33	37.77	48.95	40.02	41.71	51.26	86.06	84.33	CCS1_ORYSJ	Cytochrome c biogenesis protein CCS1, chloroplastic
TRINITY_DN21610_c0_g1	56.64	59.83	53.21	27.02	26.25	30.32	86.02	42.02
TRINITY_DN16046_c0_g1	64.41	46.3	59.31	71.49	94.12	78.42	85.95	129.74
TRINITY_DN21883_c1_g2	75.58	79.69	74.14	99.59	86.95	109.38	85.88	107.94	RS7_HORVU	40S ribosomal protein S7
TRINITY_DN18948_c1_g1	134.69	104.91	156.27	159.39	103.31	157.19	85.86	86.24	TR164_ORYSJ	Thioredoxin-like protein HCF164, chloroplastic
TRINITY_DN20385_c4_g2	48.74	88.7	89.68	9.42	13.58	9.83	85.84	17.02	RPP13_ARATH	Disease resistance protein RPP13
TRINITY_DN24789_c3_g1	77.49	67.02	80.96	118.33	113.3	122.42	85.76	126.45	PDI22_ORYSJ	Protein disulfide isomerase-like 2-2
TRINITY_DN22749_c1_g2	67.44	46.51	60.36	41.93	43.51	41.95	85.66	64.7	G6PI_MAIZE	Glucose-6-phosphate isomerase, cytosolic
TRINITY_DN23245_c2_g2	74.79	22.93	101.44	7.84	36.87	9.14	85.65	44.47	NEP1_NEPGR	Aspartic proteinase nepenthesin-1
TRINITY_DN26225_c1_g1	58.36	59.47	64.79	21.52	25.69	26.43	85.56	36.04	MENB_ARATH	1,4-dihydroxy-2-naphthoyl-CoA synthase, peroxisomal
TRINITY_DN26737_c0_g4	111.06	79.43	97.05	46.78	72.38	57.81	85.5	69.14	PDCD4_HUMAN	Programmed cell death protein 4
TRINITY_DN25953_c1_g1	63.3	43.14	67.2	38.05	74.21	55.11	85.47	91.12	YI31B_YEAST	Transposon Ty3-I Gag-Pol polyprotein
TRINITY_DN29715_c4_g4	190.49	83.14	192.99	115.3	129.87	144.36	85.45	85.25
TRINITY_DN29601_c1_g1	264.03	90.6	195.71	233.58	215.95	241.68	85.36	103.21
TRINITY_DN20026_c0_g2	53.99	58.05	57.27	58.44	46.79	78.2	85.32	85.88	RFS2_ARATH	Probable galactinol--sucrose galactosyltransferase 2
TRINITY_DN29531_c2_g1	178.29	144.51	211.99	224.72	252.67	276.37	85.32	105.95	SYIC_MOUSE	Isoleucine--tRNA ligase, cytoplasmic
TRINITY_DN26184_c0_g2	62.04	32.48	56.21	22.45	17.63	14.26	85.27	31.86	YSL16_ORYSJ	Probable metal-nicotianamine transporter YSL16
TRINITY_DN21650_c1_g1	76	76.23	80.87	58.46	60.83	59.72	85.15	59.28	PKHA8_DANRE	Pleckstrin homology domain-containing family A member 8
TRINITY_DN26116_c0_g2	90.14	74.63	73.01	86.9	83.7	89.52	85.08	87.44	EF1G1_ORYSJ	Elongation factor 1-gamma 1
TRINITY_DN19846_c0_g1	47.83	50	40.5	89.07	78.34	97.09	85.05	134.85
TRINITY_DN19151_c0_g1	73.44	87.1	73.19	120.5	125.77	141.64	85.04	135.35	SAP8_ORYSJ	Zinc finger A20 and AN1 domain-containing stress-associated protein 8
TRINITY_DN27994_c1_g1	72.46	90.99	79.24	104.19	98.7	107.54	85.03	97.3	CALM_MALDO	Calmodulin
TRINITY_DN28658_c1_g1	65.86	14.84	37.49	77.52	114.52	81.95	85	205.02	CNR13_MAIZE	Cell number regulator 13
TRINITY_DN25838_c2_g2	78.61	106.8	85.73	156.31	139.88	167.04	84.77	134.74	G6PIP_ARATH	Glucose-6-phosphate isomerase 1, chloroplastic
TRINITY_DN16876_c0_g1	74.4	91.93	69.7	48.05	28.23	44.45	84.76	44.22	IPYR1_ARATH	Soluble inorganic pyrophosphatase 1, chloroplastic
TRINITY_DN18444_c0_g2	34.13	40.71	40.11	47.67	45.68	53.91	84.63	100.95	RS18_ARATH	40S ribosomal protein S18
TRINITY_DN20803_c1_g2	78.47	108.16	87.05	99.68	108.44	78.47	84.6	88.09	HS189_ORYSJ	18.9 kDa heat shock protein
TRINITY_DN27471_c0_g2	218.48	206.39	211.17	319.33	267.69	239.28	84.58	115.03	NU50A_ARATH	Nuclear pore complex protein NUP50A {ECO:0000303|PubMed:21189294}
TRINITY_DN26261_c3_g1	52.61	22.26	37.12	9.9	12.16	6.03	84.56	16.21	U74F2_ARATH	UDP-glycosyltransferase 74F2
TRINITY_DN29151_c1_g1	53.81	56.78	55.78	55.06	58.46	52.5	84.52	86.97	ACO12_ARATH	Putative peroxisomal acyl-coenzyme A oxidase 1.2
TRINITY_DN29706_c6_g1	94.96	46.37	70.43	65.45	58.61	57.93	84.52	79.96	TRA2A_MOUSE	Transformer-2 protein homolog alpha
TRINITY_DN22277_c0_g1	54.42	54.6	53.81	64.48	68.5	79.22	84.48	124.04	CD48E_ARATH	Cell division control protein 48 homolog E
TRINITY_DN19468_c1_g5	126.07	101.78	114.41	134.29	111.14	131.49	84.44	110.25	UBE12_WHEAT	Ubiquitin-activating enzyme E1 2
TRINITY_DN27223_c3_g1	58.43	54.11	55.83	66.01	55.34	63.91	84.44	91.17	RS6_ASPOF	40S ribosomal protein S6
TRINITY_DN29153_c0_g1	91.92	71.95	102.66	121.15	116.02	112.14	84.41	113.6	ATAD1_RAT	ATPase family AAA domain-containing protein 1
TRINITY_DN20616_c4_g1	153.73	67.29	99.47	85.26	85.05	106.82	84.26	76.54
TRINITY_DN28707_c0_g1	94.34	55.24	69.66	88.88	89.26	87.25	84.18	112.95	SC31B_ARATH	Protein transport protein SEC31 homolog B {ECO:0000305}
TRINITY_DN21808_c0_g2	70.26	67.86	70.5	65.4	62.48	76.84	84.09	76.97	T2AG_ORYSJ	Transcription initiation factor IIA subunit 2
TRINITY_DN25331_c0_g1	57.39	51.97	59.39	35.99	34.8	36.3	84.09	46.54	CLPB2_ORYSJ	Chaperone protein ClpB2, chloroplastic
TRINITY_DN24570_c1_g2	56.18	35.11	43.69	18.49	22.47	25.33	84.07	49.41
TRINITY_DN29771_c7_g1	124.88	49.93	82.07	49.34	55.73	53.86	83.88	55.61
TRINITY_DN17676_c2_g1	68.24	86.51	91.11	77.95	64.21	65.09	83.78	59.05
TRINITY_DN23092_c1_g1	39.56	65.76	42.41	35.84	20.45	26.86	83.72	43.32	DIT1_ARATH	Dicarboxylate transporter 1, chloroplastic
TRINITY_DN25137_c2_g1	63.95	121.39	80.8	125.76	111.72	120.63	83.7	103.21	NUDT8_ARATH	Nudix hydrolase 8
TRINITY_DN19097_c2_g1	31.27	134.17	43.18	38.95	30.78	34.36	83.66	35.3	IBBR_ORYSI	Bowman-Birk type bran trypsin inhibitor
TRINITY_DN28727_c3_g1	75.71	35.35	61.44	65.3	60.69	56.03	83.62	100.77	PRS8A_ARATH	26S protease regulatory subunit 8 homolog A
TRINITY_DN16738_c0_g1	127.4	266.12	130.02	118.81	119.63	110.65	83.6	68.43
TRINITY_DN29651_c1_g1	91.66	64.77	82.95	79.54	74.09	79.26	83.55	94.88
TRINITY_DN29627_c3_g1	81.96	57.47	69.25	62.45	39.85	34.15	83.44	47.91	PUR4_ARATH	Probable phosphoribosylformylglycinamidine synthase, chloroplastic/mitochondrial
TRINITY_DN26729_c0_g1	174.53	55.94	107.49	80.65	96.11	105.39	83.42	78.63	ZEP_ORYSJ	Zeaxanthin epoxidase, chloroplastic
TRINITY_DN27263_c1_g1	83.75	37.84	73.93	51.9	56.19	54.73	83.4	62.37
TRINITY_DN19655_c0_g1	101.26	108.83	116.62	99.48	99.21	91.82	83.35	75.24	UBC32_ARATH	Ubiquitin-conjugating enzyme E2 32
TRINITY_DN25146_c0_g1	74.14	106.11	103.6	135.75	139.48	151.05	83.32	109.94	FA32A_DANRE	Protein FAM32A-like
TRINITY_DN15432_c0_g1	96.44	163.6	167.8	135.04	131.51	147.2	83.27	65.21
TRINITY_DN21214_c4_g5	72.73	86.65	68.84	122.87	129.65	149.02	83.24	129.53	ATOX1_ARATH	Copper transport protein ATX1
TRINITY_DN29406_c1_g1	68.19	34.34	46.61	73.23	74.34	83.02	82.99	109.49
TRINITY_DN20117_c0_g1	49.31	54.13	46.17	29.44	17.5	32.41	82.98	39.43
TRINITY_DN28202_c1_g1	79.54	28.8	47.71	51.13	56.71	62.45	82.98	92.38
TRINITY_DN17958_c0_g1	64.22	53.6	62.82	83.62	77.13	88.27	82.79	109.62	RH15_ORYSJ	DEAD-box ATP-dependent RNA helicase 15
TRINITY_DN19937_c0_g4	55.83	123.04	65.49	25.43	25.21	40.95	82.76	30.99	CB12_PETHY	Chlorophyll a-b binding protein, chloroplastic
TRINITY_DN16805_c4_g5	49.67	112.4	71.14	87.23	78.41	124.77	82.72	62.72	TL16_ARATH	Thylakoid lumenal 16.5 kDa protein, chloroplastic
TRINITY_DN20532_c2_g1	230.51	86.78	151.65	146.47	147.54	154.41	82.65	66
TRINITY_DN25124_c0_g1	55.01	41.27	43.76	38.72	44.39	32.8	82.57	83.23	ADO3_ORYSJ	Adagio-like protein 3
TRINITY_DN21822_c0_g1	59.22	48.23	50.26	36.26	38.36	41.32	82.56	50.41	P2C05_ORYSJ	Probable protein phosphatase 2C 5
TRINITY_DN29129_c1_g2	53.91	60.23	50.77	104.82	95.03	125.82	82.38	123.22	SMD2_DROME	Probable small nuclear ribonucleoprotein Sm D2
TRINITY_DN26755_c1_g1	45.09	66.14	95.57	152.72	143.39	122.05	82.35	207.64
TRINITY_DN26343_c0_g2	200.46	152.19	224.93	116.81	123.86	135.32	82.33	57.02	DHRS7_MOUSE	Dehydrogenase/reductase SDR family member 7
TRINITY_DN23409_c1_g1	52.18	61.72	47.42	80.23	78.34	63.54	82.29	130.15	GPX4_MESCR	Probable phospholipid hydroperoxide glutathione peroxidase
TRINITY_DN19129_c2_g1	118.32	85.04	112.61	121.76	109.23	102.8	82.25	70.23
TRINITY_DN24160_c0_g2	41.38	28.99	54.59	15.41	27.05	19.34	82.25	43.88
TRINITY_DN27368_c2_g2	67.75	76.62	73.41	64.61	56.56	65.85	82.19	69.72	SIR_MAIZE	Sulfite reductase [ferredoxin], chloroplastic
TRINITY_DN20270_c0_g1	44.39	60.3	49.49	47.54	41.34	44.57	82.14	66.35	ADHX_MAIZE	Alcohol dehydrogenase class-3
TRINITY_DN20941_c4_g1	41.27	45.27	55.06	14.17	8.65	5.74	82.08	16.51	ARR8_ARATH	Two-component response regulator ARR8
TRINITY_DN14842_c0_g1	76.62	83.29	76.54	75.71	77.29	85.49	81.99	61.33	CLPP3_ARATH	ATP-dependent Clp protease proteolytic subunit 3, chloroplastic
TRINITY_DN17886_c0_g1	49.13	52.99	55.46	74.81	69.29	73.11	81.84	89.8	CP19D_ARATH	Peptidyl-prolyl cis-trans isomerase CYP19-4
TRINITY_DN19447_c0_g1	69.81	48.24	69.05	50.56	57.16	51.32	81.83	73.13	XRN3_ARATH	5'-3' exoribonuclease 3
TRINITY_DN23184_c1_g1	57.06	48.51	60.03	86.03	64.46	72.19	81.79	107.58	ADK_PHYPA	Adenosine kinase
TRINITY_DN21730_c1_g1	70.05	90.26	76.81	180.76	194.56	204.88	81.74	199.93	RK1_ARATH	50S ribosomal protein L1, chloroplastic
TRINITY_DN28150_c0_g1	37.92	48.19	34.33	24.22	17.19	21.19	81.74	39.31	GLGS_ORYSJ	Glucose-1-phosphate adenylyltransferase small subunit, chloroplastic/amyloplastic
TRINITY_DN23227_c0_g1	61.37	70.79	62.93	57.98	48.22	49.92	81.72	66.33
TRINITY_DN29446_c1_g1	103.26	55.09	82.64	114.96	109.3	108.58	81.69	113.04	MCE1_MOUSE	mRNA-capping enzyme
TRINITY_DN18227_c1_g1	82.62	62.5	77.16	25.51	27.94	27.52	81.61	27.93	P2C71_ORYSJ	Probable protein phosphatase 2C 71
TRINITY_DN21310_c0_g1	63.63	60.73	73.31	66.51	61.34	67.99	81.6	83.69	TIC40_PEA	Protein TIC 40, chloroplastic
TRINITY_DN28188_c1_g5	43.15	39.89	42.66	35.99	25.14	34.71	81.6	61.8	GLYM_SOLTU	Serine hydroxymethyltransferase, mitochondrial
TRINITY_DN14754_c0_g1	199.85	229.31	203.44	272.62	219.72	250.29	81.56	85.26
TRINITY_DN15965_c0_g1	25.11	114.63	49.76	31.74	25.06	39.92	81.56	36.55	PRXQ_WHEAT	Peroxiredoxin Q, chloroplastic
TRINITY_DN28407_c0_g1	61.33	87.13	94.41	66.68	76.01	77.1	81.54	63.09	LORF2_MOUSE	LINE-1 retrotransposable element ORF2 protein
TRINITY_DN17741_c2_g5	173.36	128.69	219.72	89.48	93.97	72.45	81.53	52.76	MLO13_ARATH	MLO-like protein 13
TRINITY_DN24258_c1_g1	95.74	26.43	63.07	68.55	104.08	84.96	81.48	113.91
TRINITY_DN26000_c0_g4	58.04	49.89	58.85	43.81	37.44	39.16	81.43	61.56	CHLG_ORYSJ	Chlorophyll synthase, chloroplastic
TRINITY_DN20909_c3_g3	31.12	97.34	49.08	18.81	12.47	14.23	81.4	20.43	ILVB1_MAIZE	Acetolactate synthase 1, chloroplastic
TRINITY_DN27298_c0_g1	60.46	83.62	65.95	24.3	23.52	25.93	81.28	36.69	GGPPS_HEVBR	Geranylgeranyl pyrophosphate synthase, chloroplastic
TRINITY_DN19759_c0_g1	54.76	53.05	50.77	57	51.12	47.04	81.26	69.76	APT1_WHEAT	Adenine phosphoribosyltransferase 1
TRINITY_DN24140_c2_g2	70.1	67.51	66.9	51.56	51.74	55.72	81.24	55.96	LGUC_ARATH	Probable lactoylglutathione lyase, chloroplast
TRINITY_DN26710_c0_g1	45.35	73.69	58.66	11.6	10.21	14.07	81.21	17.59	APOD_MOUSE	Apolipoprotein D
TRINITY_DN20442_c1_g1	71.98	35.19	57.49	31.55	31.78	31.18	81.2	47.62
TRINITY_DN17395_c0_g2	84.69	72.84	80.48	102.17	87.75	103.29	81.14	99.85	RSSA_VITVI	40S ribosomal protein SA {ECO:0000255|HAMAP-Rule:MF_03015}
TRINITY_DN19301_c0_g1	93	18.93	29.75	6.89	2.52	1.84	81.12	3.34	C78A3_SOYBN	Cytochrome P450 78A3
TRINITY_DN23299_c0_g3	54.39	68.39	49.62	314.4	253.69	334.81	81.12	476.74	PIP13_MAIZE	Aquaporin PIP1-3/PIP1-4
TRINITY_DN22640_c0_g1	145.7	112.92	163.12	32.76	31.09	46.29	81.09	22.85
TRINITY_DN24722_c0_g6	138.54	111.26	129.26	120.08	143.33	141.94	81.09	93.98	YTHD1_MOUSE	YTH domain-containing family protein 1
TRINITY_DN25475_c1_g1	86.35	39.22	77.71	72.7	83.27	85.34	81.09	95.53
TRINITY_DN19577_c0_g1	90.93	64.04	74.33	88.69	116.71	128.19	81.08	151.46	SKP2A_ARATH	F-box protein SKP2A
TRINITY_DN17739_c3_g3	43.18	59.62	50.49	43.54	35.82	52.8	81.06	67.07
TRINITY_DN22435_c1_g1	25.26	39.28	25.4	24.48	27.97	26.38	81.01	77.21
TRINITY_DN16938_c2_g1	68.42	48.07	61.53	26.84	37.16	43.03	80.97	52.25	GLO4_ARATH	Peroxisomal (S)-2-hydroxy-acid oxidase GLO4
TRINITY_DN21786_c0_g2	31.47	42.27	33.81	31.46	31.51	48.46	80.97	72.89	FKB13_ARATH	Peptidyl-prolyl cis-trans isomerase FKBP13, chloroplastic
TRINITY_DN18670_c0_g2	62.05	24.48	55.58	27.39	39.7	37.76	80.94	53.86	HARB1_MOUSE	Putative nuclease HARBI1
TRINITY_DN29469_c2_g1	86.38	46.71	72.53	48.92	61.7	58.63	80.92	83.87	ADR1_ARATH	Disease resistance protein ADR1
TRINITY_DN23344_c2_g4	96.55	101.67	129.7	58.38	60.94	47.95	80.89	35.65	SERK1_ARATH	Somatic embryogenesis receptor kinase 1
TRINITY_DN21027_c0_g2	55.5	19.57	40.61	0.45	7.43	2.67	80.88	10.57
TRINITY_DN29398_c2_g1	79.88	72.83	106.6	50.91	49.43	60.14	80.87	53.14	DER_CYAA5	GTPase Der {ECO:0000255|HAMAP-Rule:MF_00195}
TRINITY_DN21444_c0_g3	47.45	46.63	41.34	31.07	26.67	29.02	80.83	49.64	PXMP2_BOVIN	Peroxisomal membrane protein 2
TRINITY_DN25136_c0_g3	59	44.89	58.91	55.23	51.22	45.6	80.8	72.56	IDHC_SOYBN	Isocitrate dehydrogenase [NADP]
TRINITY_DN20041_c2_g1	137.02	44.33	91.13	56.11	45.28	62.82	80.75	48.47	MOSA_MAIZE	Autonomous transposable element EN-1 mosaic protein
TRINITY_DN28885_c0_g1	54.13	66.94	63.1	78.2	73.53	95.21	80.75	84.27	NAC78_ARATH	NAC domain-containing protein 78
TRINITY_DN20373_c0_g1	44.35	63.32	48.78	48.5	47.18	62.38	80.74	85.84	NRPBA_ARATH	DNA-directed RNA polymerases II, IV and V subunit 10
TRINITY_DN21304_c1_g1	142.75	88.82	123.43	50.68	62.96	99.28	80.72	70.17	RH58_ORYSJ	DEAD-box ATP-dependent RNA helicase 58, chloroplastic
TRINITY_DN28562_c1_g1	37.41	112.41	83.38	45.58	31.73	32.8	80.7	36.16	AIFB_DICDI	Apoptosis-inducing factor homolog B
TRINITY_DN23582_c2_g4	48.2	60.5	51.88	80.76	65.06	76.53	80.68	103.38
TRINITY_DN28063_c0_g2	79.58	45.93	64.06	26.5	35.82	31.7	80.68	42.32	DEGP2_ARATH	Protease Do-like 2, chloroplastic
TRINITY_DN28118_c0_g1	149.71	60.66	107.31	88.45	110.01	83.35	80.61	84.59
TRINITY_DN23009_c2_g1	65.11	83.82	96.38	67.82	65.88	80.22	80.5	62.2	Y328_SYNY3	Putative low molecular weight protein-tyrosine-phosphatase slr0328
TRINITY_DN16807_c2_g1	66.14	43.94	61.53	54.85	56.52	48.97	80.46	71.26	R1A4_SOLDE	Putative late blight resistance protein homolog R1A-4
TRINITY_DN20449_c4_g2	120.61	45.32	84.05	43.37	48.78	45.32	80.43	37.76
TRINITY_DN26116_c0_g1	36.72	39.21	37.63	44.96	34.2	35.89	80.32	76.29	EF1G3_ORYSJ	Elongation factor 1-gamma 3
TRINITY_DN22840_c1_g1	92.14	124.87	117.14	123.26	136.19	114.18	80.3	93.51	DEK_MOUSE	Protein DEK
TRINITY_DN28948_c1_g2	31.76	101.31	60.02	37.27	27.96	29.48	80.29	37.32
TRINITY_DN23129_c0_g1	79.36	78.43	70.08	90.98	85.09	102.81	80.28	95.15	P2C45_ORYSJ	Probable protein phosphatase 2C 45
TRINITY_DN14432_c0_g1	60.99	48.33	81.75	21.72	28.69	41.78	80.27	39.88	SIGF_ARATH	RNA polymerase sigma factor sigF, chloroplastic
TRINITY_DN23679_c0_g2	101.96	122.76	105.76	130.99	171.87	223.01	80.26	122.26
TRINITY_DN20141_c3_g2	73	48.64	68.03	37.04	36.71	19.47	80.25	35.83	SERK1_ARATH	Somatic embryogenesis receptor kinase 1
TRINITY_DN27826_c0_g1	89.32	118.92	73.01	120.36	106.17	75.38	80.25	84.95	CIPK1_ORYSJ	CBL-interacting protein kinase 1
TRINITY_DN28704_c1_g3	50	69.35	49.13	34.86	30.86	25.89	80.19	46.64	YLMG_BACSU	Uncharacterized membrane protein YlmG
TRINITY_DN23469_c0_g1	63.6	67.95	63.69	100.64	93.14	99.47	80.16	120.37
TRINITY_DN18642_c0_g1	75.32	56.51	79.22	127.89	120.54	127.97	80.07	118.53	RP25L_MOUSE	Ribonuclease P protein subunit p25-like protein
TRINITY_DN24409_c0_g1	69.53	57.36	72.95	48.46	48.14	41.43	79.99	70.97
TRINITY_DN26654_c1_g1	87.54	73.87	71.06	99.54	98.41	111.95	79.98	94.7	AGT21_ARATH	Alanine--glyoxylate aminotransferase 2 homolog 1, mitochondrial
TRINITY_DN25186_c0_g1	52.24	46.42	45.68	13.82	13.37	14.41	79.8	23.02	PP186_ARATH	Pentatricopeptide repeat-containing protein At2g35130
TRINITY_DN28064_c1_g1	88.08	59.93	87.52	60.02	61.79	54.02	79.78	77.29	MD15A_ARATH	Mediator of RNA polymerase II transcription subunit 15a
TRINITY_DN16541_c0_g1	94.36	117.19	123.53	18.15	14.86	35.02	79.77	15.51	LEU1A_SOLPN	2-isopropylmalate synthase A
TRINITY_DN18543_c1_g6	42.35	47.05	30.97	50.72	62.65	41.24	79.74	143.88
TRINITY_DN29533_c1_g2	79.72	36.6	62.84	34.89	35.08	41.35	79.72	52.16	RPB5A_ARATH	DNA-directed RNA polymerases II and IV subunit 5A
TRINITY_DN23584_c0_g1	58.39	48.73	60.55	62.29	68.83	72.08	79.71	111.58
TRINITY_DN29682_c1_g2	44.05	39.31	46.74	48.01	45.02	48.17	79.62	104.91
TRINITY_DN27783_c5_g1	86.61	26.13	66.42	81.34	76.62	88.13	79.61	105.02
TRINITY_DN26470_c0_g1	58.38	44.5	54.42	59.74	60.33	54.94	79.49	88.6	PS12A_ARATH	26S proteasome non-ATPase regulatory subunit 12 homolog A
TRINITY_DN22968_c2_g4	171.28	234.05	191.23	359.95	247.66	277.43	79.48	100.91
TRINITY_DN24158_c0_g2	132.51	94.6	110.87	112.82	109.74	110.65	79.47	61.26	LSM8_ARATH	Sm-like protein LSM8 {ECO:0000305}
TRINITY_DN28573_c0_g1	74.72	51.64	60.14	69.79	78.03	86.99	79.39	84.12	Y1408_METJA	Uncharacterized protein MJ1408
TRINITY_DN22572_c0_g2	43.15	76.76	40.31	122.11	134.23	189.33	79.37	210.34	CP121_ARATH	Calvin cycle protein CP12-1, chloroplastic
TRINITY_DN25931_c1_g1	78.27	106.28	75.46	15.85	42.12	21.93	79.27	31.04
TRINITY_DN25112_c2_g2	122.03	85	112.85	80.39	105.89	129.59	79.18	87.85
TRINITY_DN17255_c0_g1	57.16	73.3	63.19	90.31	89.25	105.59	79.12	101.79	RUXE_DANRE	Small nuclear ribonucleoprotein E
TRINITY_DN16072_c1_g1	170.51	75.97	112.73	127.57	87.67	96.95	79.07	75.46	RFL1_ARATH	Disease resistance protein RFL1
TRINITY_DN28000_c0_g3	99.73	132.8	73.31	80.65	64.53	61.56	79.05	63.04	NAS9_HORVU	Nicotianamine synthase 9
TRINITY_DN22518_c0_g3	60.02	50.85	52.61	74.96	73.83	73.59	79.02	98.64	PSA7A_ORYSJ	Proteasome subunit alpha type-7-A
TRINITY_DN16691_c0_g4	55.9	94.85	81.78	70.52	77.79	91.25	79	85.11	H2B11_ORYSJ	Histone H2B.11
TRINITY_DN25600_c0_g1	55.59	49.92	58.59	43.89	43.97	45.01	79	60.05	NIN3_ORYSJ	Neutral/alkaline invertase 3, chloroplastic {ECO:0000305}
TRINITY_DN19141_c0_g1	53.36	52.16	48.86	61.06	55.33	63.07	78.99	96.23	YBA9_SCHPO	Uncharacterized protein C119.09c
TRINITY_DN21198_c1_g1	42.93	50.11	46.36	36.46	38.51	36.59	78.82	66.82	STR1_ARATH	Thiosulfate/3-mercaptopyruvate sulfurtransferase 1, mitochondrial
TRINITY_DN26190_c0_g1	68.59	50.19	66.03	93.91	93.9	112.56	78.78	117.16	CYSZ_CUCMA	Citrate synthase, glyoxysomal
TRINITY_DN29655_c0_g1	33.26	30.67	34.31	28.79	27.06	29.87	78.78	59.93	TIC32_ARATH	Short-chain dehydrogenase TIC 32, chloroplastic
TRINITY_DN27701_c0_g1	57.33	37.8	58.39	48.13	54.54	46.18	78.76	79.97	PRR1_ORYSJ	Two-component response regulator-like PRR1
TRINITY_DN17519_c0_g1	79.41	159.82	117.16	180.43	217.91	217.01	78.74	108.36	CW15A_XENLA	Protein CWC15 homolog A
TRINITY_DN24836_c3_g4	43.39	52.94	58.04	73.21	65.03	78.02	78.67	106.81	SMD1_SCHPO	Small nuclear ribonucleoprotein Sm D1
TRINITY_DN29440_c1_g1	68.64	53.19	79.36	44.84	46.19	60.94	78.6	51.19
TRINITY_DN21874_c0_g1	74.94	153.55	72.41	119.36	60.64	97.76	78.59	60.82	PSBW_ORYSJ	Photosystem II reaction center W protein, chloroplastic
TRINITY_DN28572_c3_g3	60.15	56.11	61.93	87.5	70.3	84.7	78.55	99.48	RL7A_ORYSJ	60S ribosomal protein L7a
TRINITY_DN27576_c0_g1	53.07	51.62	56.38	77	73.28	70.08	78.37	100.36	VATC_ARATH	V-type proton ATPase subunit C
TRINITY_DN27086_c2_g1	40.27	58.37	52.46	53.79	46.07	55.98	78.33	74.92	PLC_LISMO	1-phosphatidylinositol phosphodiesterase
TRINITY_DN18999_c2_g5	136.33	342.56	230.09	118.7	143.11	183.27	78.3	46.08	RK3A_ARATH	50S ribosomal protein L3-1, chloroplastic
TRINITY_DN25153_c1_g2	65.76	65.92	74.34	110.5	87.87	74.38	78.3	107.6	SKI35_ARATH	Ankyrin repeat protein SKIP35
TRINITY_DN20166_c0_g1	37.49	47.54	44.49	31.5	31.19	32.09	78.27	55.02	ODPB3_ORYSJ	Pyruvate dehydrogenase E1 component subunit beta-3, chloroplastic
TRINITY_DN29078_c0_g1	108.36	141.55	73.24	118.11	82.96	87.06	78.27	69.82	TBB_LYTPI	Tubulin beta chain
TRINITY_DN19614_c1_g1	52.62	65.28	43.83	50.18	51	55.8	78.23	77.98	PUR_ARATH	Transcription factor Pur-alpha 1
TRINITY_DN23747_c0_g1	55.28	51.87	57.79	39.81	36.03	30.45	78.2	59.55	ADO1_ORYSJ	Adagio-like protein 1
TRINITY_DN29001_c1_g1	60.44	54.71	67.32	83.64	59.67	57.3	78.16	98.9	HSP7O_ARATH	Heat shock 70 kDa protein 14
TRINITY_DN22700_c1_g2	48.78	43.67	50.42	52.39	56.29	61.88	78.15	86.74	TOM2A_ARATH	Tobamovirus multiplication protein 2A
TRINITY_DN28482_c2_g1	157.56	184.64	191.14	174.88	176.79	181.68	78.01	75.8	PSD1A_ARATH	26S proteasome non-ATPase regulatory subunit 1 homolog A
TRINITY_DN26178_c0_g2	77.78	50.18	66.76	83.56	93.3	103.09	77.96	113.66	CATA2_ORYSI	Catalase isozyme B
TRINITY_DN18197_c0_g1	222.59	129.34	175.49	254.71	189.74	265.67	77.94	100.16
TRINITY_DN15894_c0_g1	25.45	21.07	17.81	19.02	18.77	21.22	77.9	75.72
TRINITY_DN24235_c3_g1	56.43	43.19	51.38	57.21	62.04	67.77	77.9	94.67	HOX5_ORYSJ	Homeobox-leucine zipper protein HOX5
TRINITY_DN18325_c0_g1	51.24	61.73	58.19	120.02	92.37	78.55	77.89	149.64	DNJH1_ALLPO	DnaJ protein homolog 1
TRINITY_DN21473_c1_g1	345.37	185.58	225.36	77.39	51.1	52.34	77.88	21.78	ENO1_MAIZE	Enolase 1
TRINITY_DN28063_c0_g1	54.81	48.06	59.92	33.53	38.55	43	77.83	53.81	DEGP2_ARATH	Protease Do-like 2, chloroplastic
TRINITY_DN28918_c0_g1	50.29	66.58	52.43	50.16	47.8	48.68	77.81	83.54	SYTM_ARATH	Threonine--tRNA ligase, mitochondrial
TRINITY_DN16841_c1_g1	69.95	109.42	107.15	102.41	123.69	116.01	77.8	90.61	PSB5A_ARATH	Proteasome subunit beta type-5-A
TRINITY_DN19407_c2_g6	397.69	332.85	478.77	279.37	286.59	218.44	77.75	48.86
TRINITY_DN23602_c0_g1	76.36	52.98	68.08	74.86	71.36	79.29	77.73	84.79	ESCA_ARATH	Putative DNA-binding protein ESCAROLA
TRINITY_DN26936_c0_g1	65.84	51.1	72.09	79.32	83.17	82.24	77.7	105.5	GTE9_ARATH	Transcription factor GTE9
TRINITY_DN22421_c0_g1	63.27	51.28	51.96	67.29	76.47	68.56	77.65	110.81	P4KG3_ARATH	Phosphatidylinositol 4-kinase gamma 3
TRINITY_DN21874_c0_g2	30.77	50.65	35.91	15.36	10.9	15.73	77.62	17.18	PSBW_ARATH	Photosystem II reaction center W protein, chloroplastic
TRINITY_DN27310_c1_g1	167.05	65.21	114.28	72.23	104.72	115.44	77.61	66.82	RAP27_ARATH	Ethylene-responsive transcription factor RAP2-7
TRINITY_DN19513_c0_g3	22.91	17.92	19.55	13.86	14.79	18.24	77.58	81.81	RS13_MAIZE	40S ribosomal protein S13
TRINITY_DN27317_c0_g1	44.62	52.17	46.8	44.63	47.15	42.42	77.57	79.75	CIA2_ARATH	Protein CHLOROPLAST IMPORT APPARATUS 2
TRINITY_DN23220_c0_g1	24.19	26.29	121.69	147.45	240.54	70.78	77.56	240.64	ERF60_ARATH	Ethylene-responsive transcription factor ERF060
TRINITY_DN19553_c0_g2	25.77	35.87	68.25	57.82	120.4	51.42	77.51	235.37	YLS9_ARATH	Protein YLS9
TRINITY_DN24509_c1_g1	76.63	43	68.93	61.81	80.7	68.63	77.49	93.82	M2K4_ARATH	Mitogen-activated protein kinase kinase 4
TRINITY_DN29766_c14_g1	394.14	274.85	376.98	452.77	476.33	495.43	77.47	84.47
TRINITY_DN24523_c1_g1	36.88	47.82	46.28	45.7	45.29	42.76	77.41	84.06	PSD11_ARATH	26S proteasome non-ATPase regulatory subunit 11 homolog
TRINITY_DN27123_c1_g1	54.56	57.11	56.26	78.41	72.64	69.32	77.41	94.18	MTBC_SORBI	Probable bifunctional methylthioribulose-1-phosphate dehydratase/enolase-phosphatase E1 {ECO:0000255|HAMAP-Rule:MF_03118}
TRINITY_DN25760_c0_g1	55.49	26.3	47.01	41.77	53.42	49.58	77.34	93.08	RH30_ORYSJ	DEAD-box ATP-dependent RNA helicase 30
TRINITY_DN17675_c1_g1	51.56	49.15	83.86	20.55	28.46	31.62	77.33	42.83
TRINITY_DN18485_c0_g2	49.14	49.66	59.25	38.69	42.82	53.55	77.33	51.77
TRINITY_DN28525_c1_g4	184.14	143.38	119.06	189.04	305.95	270.27	77.29	188.93	NAC48_ORYSJ	NAC domain-containing protein 48
TRINITY_DN29170_c0_g1	60.57	28.7	40.91	46.58	36.65	42.77	77.16	68.84	AB1C_ARATH	ABC transporter C family member 1
TRINITY_DN29264_c3_g3	38.66	42.85	43.65	70.99	36.83	37.27	77.08	87.23	METE2_ORYSJ	5-methyltetrahydropteroyltriglutamate--homocysteine methyltransferase 2
TRINITY_DN29723_c5_g1	130.49	94.43	121.53	90.43	80.46	60.7	77	78.28	R13L4_ARATH	Disease resistance RPP13-like protein 4
TRINITY_DN23028_c0_g3	67.59	30.45	48.5	59.77	64.65	70.4	76.99	114.45	RH34_ORYSJ	DEAD-box ATP-dependent RNA helicase 34
TRINITY_DN22509_c2_g3	355.25	224.9	267.42	248.64	249.62	194.18	76.87	57.28
TRINITY_DN18029_c2_g4	84.7	79.86	85.99	146.84	143.72	149.44	76.83	116.49	PSA6_ORYSJ	Proteasome subunit alpha type-6
TRINITY_DN26279_c1_g2	242.99	145.01	161.38	176.04	136.07	115.04	76.83	70.25
TRINITY_DN23491_c2_g1	106.07	99.11	110.13	119.28	115.19	127.27	76.82	87.42	OLA1_DANRE	Obg-like ATPase 1 {ECO:0000255|HAMAP-Rule:MF_03167}
TRINITY_DN17173_c0_g1	41.03	49.57	49.93	29.44	29.85	30.41	76.81	43.5	ISPE_ORYSJ	4-diphosphocytidyl-2-C-methyl-D-erythritol kinase, chloroplastic
TRINITY_DN18187_c2_g1	65.51	57.65	56.19	172.05	116.4	146.72	76.81	199.51	GLR34_ARATH	Glutamate receptor 3.4
TRINITY_DN18932_c0_g2	47.42	67.36	50.52	77.5	69.67	89.44	76.81	101.34	RL63_ARATH	60S ribosomal protein L6-3
TRINITY_DN19107_c2_g2	46.09	71.1	55.86	43.09	43.23	48.86	76.8	49.34
TRINITY_DN17193_c2_g2	37.1	74.46	51.25	179.15	155	217.31	76.78	186.75
TRINITY_DN26830_c4_g2	43.26	84.38	56.56	31.39	36.43	38.13	76.73	42.55	RK18_ORYSJ	50S ribosomal protein L18, chloroplastic
TRINITY_DN28062_c0_g2	72.31	80.27	68.38	121.26	211.53	136.96	76.71	254.73	NAC48_ORYSJ	NAC domain-containing protein 48
TRINITY_DN15817_c0_g1	172.54	136.77	176.33	172.59	217.68	212.28	76.68	104.27
TRINITY_DN24971_c0_g1	61.61	86.34	65.76	96.73	94.31	118.01	76.67	107.02	UMP6_ARATH	Uncharacterized protein At1g47420, mitochondrial
TRINITY_DN23651_c1_g2	45.54	42.69	47.66	55.88	59.06	67.46	76.66	90.43
TRINITY_DN28763_c0_g1	65.92	38.45	54.05	59.4	40.91	45.51	76.66	67.2	CESA8_ORYSJ	Probable cellulose synthase A catalytic subunit 8 [UDP-forming]
TRINITY_DN27011_c3_g1	64.88	56.15	53.87	41.14	38.62	41.92	76.64	53.36	DCDA_ORYSJ	Probable diaminopimelate decarboxylase, chloroplastic
TRINITY_DN17464_c0_g1	47.45	48.43	48.66	38.57	42.78	57.24	76.58	53.79	CFTSY_ARATH	Cell division protein FtsY homolog, chloroplastic
TRINITY_DN23464_c2_g2	55.09	62.53	56.31	63.92	53.82	72.52	76.56	73.12
TRINITY_DN27085_c0_g2	92.52	46.47	70.1	63.94	45.6	46.09	76.5	80.69	CDC48_SOYBN	Cell division cycle protein 48 homolog
TRINITY_DN21854_c0_g1	53.28	101.73	88.08	20.43	24.44	20.95	76.48	19.54	PPR3_ARATH	Pentatricopeptide repeat-containing protein At1g02150
TRINITY_DN25381_c1_g1	40.3	70.02	53.62	33.62	29.14	42.42	76.46	44.4	GCST_FLAPR	Aminomethyltransferase, mitochondrial
TRINITY_DN26945_c1_g1	39.98	63.54	48.58	14.95	17.75	17.96	76.46	28.09	STR9_ARATH	Rhodanese-like domain-containing protein 9, chloroplastic
TRINITY_DN18710_c0_g2	45.06	56.26	53.16	108.66	82.73	98.37	76.44	133.22	SBT35_ARATH	Subtilisin-like protease SBT3.5 {ECO:0000303|PubMed:16193095}
TRINITY_DN23203_c1_g1	45.59	50.79	48.83	54.54	52.08	54.45	76.44	84.04	UBA2A_ARATH	UBP1-associated protein 2A
TRINITY_DN18210_c0_g2	58.86	66.57	43.84	9.43	10.36	5.57	76.25	14.17
TRINITY_DN23059_c0_g1	57.48	71.49	56.77	28.7	29.96	33.85	76.25	29.63	PSY_MAIZE	Phytoene synthase, chloroplastic
TRINITY_DN27024_c0_g2	101.28	87.62	94.95	101.05	104.08	103.94	76.15	86	TET3_ARATH	Tetraspanin-3
TRINITY_DN28235_c2_g1	95.26	68.03	66.66	68.72	71.64	59.75	76.15	89.27	CSC1L_BRAJU	CSC1-like protein ERD4
TRINITY_DN17970_c4_g2	39.98	61.45	53.84	109.96	110.61	119.94	76.12	161.38	VATG2_TOBAC	V-type proton ATPase subunit G 2
TRINITY_DN19534_c0_g2	64.07	93.05	88.65	96.24	102.63	114.49	75.98	95.06	HAP28_RAT	28 kDa heat- and acid-stable phosphoprotein
TRINITY_DN17468_c0_g1	190.18	175.64	177.11	160.91	141.28	154.75	75.94	44.62	VPEB_ARATH	Vacuolar-processing enzyme beta-isozyme
TRINITY_DN26119_c0_g1	103.07	68.78	75.58	65.07	53.93	49.29	75.92	56.14	PP6R1_HUMAN	Serine/threonine-protein phosphatase 6 regulatory subunit 1
TRINITY_DN27562_c0_g2	69.28	63.68	68.92	121.16	112.05	98.02	75.86	133.24	VSR1_ARATH	Vacuolar-sorting receptor 1
TRINITY_DN23007_c0_g1	60	39.01	59.82	19.67	22.97	20.24	75.82	24.82	U74F1_ARATH	UDP-glycosyltransferase 74F1
TRINITY_DN21396_c0_g1	52.2	79.32	63.83	49.84	53.94	77.72	75.8	77.42	APS4_ARATH	ATP sulfurylase 4, chloroplastic
TRINITY_DN25986_c1_g1	77.58	45.09	58.14	32.22	56.39	45.65	75.8	73.72
TRINITY_DN18128_c1_g1	54.48	57.48	65.53	40.37	29.28	30.85	75.79	45.22	RPB8A_ARATH	DNA-directed RNA polymerases II and V subunit 8A
TRINITY_DN24975_c1_g1	34.26	47.23	46.66	29.69	25.91	27.75	75.77	47.08	C75A2_SOLME	Flavonoid 3',5'-hydroxylase
TRINITY_DN21171_c2_g1	60.79	52.74	57.86	100.05	91.36	88.2	75.74	106.11	VATA_HORVU	V-type proton ATPase catalytic subunit A
TRINITY_DN22772_c0_g2	50.49	47.41	50.85	80.94	76.73	84.54	75.7	101.57
TRINITY_DN23336_c1_g1	17.96	36.31	25.41	10.77	12.13	15.54	75.69	35.24	PPD1_ARATH	PsbP domain-containing protein 1, chloroplastic
TRINITY_DN26343_c0_g3	49.94	46.93	55.98	46.33	56.15	63.37	75.69	60.87	DHRS7_HUMAN	Dehydrogenase/reductase SDR family member 7
TRINITY_DN29622_c2_g5	55.56	20.79	46.15	35.91	46.54	46.61	75.68	89.28
TRINITY_DN24168_c0_g2	56.91	99.46	60.71	56.83	61.4	83.44	75.66	66.33
TRINITY_DN22473_c0_g2	183.16	244.47	284.3	238.44	168.47	144.54	75.62	65.75	DNJH_CUCSA	DnaJ protein homolog
TRINITY_DN25933_c0_g1	183.6	249.67	227.32	463.27	325.4	308.51	75.62	137.25	RUS6_ARATH	Protein root UVB sensitive 6 {ECO:0000303|PubMed:19515790}
TRINITY_DN28467_c4_g1	53.01	93.62	68.14	28.96	24.46	25.01	75.61	24.28
TRINITY_DN25741_c2_g1	74.7	80.97	57.96	46.21	27.12	44.68	75.6	36.89	C14B3_MAIZE	Cytochrome P450 714B3
TRINITY_DN19176_c0_g1	66.89	75.41	75.11	48.81	51.13	51.07	75.59	52.45	AB6I_ARATH	ABC transporter I family member 6, chloroplastic
TRINITY_DN20541_c0_g1	69.76	66.44	79.35	82.24	62.2	66.29	75.59	77.02	TYPA_BACSU	GTP-binding protein TypA/BipA homolog
TRINITY_DN27210_c0_g1	63.62	61.61	75.03	36.56	28.72	30.04	75.51	30.49	POLL1_ARATH	Putative ion channel POLLUX-like 1
TRINITY_DN26285_c0_g3	100.15	187.13	157.83	171.82	145.78	196.36	75.49	68.8
TRINITY_DN19605_c0_g1	73.07	72.03	66.43	118.27	95	93.18	75.41	111.32	FKB70_WHEAT	70 kDa peptidyl-prolyl isomerase
TRINITY_DN20169_c0_g2	64.34	70.28	67.47	43.69	49.08	53.82	75.39	55.58	ALFL8_ORYSJ	PHD finger protein ALFIN-LIKE 8
TRINITY_DN20350_c2_g1	53.89	29.42	45.19	40.83	40.23	36.2	75.38	67.48	GRP1_DAUCA	Glycine-rich RNA-binding protein
TRINITY_DN27712_c0_g1	65.65	66.22	65.46	104.19	95.31	116.55	75.32	102.55
TRINITY_DN18410_c3_g1	62.17	50.21	68.39	23.98	18.95	20.52	75.28	24.5	NAGS1_ARATH	Probable amino-acid acetyltransferase NAGS1, chloroplastic
TRINITY_DN23975_c0_g3	85.97	86.58	67.77	428.43	315.06	344.23	75.27	375.08	PIP12_ORYSJ	Probable aquaporin PIP1-2
TRINITY_DN23031_c0_g2	55.96	26.43	39.33	24.43	32.7	33.63	75.21	53.36
TRINITY_DN18003_c0_g1	55.55	53.16	52.21	27.04	30.22	34.35	75.16	41.77	CITRX_ORYSI	Thioredoxin-like protein CITRX, chloroplastic
TRINITY_DN18404_c0_g1	118.69	47.86	126.47	95.97	94.88	95.97	75.16	71.04	RBBP6_MOUSE	E3 ubiquitin-protein ligase RBBP6
TRINITY_DN21158_c0_g3	43.04	45.56	45.65	61.39	55.5	50.31	75.15	87.46	ADT_ORYSJ	ADP,ATP carrier protein, mitochondrial
TRINITY_DN20452_c1_g1	92.37	55.18	100.48	31.05	83.55	55.23	75.12	48.47	UMP2_ARATH	Uncharacterized protein At2g27730, mitochondrial
TRINITY_DN29638_c2_g1	112.45	62.36	94.04	138.62	158.06	148.6	75.1	89.61
TRINITY_DN20872_c0_g2	33.44	37.53	38.3	29.44	26.08	30.15	75.03	53.95	IOJAP_MAIZE	Protein Iojap, chloroplast
TRINITY_DN19049_c0_g1	115.6	85.29	107.26	77.27	79.92	74.24	75.02	76.1	MD15A_ARATH	Mediator of RNA polymerase II transcription subunit 15a
TRINITY_DN28026_c0_g1	62.6	30.74	43.24	63.22	61.65	67.48	75.02	120.05	GLTB_ORYSJ	Ferredoxin-dependent glutamate synthase, chloroplastic
TRINITY_DN25453_c0_g1	51.93	52.19	54.45	47.18	48.08	49.22	74.96	68.69	CSD_BACHD	Probable cysteine desulfurase
TRINITY_DN27529_c0_g1	136.37	149.07	250.91	625.79	993.77	531.81	74.95	369.31
TRINITY_DN14969_c0_g1	79.01	42.84	43.52	58.93	96.68	69.54	74.9	95.19
TRINITY_DN17360_c0_g1	34.04	42.12	37.52	51.66	44.91	59.03	74.89	83.11
TRINITY_DN19124_c0_g1	44.68	43.36	48.69	34.71	32.36	34.07	74.89	52.75	ASA1_ORYSI	Anthranilate synthase alpha subunit 1, chloroplastic
TRINITY_DN15031_c0_g1	67.51	32.8	48.1	56.32	51.29	41.15	74.85	80.62	CLH1_ORYSJ	Clathrin heavy chain 1
TRINITY_DN28436_c0_g1	56.27	62.86	68.58	71.08	72.83	79.12	74.83	89.86	NUCL2_ORYSJ	Nucleolin 2
TRINITY_DN22601_c0_g1	32.93	67.97	65.2	477.42	587.89	703.84	74.8	692.2	HIP26_ARATH	Heavy metal-associated isoprenylated plant protein 26
TRINITY_DN29082_c1_g2	69.87	22.98	59.7	24.2	52.5	44.03	74.79	49.63	NAATA_HORVU	Nicotianamine aminotransferase A {ECO:0000312|EMBL:BAA87052.2}
TRINITY_DN20165_c3_g3	135.32	82.72	90.2	61.55	72.33	68.79	74.77	55.77	TSJT1_TOBAC	Stem-specific protein TSJT1
TRINITY_DN21939_c0_g1	45.85	52.14	44.27	83.16	74.43	87.54	74.72	112.29	APAG_MARMM	Protein ApaG {ECO:0000255|HAMAP-Rule:MF_00791}
TRINITY_DN21345_c0_g1	78.83	80.18	81	109.78	88.08	100.74	74.7	95.05	PABP8_ARATH	Polyadenylate-binding protein 8
TRINITY_DN26591_c2_g1	105.11	106.92	113.72	176.04	136.19	135.37	74.67	94.13	NU50B_ARATH	Nuclear pore complex protein NUP50B {ECO:0000303|PubMed:21189294}
TRINITY_DN26325_c1_g1	148.87	64.29	141.98	127.57	139.2	130.45	74.59	73.44
TRINITY_DN18882_c1_g1	72.4	69.2	99.74	199.8	201.88	240.55	74.52	196.48	REMO_SOLTU	Remorin
TRINITY_DN21749_c0_g1	42.17	72.53	57.35	29.51	27.23	37.99	74.49	37.52
TRINITY_DN20982_c0_g1	30.14	24.13	29.66	25.28	21.94	28.25	74.44	56.76	RBGA_GEOSW	Ribosome biogenesis GTPase A {ECO:0000250|UniProtKB:O31743}
TRINITY_DN26481_c1_g1	157.11	104.51	112.08	150.45	136.81	136.95	74.43	87.72
TRINITY_DN24285_c0_g1	57.39	45.58	56.47	32.34	37.07	38.98	74.37	46.87	RH39_ORYSJ	DEAD-box ATP-dependent RNA helicase 39
TRINITY_DN29719_c1_g1	43.22	70.51	53.21	43.48	33.49	48.06	74.32	56.43	PP216_ARATH	Pentatricopeptide repeat-containing protein At3g06430, chloroplastic
TRINITY_DN23588_c0_g2	70.63	53.16	61.63	99.22	88.1	103.85	74.26	119.18	YODA_ARATH	Mitogen-activated protein kinase kinase kinase YODA
TRINITY_DN28524_c0_g3	64.47	136.69	101.51	20.9	25.42	21.31	74.25	23.53
TRINITY_DN26160_c0_g1	51	71.96	75.39	63.04	63.54	77.55	74.24	70.94	YLBH_BACSU	Putative rRNA methyltransferase YlbH
TRINITY_DN21702_c0_g2	63.99	82.72	81.65	53.47	50.87	66.84	74.23	43.39
TRINITY_DN29353_c1_g1	92.92	77.57	59.77	74.53	72.95	74.34	74.19	85.43	MRT4_BOVIN	mRNA turnover protein 4 homolog {ECO:0000250|UniProtKB:P33201}
TRINITY_DN14871_c0_g3	72.23	23.87	37.83	41.97	95.1	71.45	74.17	128.72
TRINITY_DN24860_c0_g2	84.47	18.43	33.18	9.77	15.54	11.6	74.08	26.93	NAC22_ARATH	NAC domain-containing protein 21/22
TRINITY_DN29484_c0_g3	58.85	52.81	54.67	52.11	48.53	35.85	74.07	61.14	RH9_ORYSJ	DEAD-box ATP-dependent RNA helicase 9
TRINITY_DN17210_c0_g1	57.83	49.06	60.41	58.91	51.67	50.33	74	58.21	YMDB_CITRI	O-acetyl-ADP-ribose deacetylase {ECO:0000255|HAMAP-Rule:MF_01205}
TRINITY_DN29771_c8_g3	114.29	298.39	164.48	295.33	177.83	280.77	73.97	89.91	CAHC_HORVU	Carbonic anhydrase, chloroplastic
TRINITY_DN18558_c1_g1	62.98	62.81	67.96	81.69	78.93	83.7	73.92	90.1	BD31B_ORYSJ	Protein BUD31 homolog 2
TRINITY_DN22736_c1_g1	37.97	54.06	39.26	37.5	38.44	37.68	73.92	58.79	URH2_ARATH	Probable uridine nucleosidase 2
TRINITY_DN27110_c0_g1	58.47	57.22	50.49	34.36	35.57	31.08	73.92	54.96	RSLE1_ORYSJ	Zinc finger BED domain-containing protein RICESLEEPER 1
TRINITY_DN24357_c3_g1	53.01	66.7	58.26	40.98	35.88	45.94	73.91	54.43	MOT2_ARATH	Molybdate transporter 2
TRINITY_DN24818_c0_g1	52.59	42.69	41.72	13.33	25.72	19.39	73.91	44.99	TIP22_ORYSJ	Probable aquaporin TIP2-2
TRINITY_DN27858_c0_g1	58.35	18.46	43.65	44.13	43	40.8	73.9	78.21
TRINITY_DN29364_c2_g2	41.38	43.43	55.09	59.21	44.77	53.34	73.86	76.22	Y1561_ARATH	Probable LRR receptor-like serine/threonine-protein kinase At1g56130
TRINITY_DN21116_c2_g1	55.38	63.89	50.28	80.71	71.35	89.34	73.8	107.41	NRL4_ORYSJ	Bifunctional nitrilase/nitrile hydratase NIT4
TRINITY_DN29725_c7_g1	61.57	25.36	48.41	26.14	17.04	18.36	73.77	30.89	RGA3_SOLBU	Putative disease resistance protein RGA3
TRINITY_DN20144_c1_g1	32.57	38.6	45.28	53.71	40.03	44.42	73.76	74.27	IPYR_MAIZE	Soluble inorganic pyrophosphatase
TRINITY_DN29325_c0_g1	43.26	57.36	61.38	53.12	64.89	53.29	73.76	76.8	RGLG1_ARATH	E3 ubiquitin-protein ligase RGLG1
TRINITY_DN27264_c4_g1	370.97	303.46	388.36	337.49	383.51	394.88	73.69	57.13	KPRO_MAIZE	Putative receptor protein kinase ZmPK1
TRINITY_DN25485_c2_g1	69.32	77.01	87.61	119.8	109.82	114.77	73.66	109.83	PPI1_ARATH	Proton pump-interactor 1
TRINITY_DN24149_c0_g1	60.74	51.65	58.28	57.42	48.64	47.07	73.65	69.81	OLA1_CAEEL	Obg-like ATPase 1 {ECO:0000255|HAMAP-Rule:MF_03167}
TRINITY_DN24436_c2_g4	86.7	43.85	68.04	29.55	46.07	44.68	73.65	41.13
TRINITY_DN24399_c1_g1	80.85	61.72	69.89	94.14	84.63	72.69	73.6	80.72
TRINITY_DN18913_c2_g5	72.43	90.54	55.67	109.37	104.44	131.2	73.59	80.7
TRINITY_DN18990_c1_g1	51.25	31.3	35.92	16.5	13.85	14.28	73.58	30.94	RX24L_ARATH	Probable disease resistance protein RXW24L
TRINITY_DN24702_c1_g4	37.96	64.31	62.64	7.69	13.36	6.32	73.57	13.17	RGA3_SOLBU	Putative disease resistance protein RGA3
TRINITY_DN27959_c1_g1	54.41	68.47	60.29	44.48	45.63	53.09	73.56	53.64	GRS12_ORYSJ	Monothiol glutaredoxin-S12, chloroplastic
TRINITY_DN20516_c0_g2	46.27	69.88	53.66	48.04	53.57	64.46	73.55	72.49
TRINITY_DN25690_c0_g1	48.28	41.11	50.63	53.24	54.55	50.53	73.52	73.98	EIF3B_TOBAC	Eukaryotic translation initiation factor 3 subunit B {ECO:0000255|HAMAP-Rule:MF_03001}
TRINITY_DN23797_c2_g2	174.68	46.31	105.85	90.8	82.49	80.19	73.51	64.17
TRINITY_DN27383_c1_g2	109.57	66.24	102.56	61.42	51.45	59.37	73.49	50.19	ELF3_ARATH	Protein EARLY FLOWERING 3
TRINITY_DN15155_c0_g1	70.78	106.62	84.75	160.4	146.78	175.3	73.46	108.71
TRINITY_DN24770_c2_g2	62.26	75.97	61.14	31.91	33.1	43.47	73.46	37.5	HIDM_GLYEC	2-hydroxyisoflavanone dehydratase
TRINITY_DN29231_c1_g1	83.69	33.82	76.74	73.56	79.33	77.94	73.46	98.89
TRINITY_DN25204_c0_g1	42.25	50.68	70.48	64.11	204.66	55.4	73.45	246.7	WRK33_ARATH	Probable WRKY transcription factor 33
TRINITY_DN27789_c1_g1	44.75	86.97	59.73	44.97	37.9	46.1	73.34	43.45	WBS22_MOUSE	Probable 18S rRNA (guanine-N(7))-methyltransferase
TRINITY_DN24036_c0_g2	105.97	68.79	83.54	66.74	69.27	72.4	73.3	64.72	MAF1_XENLA	Repressor of RNA polymerase III transcription MAF1 homolog
TRINITY_DN29370_c3_g2	236.75	118.03	212.5	113.84	122.13	119.69	73.28	36.4
TRINITY_DN29658_c4_g2	87.88	52.68	72.97	69.9	75.09	80.96	73.25	84.27	SF3B1_HUMAN	Splicing factor 3B subunit 1
TRINITY_DN20643_c2_g2	54.04	54.36	52.42	48.07	42.71	46.28	73.18	54.36	ACR21_ORYSJ	Arsenate reductase 2.1
TRINITY_DN21648_c2_g1	34.51	35.67	35.72	44.74	46.16	42.57	73.18	94.15	PSMD4_ARATH	26S proteasome non-ATPase regulatory subunit 4 homolog
TRINITY_DN22268_c3_g1	54.15	55.21	41.41	45.71	42.03	42.78	73.13	72.42	ST7R_ARATH	7-dehydrocholesterol reductase
TRINITY_DN27016_c2_g1	79.11	73.27	67.08	128.56	102.51	112.19	73.13	107.09	UXS2_ARATH	UDP-glucuronic acid decarboxylase 2
TRINITY_DN20345_c0_g3	83.68	59.43	68.63	75.84	60.02	73.99	73.05	64.42	RS4_MAIZE	40S ribosomal protein S4
TRINITY_DN24784_c0_g1	106.28	68.61	99.72	61.79	36.94	61.2	72.98	52.35	RSZ32_ARATH	Serine/arginine-rich splicing factor RS2Z32
TRINITY_DN19904_c1_g1	34.56	49.81	34.85	33.55	33.48	42.15	72.97	62.29	YCF19_CYACA	Uncharacterized protein ycf19
TRINITY_DN18561_c0_g1	101.16	69.76	78.49	58.56	71	61.28	72.94	57.27	CDPKJ_ARATH	Calcium-dependent protein kinase 19
TRINITY_DN27027_c1_g2	59.9	69.29	56.06	69.1	74.19	72.9	72.93	105.29	CLPC_BACSU	Negative regulator of genetic competence ClpC/MecB
TRINITY_DN25117_c0_g1	46.89	55.75	60.31	82.51	77.51	79.57	72.84	107.45	SSL3_ARATH	Protein STRICTOSIDINE SYNTHASE-LIKE 3 {ECO:0000303|PubMed:10777701}
TRINITY_DN21274_c0_g1	40.81	38.28	51.89	50.65	80.29	67.71	72.78	122.41	OCS1_MAIZE	Ocs element-binding factor 1
TRINITY_DN26630_c3_g1	37.79	35.55	36.19	40.7	31.22	38.88	72.73	59.18	TIG_ARATH	Trigger factor-like protein TIG, Chloroplastic
TRINITY_DN20231_c0_g2	68.91	66.07	76.17	31.55	45.76	47.25	72.7	44.16
TRINITY_DN18564_c0_g1	55.89	61.54	64.55	43.75	41.24	53.17	72.65	48.07	FER1_NOSSO	Ferredoxin-1
TRINITY_DN17992_c0_g1	49.07	38.25	43.31	28.77	26.55	24.32	72.6	44.26	HBPL1_ARATH	Heme-binding-like protein At3g10130, chloroplastic
TRINITY_DN20840_c0_g1	53.92	54.43	53.01	77.41	71.2	67.98	72.6	90.78	Y4119_ARATH	G-type lectin S-receptor-like serine/threonine-protein kinase At4g11900
TRINITY_DN29766_c15_g3	96.77	37.06	67.42	86.38	75.74	75.05	72.6	83.7	CFDP2_BOVIN	Craniofacial development protein 2
TRINITY_DN27471_c0_g1	50.69	67.86	64.86	87.59	91.34	98.96	72.57	111.53	NU50A_ARATH	Nuclear pore complex protein NUP50A {ECO:0000303|PubMed:21189294}
TRINITY_DN27171_c0_g1	23.83	22.5	15.56	10.76	9.2	10.77	72.56	40.76
TRINITY_DN22984_c0_g1	108.54	75.29	91.16	30.86	31.92	31.08	72.55	29.28
TRINITY_DN28099_c2_g3	56.46	33.8	43.81	11.45	15.8	18.36	72.54	27.5	NPH3_ORYSJ	Coleoptile phototropism protein 1
TRINITY_DN28687_c1_g4	69.35	68.71	77.16	46.4	75.89	73.1	72.54	77.12
TRINITY_DN24756_c0_g2	55.75	49.83	50.3	82.1	88.27	99.57	72.46	93.21	HMGL_VICFA	HMG1/2-like protein
TRINITY_DN21838_c1_g1	38.79	33.19	50.3	48.71	47.95	47.22	72.4	80.06	T2EB_SCHPO	Transcription initiation factor IIE subunit beta
TRINITY_DN16000_c0_g1	60.2	76.22	73.83	78.37	77.31	81.3	72.37	76.4	RBG2_ARATH	Glycine-rich RNA-binding protein 2, mitochondrial
TRINITY_DN22000_c0_g3	69.77	110.01	90.89	105.55	102.03	112.24	72.36	77.84	Y3250_JANMA	UPF0250 protein mma_3250 {ECO:0000255|HAMAP-Rule:MF_00659}
TRINITY_DN18932_c0_g1	42.72	44.33	40.46	67.46	59.42	74.55	72.35	106.87	RL6_TETTS	60S ribosomal protein L6
TRINITY_DN26302_c1_g1	119.84	81.56	117.59	122.34	132.95	116.64	72.33	85.18	MD15A_ARATH	Mediator of RNA polymerase II transcription subunit 15a
TRINITY_DN27335_c1_g1	42.28	54.44	42.06	30.57	28.55	27.8	72.33	43.15	STR14_ARATH	Rhodanese-like domain-containing protein 14, chloroplastic
TRINITY_DN28218_c0_g1	75	46	77.66	78.2	71.62	65.67	72.33	81.6	CSP_PLASI	Circumsporozoite protein
TRINITY_DN19468_c1_g7	99.67	81.42	116.63	102.51	103.29	65.51	72.32	69.96	UBE11_WHEAT	Ubiquitin-activating enzyme E1 1
TRINITY_DN23195_c0_g2	56.73	57.75	65.72	81.24	64.78	78.03	72.3	83.09	NSA2_HUMAN	Ribosome biogenesis protein NSA2 homolog
TRINITY_DN22010_c3_g1	41.18	39.02	50.45	87.44	75.85	85.69	72.25	118.19	FKB12_VICFA	Peptidyl-prolyl cis-trans isomerase FKBP12
TRINITY_DN26918_c1_g1	36.41	83.68	42.64	56.29	46.55	41.35	72.25	53.83	ACBP_RICCO	Acyl-CoA-binding protein
TRINITY_DN16242_c0_g1	32.48	46.25	41.67	74.15	58.4	68.32	72.24	95.43	SELK_MACFA	Selenoprotein K
TRINITY_DN17670_c1_g1	31.02	38.02	32.94	9.99	7.76	15.05	72.23	22.26	GCSH_ORYSJ	Glycine cleavage system H protein, mitochondrial
TRINITY_DN25706_c1_g2	63.93	58.85	66.81	69.23	63.33	62.56	72.22	71.44	CIPKJ_ORYSJ	CBL-interacting protein kinase 19
TRINITY_DN22470_c2_g1	227.61	734.52	434.76	111.72	143.56	219.89	72.21	36.83
TRINITY_DN17395_c0_g3	90.36	71.3	88.12	102.37	84.26	84.44	72.2	73	RSSA_SOYBN	40S ribosomal protein SA {ECO:0000255|HAMAP-Rule:MF_03015}
TRINITY_DN26716_c0_g2	25.5	16.47	22.35	30.97	47.34	48.09	72.18	141.06	PAO2_ARATH	Probable polyamine oxidase 2
TRINITY_DN27623_c3_g1	95.95	37.12	74.35	73.32	66.98	73.64	72.16	67.51	M810_ARATH	Uncharacterized mitochondrial protein AtMg00810
TRINITY_DN25062_c1_g1	59.53	75.32	68.21	81.55	72.49	80.41	72.15	67.22	YF1F_SCHPO	Uncharacterized protein C9E9.15
TRINITY_DN17624_c0_g1	30.11	42.04	33.18	23.05	26.66	28.98	72.12	46.04	TRL4_ORYSJ	Thioredoxin-like 4, chloroplastic
TRINITY_DN18825_c0_g1	38.54	40.19	45.86	55.2	46.74	51.13	72.08	81.96	EI3G1_DROVI	Eukaryotic translation initiation factor 3 subunit G-1 {ECO:0000255|HAMAP-Rule:MF_03006}
TRINITY_DN27468_c1_g1	51.41	42.7	41.62	46.09	49.34	55.45	72.07	83.73	VPS29_ARATH	Vacuolar protein sorting-associated protein 29
TRINITY_DN20360_c0_g1	43.28	59.39	52.1	38.31	32.92	42.6	72.06	43.76	PHR2_ARATH	Blue-light photoreceptor PHR2
TRINITY_DN14228_c0_g1	168.55	49.42	123.21	94.97	97.55	84.87	72.03	63.11
TRINITY_DN26462_c0_g1	34.57	14.76	24.55	18.32	39.4	26.75	71.96	107.34	DNAJ_LEIXX	Chaperone protein DnaJ {ECO:0000255|HAMAP-Rule:MF_01152}
TRINITY_DN18024_c0_g1	54.98	60.12	54.15	45.29	44.23	46.84	71.94	54.33	Y464_SYNE7	Nucleoid-associated protein Synpcc7942_0464 {ECO:0000255|HAMAP-Rule:MF_00274}
TRINITY_DN26314_c2_g1	66.77	15.16	36.77	41.92	39.05	48.06	71.9	69.6	MYB86_ARATH	Transcription factor MYB86
TRINITY_DN28160_c0_g1	71.24	76.28	88.71	58.1	57.73	65.97	71.87	46.53	SYFM_ARATH	Phenylalanine--tRNA ligase, chloroplastic/mitochondrial
TRINITY_DN22048_c0_g2	164.59	66	133.4	192.91	192.48	205	71.86	122.06
TRINITY_DN26010_c0_g1	65.15	54.4	45.44	114.78	77.51	107.6	71.86	107.14	CIPK2_ORYSJ	CBL-interacting protein kinase 2
TRINITY_DN28559_c3_g1	37.48	58.51	46.29	43.59	54.58	45.91	71.86	86.84	CIA2_ARATH	Protein CHLOROPLAST IMPORT APPARATUS 2
TRINITY_DN25464_c0_g1	54.37	34.51	37.61	37.69	35.19	41.25	71.84	60.95	RCCR_ARATH	Red chlorophyll catabolite reductase, chloroplastic
TRINITY_DN25955_c0_g2	43.85	61.26	51.15	22	19.04	20.02	71.83	27.49	PMA1_SOLLC	Plasma membrane ATPase 1
TRINITY_DN20993_c1_g1	116.02	90.38	149.74	131.87	129.3	118.61	71.81	88.83
TRINITY_DN25822_c2_g1	150.45	44.14	137.64	66.77	67.59	58.06	71.76	45.34
TRINITY_DN27535_c0_g3	151.79	80.9	121.24	171.6	188.99	175.84	71.73	115.94
TRINITY_DN27782_c1_g2	121.74	19.74	43.18	19.49	23.84	19.25	71.73	28.46	PIF5_ARATH	Transcription factor PIF5
TRINITY_DN17723_c1_g1	47.74	208.69	75.03	17.21	11.51	19.28	71.7	8.2
TRINITY_DN27259_c2_g1	44.66	87.52	31.19	22.97	18.93	10.23	71.69	21.44	RRP2_SPIOL	30S ribosomal protein 2, chloroplastic
TRINITY_DN15801_c0_g1	99.44	80.02	94.83	98.93	100.31	112.83	71.59	93.62
TRINITY_DN24181_c0_g2	75.06	64.29	69.2	63.6	56.1	64.65	71.57	72.82
TRINITY_DN27837_c0_g1	50.58	40.63	49.31	22.98	30.43	27.55	71.56	48.61	PHYA1_MAIZE	Phytochrome A
TRINITY_DN23395_c0_g1	38.83	57.73	46.25	60.41	51.69	53.5	71.51	85.1	TAL_ACIC1	Transaldolase {ECO:0000255|HAMAP-Rule:MF_00493}
TRINITY_DN22455_c1_g2	50.19	68.55	66.03	50.18	48.14	48.74	71.5	63.77	GEM_ARATH	GLABRA2 expression modulator
TRINITY_DN23112_c2_g3	31.63	54.46	34.82	11.13	11.34	8.68	71.5	16.24	GSTUI_ARATH	Glutathione S-transferase U18
TRINITY_DN28718_c1_g3	66.95	102.62	83.45	69.23	51.1	90.11	71.46	59.35	FL3H_VITVI	Naringenin,2-oxoglutarate 3-dioxygenase
TRINITY_DN20890_c0_g1	55.05	92.61	84.56	134.33	100.41	113.28	71.42	87.37	YJX4_SCHPO	CRAL-TRIO domain-containing protein C23B6.04c
TRINITY_DN26347_c0_g1	42.02	36.24	43.8	22.59	30.88	33.17	71.41	53.84	SDR2B_ARATH	Short-chain dehydrogenase/reductase 2b
TRINITY_DN18565_c0_g2	60.06	55.23	66.09	84.03	54.02	56.99	71.4	75.25	EF1A1_DAUCA	Elongation factor 1-alpha
TRINITY_DN29772_c4_g1	62.34	79.91	70.57	46.57	42	47.85	71.37	46.76	OEP24_ORYSI	Outer envelope pore protein 24, chloroplastic
TRINITY_DN22831_c0_g1	65.7	45.69	72.59	65.64	68.68	66.88	71.29	70.38	KEA3_ARATH	K(+) efflux antiporter 3, chloroplastic
TRINITY_DN18892_c0_g2	32.23	109.12	77.03	46.03	46.28	46.8	71.24	41.06	H2A1_MEDTR	Probable histone H2A.1
TRINITY_DN24519_c0_g1	63.91	26.42	48.83	39.23	48.48	46.08	71.24	78.58	Y2060_ARATH	BTB/POZ domain-containing protein At2g30600
TRINITY_DN25890_c2_g1	40.12	30.95	36.26	41.36	44.15	40.41	71.23	83.59	TMN7_ARATH	Transmembrane 9 superfamily member 7 {ECO:0000305}
TRINITY_DN17410_c0_g1	61.88	43.09	51.57	44.62	48.42	57.36	71.22	81.3	P2C58_ORYSJ	Probable protein phosphatase 2C 58
TRINITY_DN26774_c0_g1	69.38	35.33	44.66	35.29	46.65	54.99	71.22	42.1	SCO11_ARATH	Protein SCO1 homolog 1, mitochondrial
TRINITY_DN23506_c0_g1	46.23	47.18	45.62	39.35	35.96	32.74	71.18	59.79	PWD_ORYSJ	Phosphoglucan, water dikinase, chloroplastic
TRINITY_DN23752_c1_g3	72.14	52.54	73.14	67.98	68.21	67.33	71.16	73.33	KNOS2_ORYSJ	Homeobox protein knotted-1-like 2
TRINITY_DN16696_c0_g1	32.92	44.41	43.61	29.49	22.89	26.27	71.1	40.12	SYYC_RAT	Tyrosine--tRNA ligase, cytoplasmic
TRINITY_DN25314_c0_g1	151.08	114.18	119.76	82.99	79.93	91.06	71	50.51	RZP23_ORYSJ	Serine/arginine-rich splicing factor RSZ23
TRINITY_DN29579_c2_g1	74.86	32.78	49.46	75.58	72.75	59.3	70.98	93.99	CALS2_ARATH	Callose synthase 2
TRINITY_DN27317_c1_g1	44.61	53.71	49.89	55.7	47.81	55.76	70.95	69.53
TRINITY_DN18094_c0_g1	33.93	47.03	43.51	37.13	29.27	41.12	70.93	56.34
TRINITY_DN23840_c0_g1	148.58	84.84	119.69	70.57	60.9	38.62	70.91	50.08
TRINITY_DN22399_c1_g2	75.59	27.14	70.96	163.4	218.31	209.11	70.87	213.81
TRINITY_DN28682_c0_g1	64.68	63.04	59.67	73.34	77.32	84.79	70.86	97.71	ARMC8_BOVIN	Armadillo repeat-containing protein 8
TRINITY_DN29188_c1_g1	67.07	61.49	59.17	150.5	221.23	256.81	70.85	173	Y5010_ARATH	Uncharacterized protein At5g50100, mitochondrial
TRINITY_DN21570_c0_g1	64.83	31.88	88.98	59.79	71.49	78.19	70.81	69.01
TRINITY_DN28117_c0_g1	52.55	49.16	58.51	45.66	45.88	44.54	70.81	56.6	SR54C_ARATH	Signal recognition particle 54 kDa protein, chloroplastic
TRINITY_DN26247_c3_g3	55.75	39.75	49.07	46.65	51.9	57.23	70.79	68.95	GSHRP_ARATH	Glutathione reductase, chloroplastic
TRINITY_DN17356_c1_g2	68.6	40.61	74.61	40.65	44.28	43.59	70.78	49.95
TRINITY_DN24271_c0_g2	53.96	57.33	57.91	51.91	52.83	50.64	70.72	62.08	P2C55_ARATH	Probable protein phosphatase 2C 55
TRINITY_DN23153_c2_g2	227.2	94.81	145.42	97.4	55.11	61.35	70.71	32.93
TRINITY_DN18500_c2_g2	56.79	46.83	51.72	89.27	81.13	91.4	70.66	110.72	AB2E_ARATH	ABC transporter E family member 2
TRINITY_DN19717_c0_g1	66.77	48.88	65.24	70.95	64.71	51.61	70.55	68.77	R1A3_SOLDE	Putative late blight resistance protein homolog R1A-3
TRINITY_DN22898_c0_g3	160.83	187.56	180.18	159.35	143.83	151.63	70.54	67.89	CNBL6_ORYSJ	Calcineurin B-like protein 6
TRINITY_DN25267_c0_g4	69.04	44.21	58.39	46.7	46.91	35.08	70.49	62.21	TPR1_ARATH	Topless-related protein 1
TRINITY_DN28156_c1_g4	59.01	67.9	79.08	59.21	61.14	50.55	70.45	38.91	VPEB_ARATH	Vacuolar-processing enzyme beta-isozyme
TRINITY_DN18626_c1_g4	62.07	67.09	60.8	48.99	49.2	59.52	70.44	46.58
TRINITY_DN26730_c8_g1	48.92	35.98	49.4	47.01	82.12	49.07	70.42	121.61
TRINITY_DN20180_c2_g1	42.74	65.71	19.28	0.7	16.88	1.99	70.41	21.61	CML4_ARATH	Calmodulin-like protein 4
TRINITY_DN25132_c0_g3	54.95	120.27	98.87	145.21	141.66	150.83	70.4	91.58	UBL5_ARATH	Ubiquitin-like protein 5
TRINITY_DN28210_c1_g1	41.86	36.65	38.1	26.67	25.01	25.31	70.4	50.32	FBK8_ARATH	F-box/kelch-repeat protein At1g22040
TRINITY_DN29425_c2_g1	53.59	51.78	60.83	44.67	41.62	52.33	70.38	60.66	SYFB_DROME	Probable phenylalanine--tRNA ligase beta subunit
TRINITY_DN17569_c3_g1	2596.08	1102.61	2042.28	787.3	581.31	591.44	70.33	74.7	NU4M_WHEAT	NADH-ubiquinone oxidoreductase chain 4
TRINITY_DN24435_c0_g2	41.99	32.25	40.09	23.23	23.11	22.51	70.33	47.55	HYES_MOUSE	Bifunctional epoxide hydrolase 2
TRINITY_DN29631_c1_g1	81.84	21.13	42.36	43.01	34.68	42.43	70.33	51.36
TRINITY_DN27891_c0_g3	62.88	44.3	66.24	55.32	73.66	61.61	70.31	72.14	RPC4_YEAST	DNA-directed RNA polymerase III subunit RPC4
TRINITY_DN19505_c0_g1	61.77	63.44	72.83	68.38	70.77	68.31	70.29	77.09	UBC34_ARATH	Ubiquitin-conjugating enzyme E2 34
TRINITY_DN26837_c2_g1	59.33	62.76	62.98	18.03	30	30.78	70.28	35.12	PXG5_ARATH	Probable peroxygenase 5
TRINITY_DN20568_c2_g2	48.03	62.64	46.78	26.93	36.74	59.01	70.24	58.06	BGL11_ARATH	Beta-glucosidase 11
TRINITY_DN17500_c0_g1	32.16	45.27	34.33	10.1	11.63	15.4	70.23	20.35	CND3_HUMAN	Condensin complex subunit 3
TRINITY_DN25226_c0_g1	46.08	40.14	36.94	23.26	24.98	27.61	70.2	41.89	SETD3_DANRE	Histone-lysine N-methyltransferase setd3
TRINITY_DN24097_c1_g4	62.44	49.82	48.72	38.76	32.08	32.52	70.19	46.03	CIGR2_ORYSJ	Chitin-inducible gibberellin-responsive protein 2
TRINITY_DN23933_c1_g1	71.13	61.51	78.72	102.35	95.08	83.39	70.13	104.7	SL11_ORYSJ	E3 ubiquitin-protein ligase SPL11
TRINITY_DN26100_c1_g2	80.2	31.77	61.91	54.84	49.88	49.43	70.09	60.77	FRS4_ARATH	Protein FAR1-RELATED SEQUENCE 4
TRINITY_DN22147_c1_g2	56.25	64.25	72.36	62.53	61.85	71.56	70.06	69.65	CLPP6_ARATH	ATP-dependent Clp protease proteolytic subunit 6, chloroplastic
TRINITY_DN18281_c0_g1	48.46	48.08	50.8	27.43	32.67	29.94	70.02	44.05	CSPLG_SORBI	CASP-like protein 2A1
TRINITY_DN20731_c0_g1	61.52	50.21	54.53	39.48	44.48	45.94	70.02	55.36	SIP12_MAIZE	Aquaporin SIP1-2
TRINITY_DN29692_c1_g2	65.78	39.02	81.65	40.89	48.59	46.13	70.02	47.66
TRINITY_DN20470_c0_g3	48.74	19.77	43.64	20.82	28.3	33.01	69.99	47.73
TRINITY_DN23339_c0_g1	91.6	37.83	50.48	51.77	51.99	58.5	69.97	64.72	6PGL1_ORYSI	Probable 6-phosphogluconolactonase 1
TRINITY_DN18812_c1_g1	30.16	43.5	36.58	38	30.87	37.96	69.96	67.5	ERF77_ARATH	Ethylene-responsive transcription factor 10
TRINITY_DN22438_c0_g1	98.48	23.8	45.83	36.36	34.58	34.93	69.96	53.06
TRINITY_DN28374_c1_g6	65.39	34.92	54.29	76.67	65.09	66.01	69.96	99.4	CRK35_ARATH	Putative cysteine-rich receptor-like protein kinase 35
TRINITY_DN14421_c1_g1	72.75	49.05	70.05	75.47	74.1	66.16	69.95	83.78
TRINITY_DN25758_c1_g1	49.48	35.85	34.93	35.88	31.34	35.79	69.92	56.37	KPRS1_ORYSJ	Ribose-phosphate pyrophosphokinase 1, chloroplastic
TRINITY_DN17832_c3_g1	61.08	60.75	55.45	37.58	40.74	34.61	69.85	56.43	GSTX1_TOBAC	Probable glutathione S-transferase
TRINITY_DN20312_c1_g1	53.91	91.6	69.44	48.47	56.24	67.12	69.79	48.92
TRINITY_DN21307_c0_g2	72.91	90.6	83.26	119.54	99.42	120.98	69.75	84.71	CCB12_ORYSJ	Cyclin-B1-2
TRINITY_DN29415_c1_g1	143.99	72.96	106.37	170.53	175.35	169.83	69.75	117.73	U2A2B_ORYSJ	Splicing factor U2af large subunit B
TRINITY_DN24110_c0_g4	74.18	59.43	94.15	43.18	40.19	43.93	69.67	40.14	BGL03_ORYSJ	Beta-glucosidase 3
TRINITY_DN23017_c1_g1	74.27	54.94	66.07	67.48	67.77	73.02	69.6	84.78	HAL3_ORYSJ	Phosphopantothenoylcysteine decarboxylase
TRINITY_DN28525_c1_g1	85.82	92.22	83.97	112.24	153.93	117.85	69.57	127.48	NAC48_ORYSJ	NAC domain-containing protein 48
TRINITY_DN24766_c0_g1	123.1	54.92	61.49	136.06	90.33	103.51	69.54	108.02	RS241_ARATH	40S ribosomal protein S24-1
TRINITY_DN20723_c2_g1	80.19	38.35	69.21	51.01	52.77	57.18	69.48	53.27
TRINITY_DN19318_c3_g1	38.31	31.17	40.84	27.19	30.95	20.62	69.46	79.96
TRINITY_DN24439_c0_g1	46.75	67.14	53.18	38.89	36.68	44.15	69.43	42.95	RR1_SPIOL	30S ribosomal protein S1, chloroplastic
TRINITY_DN19886_c0_g1	43.34	46.91	41.19	38.5	38.62	42.41	69.38	62.96	TI201_ARATH	Protein TIC 20-I, chloroplastic {ECO:0000303|PubMed:23372012}
TRINITY_DN22285_c0_g1	53.7	36.17	43.07	19	21.32	23.7	69.35	33.46	IDD4_ARATH	Protein indeterminate-domain 4, chloroplastic {ECO:0000303|PubMed:16784536}
TRINITY_DN27568_c0_g1	71.24	73.06	60.94	16.87	31.98	24.2	69.34	33.87	TCP20_ARATH	Transcription factor TCP20
TRINITY_DN24720_c1_g1	46.54	54.02	49.04	44.6	33.88	46.71	69.29	54.3	GC1_ARATH	Epimerase family protein SDR39U1 homolog, chloroplastic {ECO:0000305}
TRINITY_DN20663_c0_g1	81.49	60.36	64.02	60.17	50.44	64.92	69.24	69.71
TRINITY_DN28372_c0_g3	69.9	27.72	65.23	75.61	56.26	53.44	69.24	92.18	CRR38_ARATH	Cysteine-rich repeat secretory protein 38
TRINITY_DN26708_c0_g1	42.79	31.08	35.83	18.4	26.05	32.86	69.23	51.67	GLO5_ORYSJ	Peroxisomal (S)-2-hydroxy-acid oxidase GLO5
TRINITY_DN23302_c1_g1	30.69	33.24	32.08	16.63	18.48	24.61	69.22	41.89	NSI_ORYSJ	Probable acetyltransferase NSI
TRINITY_DN28408_c0_g1	92.94	39.71	75.57	61.75	69.2	75.62	69.21	63.02
TRINITY_DN18678_c0_g1	75.29	57.1	76.96	97.41	97.12	97.2	69.16	106.53	AGD5_ARATH	Probable ADP-ribosylation factor GTPase-activating protein AGD5
TRINITY_DN26110_c2_g1	38.61	27.56	39.27	24.99	31.48	27.43	69.1	58.81	SRO1_ARATH	Probable inactive poly [ADP-ribose] polymerase SRO1
TRINITY_DN25219_c0_g2	32.61	44.77	37.98	36.05	35.4	41.15	69.07	62.23	CAA43_BURSP	2-haloacrylate reductase {ECO:0000303|PubMed:15781461}
TRINITY_DN21136_c2_g1	58.6	43.25	41.59	52.51	46.27	51.85	69.05	73.03	CXE15_ARATH	Probable carboxylesterase 15
TRINITY_DN25161_c1_g3	84.19	68.17	83.7	108.82	85.95	103.34	69.03	81.5	RS3A_ORYSJ	40S ribosomal protein S3a {ECO:0000255|HAMAP-Rule:MF_03122}
TRINITY_DN17482_c0_g1	203.12	149.03	174.35	138.57	162.46	113.44	69	62.18	ENPL_MESAU	Endoplasmin
TRINITY_DN28436_c0_g2	42.46	38.86	51.83	44.85	44.99	34.36	69	64.01	NUCL2_ORYSJ	Nucleolin 2
TRINITY_DN24554_c2_g1	45.78	68.34	51.53	39.75	39.79	43.68	68.97	47	PAP3_ORYSJ	Probable plastid-lipid-associated protein 3, chloroplastic
TRINITY_DN25270_c0_g1	45.52	50.2	49.22	34.06	40.15	38.32	68.97	48.8	NUSG_AQUAE	Transcription termination/antitermination protein NusG {ECO:0000255|HAMAP-Rule:MF_00948}
TRINITY_DN24016_c1_g1	50.64	83.3	55.51	226.57	179.64	245.24	68.96	222.6	DCHS_SOLLC	Histidine decarboxylase
TRINITY_DN20119_c1_g1	51.07	31.43	33.66	13.13	21.56	20.99	68.9	25.91	BX6_MAIZE	DIBOA-glucoside dioxygenase BX6
TRINITY_DN29347_c0_g2	80.3	65.62	88.68	62.1	64.13	63.21	68.9	64.42
TRINITY_DN17440_c1_g1	60.37	76.82	72.49	125.62	93.32	123.52	68.82	102.11	RL38_ARATH	60S ribosomal protein L38
TRINITY_DN26037_c1_g1	60.41	68.78	70.91	83.65	70.54	91	68.81	81.68	NOP10_DROME	H/ACA ribonucleoprotein complex subunit 3
TRINITY_DN19920_c1_g2	70.51	71.26	88.16	46.66	43.39	46.14	68.75	35.57	14331_ORYSJ	14-3-3-like protein GF14-A
TRINITY_DN20594_c0_g1	73.57	47.43	70.5	53.19	64.27	56.4	68.65	75.86	RBM5B_XENLA	RNA-binding protein 5-B
TRINITY_DN28786_c1_g1	65.29	57.8	58.87	40.75	33.51	28.13	68.65	29.69	CTR1_ARATH	Serine/threonine-protein kinase CTR1
TRINITY_DN17917_c0_g2	54.67	29.51	40.47	15.77	14.69	14.88	68.55	28.29	RGA1_SOLBU	Putative disease resistance protein RGA1
[truncated: 28,299 more rows]
