# Supplementary material for: Comprehensive transcriptome analysis reveals genes in response to water deficit in the leaves of Saccharum narenga (Nees ex Steud.) hack
Source: BMC Plant Biol. 2018 Oct 20;18:250. doi: 10.1186/s12870-018-1428-9 (PMC6195978; doi:10.1186/s12870-018-1428-9)
Supplement: Supplementary file 3 — Differential expression analysis of all genes in DTS samples compared to CK. (XLSX 12539 kb) [file 12870_2018_1428_MOESM3_ESM.xlsx]

## Sheet: Sheet1
additional file 3: differential expression analysis of all genes in DTS samples compared to CK.
gene_id	CK-R1	CK-R2	CK-R3	DTS-R1	DTS-R2	DTS-R3	CK-MIX	DTS-MIX	log2FC(single-end)	p-value(single-end)	FDR(single-end)	regulation(paired-end)	log2FC(paired-end)	p-value(paired-end)	FDR(paired-end)	regulation(single-end)	proteinID	description
TRINITY_DN0_c0_g1	0	0.37	0	0	0	0.74	0.26	0.79	0	1	1	not changed	0	1	1	not changed
TRINITY_DN10000_c0_g1	0.49	0.48	0.7	2.03	1.12	0.95	0.36	0.54	0	1	1	not changed	0	1	1	not changed
TRINITY_DN10001_c0_g1	0	0	0	0.23	0	0.24	0	0.46	0	1	1	not changed	0	1	1	not changed
TRINITY_DN10001_c0_g2	0	0	0	1.61	1.6	0	0.38	0.8	0	1	1	not changed	0	1	1	not changed
TRINITY_DN10002_c0_g1	0	0	0	0	0	0.86	0.44	0.59	0	1	1	not changed	0	1	1	not changed
TRINITY_DN10003_c0_g1	0	1.95	0	3.55	0	0	2	2.2	0	1	1	not changed	0	1	1	not changed
TRINITY_DN10004_c0_g1	0.67	0.53	1.15	0.25	0.43	0.26	1.14	0.67	0	1	1	not changed	0	1	1	not changed
TRINITY_DN10005_c0_g1	0.47	0.47	0.49	1.41	2.72	1.43	0.31	0.48	0	1	1	not changed	0	1	1	not changed
TRINITY_DN10006_c0_g1	0	0	0	0	0	0	1.64	0.93	0	1	1	not changed	0	1	1	not changed	TIP1_TOBAC	Probable aquaporin TIP-type RB7-5A
TRINITY_DN10007_c0_g1	0	0	0	0	1.34	0	1.96	0.35	0	1	1	not changed	0	1	1	not changed
TRINITY_DN10008_c0_g1	0.27	0.13	0.39	0.5	0	0.66	0.32	0.21	0	1	1	not changed	0	1	1	not changed
TRINITY_DN10009_c0_g1	0.35	0	0.41	1.78	2.22	2.55	0.29	2.65	2.88149	1.87527e-07	3.96208e-06	not changed	3.00576	6.06258e-07	1.14039e-05	not changed	LBD1_ARATH	LOB domain-containing protein 1
TRINITY_DN10010_c0_g1	0	1.69	0.82	0	0	0	0.93	0.24	0	1	1	not changed	0	1	1	not changed
TRINITY_DN10011_c0_g1	0.88	0	0	0	0	0.43	0.44	0.45	0	1	1	not changed	0	1	1	not changed
TRINITY_DN10011_c0_g2	0.35	0.17	0.27	0.16	0.26	0	0.7	0.5	0	1	1	not changed	0	1	1	not changed
TRINITY_DN10013_c0_g1	0	2.22	1.44	4.2	6.24	1.47	0.43	1.09	0	1	1	not changed	0	1	1	not changed
TRINITY_DN10014_c0_g1	0	1.71	0	1.61	0	0	1.15	0.4	0	1	1	not changed	0	1	1	not changed
TRINITY_DN10015_c0_g1	0.1	0.1	0.1	0.1	0.67	0.3	0.54	0.88	0	1	1	not changed	0	1	1	not changed
TRINITY_DN10016_c0_g1	0.26	0	0	0	0	0	0.47	0.29	0	1	1	not changed	0	1	1	not changed
TRINITY_DN10017_c0_g1	2.83	0.2	0.64	1.24	0.65	0.89	2	1.9	-0.525169	0.253929	0.535183	not changed	-0.298678	0.53628	0.817732	not changed
TRINITY_DN10018_c0_g1	0.21	0.34	0.36	0.98	0.69	0.76	0.53	0.65	1.08637	0.0612326	0.209666	not changed	0	1	1	not changed
TRINITY_DN10019_c0_g1	0	0.25	0.25	0	0.24	0.25	0.56	0.67	0	1	1	not changed	0	1	1	not changed
TRINITY_DN1001_c0_g1	0.62	0.12	0.48	0.23	0.11	0.12	0.19	0.54	0	1	1	not changed	0	1	1	not changed
TRINITY_DN10020_c0_g1	0	0	0	0	0.98	0	0.27	0.84	0	1	1	not changed	0	1	1	not changed
TRINITY_DN10021_c0_g1	0	0	0	0	0	0	0	0.83	0	1	1	not changed	0	1	1	not changed
TRINITY_DN10021_c0_g2	0	0	0	1.27	0	0	0	0.33	0	1	1	not changed	0	1	1	not changed
TRINITY_DN10022_c0_g1	0.55	1.36	0.53	0.64	0.13	0.4	0.54	0.33	0	1	1	not changed	0	1	1	not changed	ZFR_PONAB	Zinc finger RNA-binding protein
TRINITY_DN10023_c0_g1	0	0	0	1.44	0.61	1.08	0	1.08	0	1	1	not changed	0	1	1	not changed	UCR11_SOLTU	Ubiquinol-cytochrome c reductase complex 6.7 kDa protein
TRINITY_DN10024_c0_g1	1.23	0	0.21	0.31	0.83	0.44	0.44	0.85	0	1	1	not changed	0	1	1	not changed	ELMO3_RAT	Engulfment and cell motility protein 3
TRINITY_DN10025_c0_g1	0.55	0	0	0	0	1.37	0.66	0.7	0	1	1	not changed	0	1	1	not changed
TRINITY_DN10026_c0_g1	0	0.16	0	0.29	0.58	0.77	0.24	0.93	0	1	1	not changed	0	1	1	not changed
TRINITY_DN10027_c0_g1	0.12	0.24	0.24	0.69	0.34	0.12	0.48	0.39	0	1	1	not changed	0	1	1	not changed	FAH1_ARATH	Fatty acid 2-hydroxylase 1
TRINITY_DN10027_c0_g2	0	0	1.7	0	0	0	1.56	0.4	0	1	1	not changed	0	1	1	not changed
TRINITY_DN10028_c0_g1	0	0	0.13	0.5	1.25	0.79	0	0.54	0	1	1	not changed	0	1	1	not changed
TRINITY_DN10028_c0_g2	0	0	0	0	0.61	0	0	0.6	0	1	1	not changed	0	1	1	not changed
TRINITY_DN10029_c0_g1	0.34	0.17	0.17	0.4	0.32	0.25	0.41	1.3	0	1	1	not changed	1.41892	0.0266824	0.11785	not changed
TRINITY_DN1002_c0_g1	0	0.7	0	0	0	0	0.61	0	0	1	1	not changed	0	1	1	not changed
TRINITY_DN10030_c0_g1	0	0.66	0.32	0.31	0.63	1.31	1.06	1.56	0	1	1	not changed	0	1	1	not changed
TRINITY_DN10031_c0_g1	0	0	0	0	0	0.49	0	1.14	0	1	1	not changed	0	1	1	not changed	NO93_SOYBN	Early nodulin-93
TRINITY_DN10032_c0_g1	0	0.2	0.19	0.28	0	0.1	0.48	0.2	0	1	1	not changed	0	1	1	not changed
TRINITY_DN10033_c0_g1	0	0	0	0	0.35	0	0.39	0.93	0	1	1	not changed	0	1	1	not changed	2A5A_ARATH	Serine/threonine protein phosphatase 2A 57 kDa regulatory subunit B' alpha isoform
TRINITY_DN10035_c0_g1	0	0	0	0	1.69	0	0	1.66	0	1	1	not changed	0	1	1	not changed
TRINITY_DN10036_c0_g1	0.56	0.55	0	0.52	1.48	0	0.31	1.28	0	1	1	not changed	0	1	1	not changed
TRINITY_DN10037_c0_g1	2.07	0	3.98	0	0.96	3.03	0.27	0.27	0	1	1	not changed	0	1	1	not changed
TRINITY_DN10037_c0_g2	0.22	0.22	0	0	0.41	0.22	0.25	0.25	0	1	1	not changed	0	1	1	not changed
TRINITY_DN10037_c1_g1	0	0	1.25	0.57	0.6	0	0.58	1.19	0	1	1	not changed	0	1	1	not changed
TRINITY_DN10038_c0_g1	0	0	0.37	0.36	0	0	0.26	0.27	0	1	1	not changed	0	1	1	not changed
TRINITY_DN10039_c0_g1	0	17.06	4.82	1.61	1.6	3.38	1.54	2.39	0	1	1	not changed	0	1	1	not changed	TGT2_ARATH	Trihelix transcription factor GT-2
TRINITY_DN10040_c0_g1	0.08	0.24	0.39	0.08	0.61	0.8	0.4	0.81	0	1	1	not changed	0	1	1	not changed	LIN1_NYCCO	LINE-1 reverse transcriptase homolog
TRINITY_DN10040_c0_g2	0.18	0.12	0.17	0.11	0.28	0.7	0.44	0.91	0	1	1	not changed	0.83859	0.154502	0.418179	not changed	RNHX1_ARATH	Putative ribonuclease H protein At1g65750
TRINITY_DN10041_c0_g1	0	0.4	0.39	0.75	0.37	0.39	0.14	0.69	0	1	1	not changed	0	1	1	not changed
TRINITY_DN10041_c0_g2	0.35	0.34	0.33	0.16	0.16	0	0.33	0.2	0	1	1	not changed	0	1	1	not changed
TRINITY_DN10042_c0_g1	0	0	0	0	0	0	0.81	0.52	0	1	1	not changed	0	1	1	not changed	CP122_ARATH	Calvin cycle protein CP12-2, chloroplastic
TRINITY_DN10043_c0_g1	1.13	0.56	0	1.05	0	0	0.17	0.72	0	1	1	not changed	0	1	1	not changed
TRINITY_DN10044_c0_g1	0	0	0	0	0	0	0.24	0.64	0	1	1	not changed	0	1	1	not changed
TRINITY_DN10045_c0_g1	0.73	0	0.35	0.34	1.25	0	0.88	0.65	0	1	1	not changed	0	1	1	not changed
TRINITY_DN10046_c0_g1	0	0	0	0.56	0	0.29	0.11	0.65	0	1	1	not changed	0	1	1	not changed
TRINITY_DN10046_c0_g2	0	0	0	1.33	0	0	0.33	1.04	0	1	1	not changed	0	1	1	not changed
TRINITY_DN10047_c0_g1	0	0	0	1.68	0	0	0.39	1.23	0	1	1	not changed	0	1	1	not changed
TRINITY_DN10048_c0_g1	0	0	0.61	0	0	0.31	0.45	0.11	0	1	1	not changed	0	1	1	not changed
TRINITY_DN10049_c0_g1	0	1.91	0.8	0	0	0	0.6	0.1	0	1	1	not changed	0	1	1	not changed
TRINITY_DN1004_c0_g1	1.11	0.54	0.4	0.15	0.25	0	0.94	0.32	0	1	1	not changed	0	1	1	not changed
TRINITY_DN10050_c0_g1	2.44	0	0	6.8	0	2.38	0.49	0	0	1	1	not changed	0	1	1	not changed
TRINITY_DN10050_c0_g2	0	0	0	0	2.15	0	0.48	0.5	0	1	1	not changed	0	1	1	not changed
TRINITY_DN10050_c0_g3	0.55	0	0	0.51	0	0	0.17	0.52	0	1	1	not changed	0	1	1	not changed
TRINITY_DN10051_c0_g1	0	0	0.16	0	1.1	0.17	0.13	0.4	0	1	1	not changed	0	1	1	not changed
TRINITY_DN10052_c0_g1	1.08	0	0.23	0	0	0.12	0.56	0.33	0	1	1	not changed	0	1	1	not changed
TRINITY_DN10053_c0_g1	0	1.62	0	1.53	0	1.6	0	0	0	1	1	not changed	0	1	1	not changed
TRINITY_DN10053_c0_g2	0	0	0	0	0	0.29	0.42	0.22	0	1	1	not changed	0	1	1	not changed
TRINITY_DN10055_c0_g1	3.26	3.2	1.25	1.21	0	1.9	1.35	0.59	0	1	1	not changed	0	1	1	not changed
TRINITY_DN10056_c0_g1	0.26	0.15	0.34	0.52	0.31	0.47	0.49	0.58	0.594505	0.245403	0.52412	not changed	0.034411	1	1	not changed	SC15A_ARATH	Exocyst complex component SEC15A
TRINITY_DN10057_c0_g1	0.38	0.28	0.18	0.14	0.27	0.08	0.76	0.75	0	1	1	not changed	0	1	1	not changed
TRINITY_DN10058_c0_g1	0.35	3.46	1.34	2.8	2.53	1.35	0.36	1.47	0	1	1	not changed	0	1	1	not changed
TRINITY_DN10059_c0_g1	0.24	0	0.23	0	0	0	0.71	0.18	0	1	1	not changed	0	1	1	not changed
TRINITY_DN10059_c0_g2	0	0	0	0	0	0	0.21	0.42	0	1	1	not changed	0	1	1	not changed
TRINITY_DN10059_c0_g3	0	0	0	0	0	0.11	0.34	0.26	0	1	1	not changed	0	1	1	not changed
TRINITY_DN1005_c0_g1	0	0.4	0.2	0.38	0.19	0.2	0.38	1.01	0	1	1	not changed	0	1	1	not changed	FUT1_ARATH	Galactoside 2-alpha-L-fucosyltransferase
TRINITY_DN10060_c0_g1	0.35	0.34	0.33	0.32	0	0	0.6	0	0	1	1	not changed	0	1	1	not changed
TRINITY_DN10060_c1_g1	0	0	0	0.37	0	0.78	0	0.96	0	1	1	not changed	0	1	1	not changed
TRINITY_DN10060_c2_g1	0	0	1.9	0	0	0	0.85	0	0	1	1	not changed	0	1	1	not changed
TRINITY_DN10061_c0_g1	0	0	0	0	0	0	0.67	0.47	0	1	1	not changed	0	1	1	not changed	GSTXC_TOBAC	Probable glutathione S-transferase parC
TRINITY_DN10062_c0_g1	0.34	0	0	0	0.31	0	0.12	0.73	0	1	1	not changed	0	1	1	not changed
TRINITY_DN10063_c0_g1	0.6	0.59	0.95	0.46	0.3	0.75	0.58	0.39	-0.71301	0.187412	0.443776	not changed	0	1	1	not changed	AEDO_MOUSE	2-aminoethanethiol dioxygenase
TRINITY_DN10064_c0_g1	0	2.95	0	0	0	0	1.04	0.54	0	1	1	not changed	0	1	1	not changed	LORF2_MOUSE	LINE-1 retrotransposable element ORF2 protein
TRINITY_DN10064_c1_g1	0	0	1.7	0	0	1.72	0	0.81	0	1	1	not changed	0	1	1	not changed	LORF2_MOUSE	LINE-1 retrotransposable element ORF2 protein
TRINITY_DN10064_c2_g1	0	0	0	1.05	0.52	1.1	0.35	0.18	0	1	1	not changed	0	1	1	not changed	LORF2_MOUSE	LINE-1 retrotransposable element ORF2 protein
TRINITY_DN10065_c0_g1	0	0	0.95	1.85	0.92	0	0	0.27	0	1	1	not changed	0	1	1	not changed
TRINITY_DN10066_c0_g1	0	0	0	0.62	0.61	0	0	0.4	0	1	1	not changed	0	1	1	not changed
TRINITY_DN10067_c0_g1	0	0	0	1.1	0	0	0	0.93	0	1	1	not changed	0	1	1	not changed
TRINITY_DN10067_c0_g2	0	0	0	0.24	0.72	0	0.12	1.75	0	1	1	not changed	0	1	1	not changed
TRINITY_DN10068_c0_g1	0.1	0.92	0.7	0.87	0.87	2.03	0.74	1.26	0	1	1	not changed	0	1	1	not changed
TRINITY_DN1006_c0_g1	2.43	0.6	0	1.69	1.12	1.77	0	0.75	0	1	1	not changed	0	1	1	not changed
TRINITY_DN10070_c0_g1	0	0	0	0	0	0	0.45	0	0	1	1	not changed	0	1	1	not changed
TRINITY_DN10070_c1_g1	0.24	0	0.45	0.22	0.22	0	0	0.53	0	1	1	not changed	0	1	1	not changed
TRINITY_DN10072_c0_g1	0	0.34	0.5	0.48	0.48	1.02	0.13	0.74	0	1	1	not changed	0	1	1	not changed
TRINITY_DN10072_c0_g2	2.15	0	0	0	0	2.09	0.45	0.93	0	1	1	not changed	0	1	1	not changed
TRINITY_DN10073_c0_g1	0	0	0.56	0	0.27	0	0.41	0.42	0	1	1	not changed	0	1	1	not changed
TRINITY_DN10074_c0_g1	0	0	0	0	0	0	0	0.47	0	1	1	not changed	0	1	1	not changed
TRINITY_DN10074_c0_g2	0.23	0	0	0.43	0	0	0.17	0.26	0	1	1	not changed	0	1	1	not changed
TRINITY_DN10075_c0_g1	0	0.58	0	0	0.47	0	0.34	0.17	0	1	1	not changed	0	1	1	not changed
TRINITY_DN10076_c1_g1	0	0	0	0	1.36	2.15	0.63	1.08	0	1	1	not changed	0	1	1	not changed
TRINITY_DN10077_c0_g1	0	0	0	0	0	0	1.37	0.35	0	1	1	not changed	0	1	1	not changed
TRINITY_DN10078_c0_g1	0.11	0.11	0.1	0.3	0.3	0.11	0.3	0.26	0	1	1	not changed	0	1	1	not changed
TRINITY_DN10080_c0_g1	0	0	0	0	0	0	1.64	1.39	0	1	1	not changed	0	1	1	not changed	NLTP2_GOSHI	Non-specific lipid-transfer protein
TRINITY_DN10080_c1_g1	0	0	0	0	0	0	0.35	0.18	0	1	1	not changed	0	1	1	not changed	NLTP_HELAN	Non-specific lipid-transfer protein
TRINITY_DN10081_c0_g1	0	0	0.8	0	0.77	0	0.46	0.47	0	1	1	not changed	0	1	1	not changed
TRINITY_DN10081_c1_g1	0	0	0	0	0.27	0	0	0.53	0	1	1	not changed	0	1	1	not changed
TRINITY_DN10082_c0_g1	0	0	0.37	0	0	1.12	0.26	0.66	0	1	1	not changed	0	1	1	not changed
TRINITY_DN10082_c0_g2	0	0	0	0	1.31	0.69	0.2	0.42	0	1	1	not changed	0	1	1	not changed
TRINITY_DN10083_c0_g1	0	0	0.25	0	0.73	0.26	0.19	0.98	0	1	1	not changed	0	1	1	not changed
TRINITY_DN10083_c0_g2	0.31	0.15	0.15	0	0.71	0	0.24	0.36	0	1	1	not changed	0	1	1	not changed	LORF2_MOUSE	LINE-1 retrotransposable element ORF2 protein
TRINITY_DN10084_c0_g1	0	0	0.3	0	0.86	0.61	0.33	0.22	0	1	1	not changed	0	1	1	not changed
TRINITY_DN10085_c0_g1	0.35	0	0.67	1.62	0.64	0.34	0.48	0.86	0	1	1	not changed	0	1	1	not changed
TRINITY_DN10086_c0_g1	0	0	0	0	0	0	1.92	0.5	0	1	1	not changed	0	1	1	not changed
TRINITY_DN10087_c0_g1	1.34	0	0	1.25	0	1.31	0	0.66	0	1	1	not changed	0	1	1	not changed
TRINITY_DN10088_c0_g1	0	0	0	1.08	0	0	0.29	2.98	0	1	1	not changed	0	1	1	not changed
TRINITY_DN10089_c0_g1	0	1.16	0.56	1.09	0	0.57	0.54	1.47	0	1	1	not changed	0	1	1	not changed	RGA3_SOLBU	Putative disease resistance protein RGA3
TRINITY_DN1008_c0_g1	0	0.48	0.24	0	0.68	0.24	0.18	1.1	0	1	1	not changed	0	1	1	not changed
TRINITY_DN10090_c0_g1	1.56	0	0.75	0	0	0.76	0.65	1.57	0	1	1	not changed	0	1	1	not changed
TRINITY_DN10092_c0_g1	0.58	0	0.08	0.23	0.18	0.4	0.66	0.42	0	1	1	not changed	0	1	1	not changed
TRINITY_DN10093_c0_g1	0	0	0	0.9	0	0	0.16	0.64	0	1	1	not changed	0	1	1	not changed
TRINITY_DN10094_c0_g1	0	0	0	0	0	0	0.29	0.44	0	1	1	not changed	0	1	1	not changed
TRINITY_DN10094_c0_g2	0.84	0	0	0.78	0	0	0	0.71	0	1	1	not changed	0	1	1	not changed
TRINITY_DN10095_c0_g1	0	0	0	0	2.02	0	0.46	0.95	0	1	1	not changed	0	1	1	not changed
TRINITY_DN10096_c0_g1	0	2.03	1.4	0.97	0	1.31	0	0.55	0	1	1	not changed	0	1	1	not changed
TRINITY_DN10098_c0_g1	0.33	0.81	0.4	0.38	0.54	0.31	0.92	0.54	0	1	1	not changed	0	1	1	not changed
TRINITY_DN10099_c0_g1	0	0.29	0	0.55	0.82	0.77	0.69	1.59	0	1	1	not changed	0	1	1	not changed
TRINITY_DN1009_c0_g1	0.24	0.16	0.38	0.29	0.07	0.23	0.54	0.45	0	1	1	not changed	0	1	1	not changed
TRINITY_DN100_c0_g1	0.89	0.45	1.08	1.95	3.2	3.69	2.91	9.88	1.65038	0.000447369	0.00389629	not changed	1.54383	0.000649697	0.00547475	up
TRINITY_DN10100_c0_g1	0	0	0	0	1.98	0	0	0.93	0	1	1	not changed	0	1	1	not changed
TRINITY_DN10101_c0_g1	0	1.56	0.76	0	1.47	0.26	0.86	0.59	0	1	1	not changed	0	1	1	not changed
TRINITY_DN10102_c0_g1	0.37	0.55	0	0.35	0.69	0.73	0.21	0.94	0	1	1	not changed	0	1	1	not changed
TRINITY_DN10102_c1_g1	0	0.41	0.4	0	0.39	1.23	0.28	0.57	0	1	1	not changed	0	1	1	not changed
TRINITY_DN10103_c0_g1	0	0	0	0.3	0	0.64	0.23	0.35	0	1	1	not changed	0	1	1	not changed
TRINITY_DN10104_c0_g1	0	0	0	0	0	0	0.52	0.81	0	1	1	not changed	0	1	1	not changed	PB27A_ARATH	Photosystem II repair protein PSB27-H1, chloroplastic
TRINITY_DN10105_c0_g1	0	0.46	0	2.61	3.46	2.28	0.3	0.47	0	1	1	not changed	0	1	1	not changed
TRINITY_DN10106_c0_g1	0	0	0	0	0	0	1.17	0	0	1	1	not changed	0	1	1	not changed
TRINITY_DN10106_c0_g2	0	1.06	1.04	0	0	0	1.37	0.28	0	1	1	not changed	0	1	1	not changed
TRINITY_DN10107_c0_g1	0.38	0.38	0.37	0.36	0.53	0	0.58	0.59	0	1	1	not changed	0	1	1	not changed
TRINITY_DN10108_c0_g1	2.61	1.92	3.76	1.21	1.8	0.64	2.7	1.59	0	1	1	not changed	0	1	1	not changed
TRINITY_DN10109_c0_g1	0.85	0.83	0.81	0	0.78	0.83	0.46	0.48	0	1	1	not changed	0	1	1	not changed
TRINITY_DN1010_c0_g1	0.15	0.45	0.15	0.14	0.98	0.44	0.53	0.42	0	1	1	not changed	0	1	1	not changed
TRINITY_DN10110_c0_g1	2.35	0	2.26	2.3	0	1.21	0.6	1.49	0	1	1	not changed	0	1	1	not changed
TRINITY_DN10111_c0_g1	0	0	0.12	0.12	0.46	0	0.05	1.41	0	1	1	not changed	0	1	1	not changed	CRR38_ARATH	Cysteine-rich repeat secretory protein 38
TRINITY_DN10113_c0_g1	0	0	0.29	0	0	0	0	0.55	0	1	1	not changed	0	1	1	not changed
TRINITY_DN10114_c0_g1	3.12	1.53	0	1.45	0	0	0.71	0	0	1	1	not changed	0	1	1	not changed
TRINITY_DN10115_c0_g1	0.88	0	0.85	0	0	0	0.24	0.49	0	1	1	not changed	0	1	1	not changed
TRINITY_DN10116_c0_g1	0.34	0	0	0.95	0.63	0.66	0.71	0.85	0	1	1	not changed	0	1	1	not changed
TRINITY_DN10117_c0_g1	3.53	0.58	0.56	0	1.08	2.29	0.54	0.92	0	1	1	not changed	0	1	1	not changed
TRINITY_DN10118_c0_g1	0.3	0.31	0.43	0.7	0.41	1.08	0.87	0.12	0	1	1	not changed	0	1	1	not changed
TRINITY_DN10119_c0_g1	0	0	0	0	0	0	1.2	0.31	0	1	1	not changed	0	1	1	not changed
TRINITY_DN1011_c0_g1	0	0	0	0	0	0	0.66	0.47	0	1	1	not changed	0	1	1	not changed
TRINITY_DN10120_c0_g1	2.49	4.9	7.17	0	2.3	0	2.01	1.57	0	1	1	not changed	0	1	1	not changed
TRINITY_DN10121_c0_g1	0.53	0.52	0.51	0.99	0.98	0.52	0.67	0.51	0	1	1	not changed	0	1	1	not changed
TRINITY_DN10122_c0_g1	0	1.3	0.31	0.3	0	0.22	0.51	0.25	0	1	1	not changed	0	1	1	not changed
TRINITY_DN10123_c0_g1	0	0	0	0	0.81	0.71	0.84	1.41	0	1	1	not changed	0	1	1	not changed
TRINITY_DN10124_c0_g1	1.41	0	0	3.62	0	0	0	1.73	0	1	1	not changed	0	1	1	not changed	PI5K4_ARATH	Phosphatidylinositol 4-phosphate 5-kinase 4
TRINITY_DN10125_c0_g1	0.27	0	0.26	0.13	0.25	0.13	0.21	0.38	0	1	1	not changed	0	1	1	not changed
TRINITY_DN10125_c0_g2	0.47	0.91	0	0.43	0	0	0.45	0.77	0	1	1	not changed	0	1	1	not changed
TRINITY_DN10126_c0_g1	0.67	0.16	0.48	0	0.16	0	0.45	0.33	0	1	1	not changed	0	1	1	not changed	LRK41_ARATH	L-type lectin-domain containing receptor kinase IV.1
TRINITY_DN10126_c1_g1	0	0	0	0	1.94	0	0	1.38	0	1	1	not changed	0	1	1	not changed	LRK32_ARATH	Putative inactive L-type lectin-domain containing receptor kinase III.2
TRINITY_DN10128_c0_g1	0	3.48	2.02	3.29	0	10.01	0	1.21	0	1	1	not changed	0	1	1	not changed
TRINITY_DN10129_c0_g1	0	0	0	0	0	0	0	0.79	0	1	1	not changed	0	1	1	not changed
TRINITY_DN10129_c0_g2	0.32	0	0	0	0.59	0	0	0.57	0	1	1	not changed	0	1	1	not changed
TRINITY_DN1012_c0_g1	0	0	0	0	0	0	0.88	0	0	1	1	not changed	0	1	1	not changed
TRINITY_DN10130_c0_g1	0	0	0.73	0.71	0.34	0	0.39	1.33	0	1	1	not changed	0	1	1	not changed
TRINITY_DN10131_c0_g1	0	0.91	0	0.86	0	0.91	0	0.51	0	1	1	not changed	0	1	1	not changed
TRINITY_DN10131_c0_g2	0.39	0	0.38	0	0	0.19	0.29	0.23	0	1	1	not changed	0	1	1	not changed
TRINITY_DN10132_c0_g1	1.68	0.82	1.33	1.13	0	0.63	1	1.18	0	1	1	not changed	0	1	1	not changed
TRINITY_DN10134_c0_g1	0	0	0	0	0	0	0.61	0.35	0	1	1	not changed	0	1	1	not changed
TRINITY_DN10135_c0_g1	0	0	0	2.32	0	0	0	1.04	0	1	1	not changed	0	1	1	not changed
TRINITY_DN10136_c0_g1	0	0.43	0	0	0.4	0.43	0.14	0.59	0	1	1	not changed	0	1	1	not changed
TRINITY_DN10137_c0_g1	0	0	0	0.82	0	0	0.24	0.73	0	1	1	not changed	0	1	1	not changed	Y1571_ARATH	Probable leucine-rich repeat receptor-like protein kinase At1g35710
TRINITY_DN10138_c0_g1	0	1.31	0	0	0	0	0.2	0	0	1	1	not changed	0	1	1	not changed
TRINITY_DN10139_c0_g1	0	0	0	0	0	0	0.16	0.39	0	1	1	not changed	0	1	1	not changed
TRINITY_DN1013_c0_g1	0.47	0.23	0.22	0.22	0.22	0.45	0.09	0.79	0	1	1	not changed	0	1	1	not changed
TRINITY_DN10140_c0_g1	0	0	0	0	0	0	0.29	0	0	1	1	not changed	0	1	1	not changed
TRINITY_DN10140_c0_g2	0	0	0.31	0	0.59	0	0.56	0.11	0	1	1	not changed	0	1	1	not changed
TRINITY_DN10141_c0_g1	1.28	0.42	0.82	0.79	0.78	0.83	0.99	0.43	0	1	1	not changed	0	1	1	not changed
TRINITY_DN10143_c0_g1	0.3	0	0	0	0	0	0.32	0.54	0	1	1	not changed	0	1	1	not changed
TRINITY_DN10143_c0_g2	0.36	0.36	0.69	0.67	0.67	0.35	0.5	0.25	0	1	1	not changed	0	1	1	not changed
TRINITY_DN10143_c1_g1	0	0	0	0	0.46	0	0.27	0.28	0	1	1	not changed	0	1	1	not changed
TRINITY_DN10144_c0_g1	4.52	2.75	1.62	1.58	0	3.76	0.63	0.86	0	1	1	not changed	0	1	1	not changed
TRINITY_DN10145_c0_g1	0.25	0	0.12	0	0.11	0.48	0.29	0.45	0	1	1	not changed	0	1	1	not changed
TRINITY_DN10146_c0_g1	0	0	0.3	0.29	0	0	0.33	0.34	0	1	1	not changed	0	1	1	not changed	YI31B_YEAST	Transposon Ty3-I Gag-Pol polyprotein
TRINITY_DN10147_c0_g1	0.26	0	0	2.16	1.19	1.26	0.19	0.96	0	1	1	not changed	0	1	1	not changed
TRINITY_DN10147_c0_g2	0.86	0	0	0	0	3.35	0.23	1.2	0	1	1	not changed	0	1	1	not changed	Y2416_ARATH	Uncharacterized protein At2g34160
TRINITY_DN10148_c0_g1	0.5	0.25	0	0.23	0.23	0.49	0.55	0.28	0	1	1	not changed	0	1	1	not changed
TRINITY_DN10149_c0_g1	0.48	0.23	0.23	1.78	1.54	1.63	0.79	0.81	0	1	1	not changed	0	1	1	not changed
TRINITY_DN1014_c0_g1	0	0	0	0	0	0	0.28	0.29	0	1	1	not changed	0	1	1	not changed
TRINITY_DN10150_c0_g1	0	0.3	0	0	0	0.31	0.22	0.44	0	1	1	not changed	0	1	1	not changed	MYB4_ORYSJ	Myb-related protein Myb4
TRINITY_DN10151_c0_g1	0.12	0.12	0.11	0.27	0.22	0.46	0.17	0.69	0	1	1	not changed	0	1	1	not changed	CAX4_ORYSJ	Putative vacuolar cation/proton exchanger 4
TRINITY_DN10152_c0_g1	0.33	0.21	0.42	0.6	0.5	0.32	0.51	0.87	0	1	1	not changed	0	1	1	not changed
TRINITY_DN10153_c0_g1	0	0	0	0	0	0	0.72	0.37	0	1	1	not changed	0	1	1	not changed	ACOC_SOLTU	Aconitate hydratase, cytoplasmic
TRINITY_DN10154_c0_g1	0.46	0.75	0.73	1.55	0.84	0.44	0.59	0.48	0	1	1	not changed	0	1	1	not changed	RSLE3_ORYSJ	Zinc finger BED domain-containing protein RICESLEEPER 3
TRINITY_DN10154_c0_g2	0	0	1.98	0	0	0	0	0.9	0	1	1	not changed	0	1	1	not changed
TRINITY_DN10155_c0_g1	0	0	0	0	0	0	0.51	1.21	0	1	1	not changed	0	1	1	not changed
TRINITY_DN10156_c0_g1	1.6	0.29	1.4	0.95	0.27	1.13	1.46	0.75	0	1	1	not changed	0	1	1	not changed
TRINITY_DN10157_c0_g1	0	2.45	0	4.63	0	2.43	1.51	0	0	1	1	not changed	0	1	1	not changed
TRINITY_DN10157_c0_g2	0.38	0.63	1.55	0.24	1.04	0.68	0.52	1.06	0	1	1	not changed	0	1	1	not changed
TRINITY_DN10158_c0_g1	0	0	0.23	0.68	0.45	0.24	0.09	0.55	0	1	1	not changed	0	1	1	not changed
TRINITY_DN10159_c0_g1	0.53	0.14	0.28	0.18	0.31	0.37	0.45	0.6	0	1	1	not changed	0	1	1	not changed
TRINITY_DN1015_c0_g1	0	0.8	0.78	0	0	0	1.13	0.46	0	1	1	not changed	0	1	1	not changed
TRINITY_DN10161_c0_g1	0	0	0	0	0	0	0.46	0.47	0	1	1	not changed	0	1	1	not changed
TRINITY_DN10162_c0_g1	0	0	0	0	0	1.17	0	2.68	0	1	1	not changed	0	1	1	not changed
TRINITY_DN10163_c0_g1	0	2.05	0.67	0	0	0	1.41	0	0	1	1	not changed	0	1	1	not changed
TRINITY_DN10163_c0_g2	0.31	0.15	0.77	0.16	0.32	0.09	0.73	0.68	0	1	1	not changed	0	1	1	not changed
TRINITY_DN10164_c0_g1	0.16	0.24	0.46	0.82	0.22	0.7	0.39	0.92	0	1	1	not changed	0	1	1	not changed
TRINITY_DN10164_c1_g1	0	3.28	0	0	0	0	0.84	0	0	1	1	not changed	0	1	1	not changed
TRINITY_DN10165_c0_g1	0.14	0	0.52	0.13	0.12	0.13	0.32	0.38	0	1	1	not changed	0	1	1	not changed	PR5_ARATH	Pathogenesis-related protein 5
TRINITY_DN10166_c0_g1	0	0	0	1.84	0	0	0	0.44	0	1	1	not changed	0	1	1	not changed
TRINITY_DN10167_c0_g1	0	0	0.13	0.54	0	0	0.21	0.77	0	1	1	not changed	0	1	1	not changed
TRINITY_DN10169_c0_g1	0.24	0	0.12	0.22	0	0	0.28	0.29	0	1	1	not changed	0	1	1	not changed
TRINITY_DN10169_c0_g2	0.56	0.27	0.13	0.39	0.51	0.27	0.53	0.44	0	1	1	not changed	0	1	1	not changed
TRINITY_DN1016_c0_g1	0	0	0	0	0	0	0.59	0.71	0	1	1	not changed	0	1	1	not changed	GL33_ARATH	Germin-like protein subfamily 3 member 3
TRINITY_DN10170_c0_g1	0	0	0	0	1.3	0	1.01	0.63	0	1	1	not changed	0	1	1	not changed
TRINITY_DN10171_c0_g1	0.75	0	0	0.46	0	0	0.18	0.83	0	1	1	not changed	0	1	1	not changed
TRINITY_DN10172_c0_g1	0.36	0.18	0	0	0.5	0.18	0.41	0.42	0	1	1	not changed	0	1	1	not changed	PSYR1_ARATH	Tyrosine-sulfated glycopeptide receptor 1
TRINITY_DN10173_c0_g1	0.77	1.52	0.74	0.96	0.24	0.5	1.03	0.38	0	1	1	not changed	0	1	1	not changed
TRINITY_DN10173_c0_g2	0	0	0	0	0	0	0.3	0.62	0	1	1	not changed	0	1	1	not changed
TRINITY_DN10174_c0_g1	0.7	1.37	0.67	1.01	3.92	1.73	0.2	3.35	0	1	1	not changed	0	1	1	not changed
TRINITY_DN10175_c0_g1	0	0	0	4.08	0	0	1.37	0	0	1	1	not changed	0	1	1	not changed
TRINITY_DN10176_c0_g1	0	0	0	1.74	0	0	0	0.84	0	1	1	not changed	0	1	1	not changed
TRINITY_DN10176_c0_g2	0	0	0	0	0	1.9	0	0.43	0	1	1	not changed	0	1	1	not changed
TRINITY_DN10176_c0_g3	0	0	0	0.7	0	0	0	1.09	0	1	1	not changed	0	1	1	not changed
TRINITY_DN10177_c0_g1	0	0.33	0	0.31	0.31	0.66	0.57	0.33	0	1	1	not changed	0	1	1	not changed
TRINITY_DN10178_c0_g1	13.76	5.91	10.72	11.19	3.17	17.59	1.63	1.2	-0.123563	0.878197	0.967647	not changed	0	1	1	not changed
TRINITY_DN10178_c1_g1	2.42	1.66	0.23	1.57	1.12	1.41	1.42	0.54	0	1	1	not changed	0	1	1	not changed
TRINITY_DN10179_c0_g1	0.14	0.4	0.39	0.25	0	0	0.74	0.11	0	1	1	not changed	0	1	1	not changed	ACBSY_ORYSJ	Achilleol B synthase
TRINITY_DN10179_c0_g2	0	1.03	0.34	0	0	0	0.61	0.25	0	1	1	not changed	0	1	1	not changed	ACBSY_ORYSJ	Achilleol B synthase
TRINITY_DN1017_c0_g1	0	0	0	0	0	0	0	0.35	0	1	1	not changed	0	1	1	not changed
TRINITY_DN10180_c0_g1	0	0	0	0	0	0	0.45	0.81	0	1	1	not changed	0	1	1	not changed	CYSK_SOLTU	Cysteine synthase
TRINITY_DN10181_c0_g1	0	1.51	0.98	0.95	0.95	2	1.3	1.17	0	1	1	not changed	0	1	1	not changed
TRINITY_DN10182_c0_g1	0.28	0	0.26	0.26	0.25	0.54	0.89	1.01	0	1	1	not changed	0	1	1	not changed
TRINITY_DN10183_c0_g1	0	0	0	0	0	0.91	0.3	1.24	0	1	1	not changed	0	1	1	not changed
TRINITY_DN10183_c0_g2	0	0	0	0	0	0	0.49	2.02	0	1	1	not changed	0	1	1	not changed
TRINITY_DN10184_c0_g1	0.51	0.11	0.48	0.32	0.21	0.71	0.09	1.39	0	1	1	not changed	0	1	1	not changed
TRINITY_DN10185_c0_g1	0.83	0	0.56	2.44	0.73	2.34	0.42	1.62	0	1	1	not changed	0	1	1	not changed
TRINITY_DN10186_c0_g1	0.38	0	0	1.07	0.35	1.49	0.39	1.19	0	1	1	not changed	0	1	1	not changed
TRINITY_DN10187_c0_g1	0	0	0	0	0	0	0.6	0.51	0	1	1	not changed	0	1	1	not changed	RS272_ARATH	40S ribosomal protein S27-2
TRINITY_DN10187_c0_g2	0	0	0	0	0	0	0.59	0.9	0	1	1	not changed	0	1	1	not changed	RS272_ARATH	40S ribosomal protein S27-2
TRINITY_DN10188_c0_g1	0	0	0	0	0	0.29	0.21	0.76	0	1	1	not changed	0	1	1	not changed
TRINITY_DN10189_c0_g1	0.24	0.23	0	0.22	0	0.46	0.09	0.36	0	1	1	not changed	0	1	1	not changed
TRINITY_DN1018_c0_g1	0	0	0	0	0	0	0.22	1.13	0	1	1	not changed	0	1	1	not changed
TRINITY_DN10190_c0_g1	0.79	0	0	0	0	0	0.44	0.45	0	1	1	not changed	0	1	1	not changed
TRINITY_DN10191_c0_g1	0.71	1.05	0.2	1.86	1.68	1.96	0.4	1.13	0	1	1	not changed	0	1	1	not changed
TRINITY_DN10192_c0_g1	0	0.34	0	0.64	0	0	0.87	1.28	0	1	1	not changed	0	1	1	not changed
TRINITY_DN10193_c0_g1	0.53	0	0.25	0.74	0.49	0.51	0.38	0.78	0	1	1	not changed	0	1	1	not changed
TRINITY_DN10194_c0_g1	0	0	0	0.28	0	0.3	0.59	0.5	0	1	1	not changed	0	1	1	not changed
TRINITY_DN10195_c0_g1	0.86	0	0.33	0	0.3	0.33	0.46	0.26	0	1	1	not changed	0	1	1	not changed
TRINITY_DN10196_c0_g1	0	0	0.43	0.42	0	0.22	0.17	0.59	0	1	1	not changed	0	1	1	not changed
TRINITY_DN10198_c0_g1	0	2.29	2.23	1.08	1.07	0	0.29	0.3	0	1	1	not changed	0	1	1	not changed
TRINITY_DN10198_c0_g2	1.04	0.51	0	0	0.48	0	0.16	0.34	0	1	1	not changed	0	1	1	not changed
TRINITY_DN10199_c0_g1	0	1	0	0.94	0.47	0	1.13	0.83	0	1	1	not changed	0	1	1	not changed
TRINITY_DN1019_c0_g1	0.26	0	0.25	0.48	0	0.25	0.28	0.29	0	1	1	not changed	0	1	1	not changed	Y5720_ARATH	Probable inactive receptor kinase At5g67200
TRINITY_DN101_c0_g1	0	0	0	0	0	0	0.37	0.39	0	1	1	not changed	0	1	1	not changed	CHUP1_ARATH	Protein CHUP1, chloroplastic
TRINITY_DN10200_c0_g1	0.7	0.69	0.92	0.73	1.85	0.94	1.15	1.99	0	1	1	not changed	0.564484	0.299854	0.619491	not changed
TRINITY_DN10200_c0_g2	0.58	0.57	0.34	0.62	1.52	0.65	0.92	1.29	0.695239	0.172704	0.421525	not changed	0.267271	0.652626	0.882943	not changed	GLR25_ARATH	Glutamate receptor 2.5
TRINITY_DN10201_c0_g1	0.46	0.54	0.18	0.77	0.68	0.27	0.29	0.6	0	1	1	not changed	0	1	1	not changed
TRINITY_DN10202_c0_g1	0.75	0.15	0.58	0.28	0.55	0.29	0.46	0.65	0	1	1	not changed	0	1	1	not changed	DRL21_ARATH	Putative disease resistance protein At3g14460
TRINITY_DN10202_c0_g2	0.84	0.28	0.27	0	0.52	0	0.8	0.31	0	1	1	not changed	0	1	1	not changed	RGA3_SOLBU	Putative disease resistance protein RGA3
TRINITY_DN10204_c0_g1	0.7	0.46	0.22	0.65	0.21	0.23	0.26	0.61	0	1	1	not changed	0	1	1	not changed
TRINITY_DN10205_c0_g1	0	0	0	1.56	0	0	1.13	0	0	1	1	not changed	0	1	1	not changed
TRINITY_DN10205_c0_g2	0.53	0.26	0.51	0.25	0.24	0.26	0.1	0.59	0	1	1	not changed	0	1	1	not changed
TRINITY_DN10206_c0_g1	0.57	0.28	0.18	0.62	0.44	0.55	0.34	0.92	0	1	1	not changed	0	1	1	not changed
TRINITY_DN10207_c0_g1	0	0.47	0	1.33	0	2.32	0.61	0.79	0	1	1	not changed	0	1	1	not changed
TRINITY_DN10207_c1_g1	0	3.65	1.19	1.15	1.14	1.21	0.3	0.62	0	1	1	not changed	0	1	1	not changed
TRINITY_DN10208_c0_g1	1.03	0.61	0.2	0.38	0.76	0.4	0.62	0.63	0	1	1	not changed	0	1	1	not changed
TRINITY_DN10209_c0_g1	0.86	0.68	0.5	0.32	0.48	0.67	0.2	0.47	0	1	1	not changed	0	1	1	not changed
TRINITY_DN10210_c0_g1	0.87	0.21	0	1.01	0.2	0.21	0.64	0.49	0	1	1	not changed	0	1	1	not changed
TRINITY_DN10211_c0_g1	1.24	0.35	1.18	0.49	0.98	0.86	2.68	3.76	0	1	1	not changed	0.261906	0.671869	0.891107	not changed
TRINITY_DN10213_c0_g1	1.8	4.27	1.89	3.05	2.34	2.32	4.84	3.71	-0.308052	0.484289	0.751848	not changed	-0.601493	0.195284	0.483776	not changed	BPM1_ARATH	BTB/POZ and MATH domain-containing protein 1
TRINITY_DN10213_c0_g2	1.55	6.99	2.67	0.86	2.85	2.71	6.72	5.88	-1.07731	0.0224169	0.0997595	not changed	-0.416597	0.384825	0.703586	not changed	BPM2_ARATH	BTB/POZ and MATH domain-containing protein 2
TRINITY_DN10214_c0_g1	0.43	1.48	1.24	1	0.59	0.63	1.12	0.41	0	1	1	not changed	0	1	1	not changed
TRINITY_DN10215_c0_g1	2.09	1.36	0.22	1.08	0.43	2.93	0.5	1.45	0	1	1	not changed	0	1	1	not changed
TRINITY_DN10216_c0_g1	0	0	0	0.97	1.44	1.52	0	1.69	0	1	1	not changed	0	1	1	not changed
TRINITY_DN10217_c0_g1	0.48	0.24	0	0	0.44	0	0.26	0.81	0	1	1	not changed	0	1	1	not changed
TRINITY_DN10218_c0_g1	3.2	2.17	4.91	2.85	3.06	3.37	6.11	5.32	-0.352441	0.377921	0.663879	not changed	-0.433705	0.313432	0.634568	not changed	Y3216_ORYSJ	Putative B3 domain-containing protein Os03g0621600
TRINITY_DN10219_c0_g1	0	0	0	0.24	0.57	0.51	0.07	1.18	0	1	1	not changed	0	1	1	not changed
TRINITY_DN10219_c0_g2	0	0	0	0	0	0.33	0	0.72	0	1	1	not changed	0	1	1	not changed
TRINITY_DN1021_c0_g1	0	0	0	0	0	0	0.54	0.28	0	1	1	not changed	0	1	1	not changed	Y5258_ARATH	Uncharacterized protein At5g22580
TRINITY_DN1021_c0_g2	0	0	0	0	0	0	1.85	0.38	0	1	1	not changed	0	1	1	not changed	Y5258_ARATH	Uncharacterized protein At5g22580
TRINITY_DN10220_c0_g1	0.65	0.39	0.41	0.1	0.5	0.31	0.89	0.6	0	1	1	not changed	0	1	1	not changed	WAK4_ARATH	Wall-associated receptor kinase 4
TRINITY_DN10220_c0_g2	1.59	0	0	0	1.46	0	0	1.86	0	1	1	not changed	0	1	1	not changed
TRINITY_DN10221_c0_g1	0.85	0.2	0.48	0	0	0	1.88	0	0	1	1	not changed	0	1	1	not changed
TRINITY_DN10222_c0_g1	0	0	0	0.61	1.2	0.63	0	1.38	0	1	1	not changed	0	1	1	not changed	BAME2_ARATH	Leucine-rich repeat receptor-like serine/threonine-protein kinase BAM2
TRINITY_DN10223_c0_g1	0	0	0	0	0	3.4	0.22	0.65	0	1	1	not changed	0	1	1	not changed
TRINITY_DN10223_c1_g1	0.44	0.64	0.42	0.41	0.2	0	0.49	0.58	0	1	1	not changed	0	1	1	not changed
TRINITY_DN10224_c0_g1	0	0	0	0	0	0	1.12	0.23	0	1	1	not changed	0	1	1	not changed
TRINITY_DN10225_c0_g1	1.25	2.25	2.06	3.16	2.66	2.75	1.98	2.66	0.337261	0.493987	0.75925	not changed	0.168465	0.765893	0.931307	not changed
TRINITY_DN10226_c0_g1	0	0	0	0.56	3.14	0.58	0	1.84	0	1	1	not changed	0	1	1	not changed
TRINITY_DN10226_c0_g2	0	0	0	0.34	0	0.35	0.12	0.38	0	1	1	not changed	0	1	1	not changed
TRINITY_DN10227_c0_g1	1.3	0.15	0.88	0.86	3.1	1.79	0.36	1.08	0	1	1	not changed	0	1	1	not changed
TRINITY_DN10228_c0_g1	3.18	1.89	4.35	3.01	2.26	1.74	1.15	2.02	-0.45701	0.401734	0.686163	not changed	0	1	1	not changed
TRINITY_DN10229_c0_g1	0.18	0.17	0.48	0.23	1.65	0.34	0.4	1.07	0	1	1	not changed	0	1	1	not changed
TRINITY_DN1022_c0_g1	0.72	0.56	0.55	0.13	0.4	0.14	0.83	0.34	0	1	1	not changed	0	1	1	not changed
TRINITY_DN10230_c0_g1	2.03	0.4	0.39	0.24	0.37	0.25	2.53	1.2	0	1	1	not changed	0	1	1	not changed
TRINITY_DN10230_c0_g2	2.42	1.35	0.66	0.96	0.95	0.34	1.67	0.98	0	1	1	not changed	0	1	1	not changed
TRINITY_DN10231_c0_g1	0	0	0	0	0	0	0.96	0.5	0	1	1	not changed	0	1	1	not changed
TRINITY_DN10232_c0_g1	0.48	0.41	0.54	0.46	0.55	0.47	0.74	0.69	0	1	1	not changed	0	1	1	not changed
TRINITY_DN10233_c0_g1	0.37	0.24	0	0.46	0.23	0.12	0.24	0.45	0	1	1	not changed	0	1	1	not changed
TRINITY_DN10234_c0_g1	0.48	0.31	0.46	0.77	0.15	1.55	0.85	1.13	0	1	1	not changed	0	1	1	not changed	M1250_ARATH	Uncharacterized mitochondrial protein AtMg01250
TRINITY_DN10235_c0_g1	0	0	0	0	0	2.57	0.58	2.02	0	1	1	not changed	0	1	1	not changed
TRINITY_DN10236_c0_g1	2.52	0.71	1.38	1.67	1.99	2.45	0.49	1.14	0	1	1	not changed	0	1	1	not changed
TRINITY_DN10237_c0_g1	0	0	0	0.72	0	0	0.65	0.22	0	1	1	not changed	0	1	1	not changed
TRINITY_DN10238_c0_g1	0	0.15	0.29	0.07	0.07	0.15	0.39	0.49	0	1	1	not changed	0	1	1	not changed	SCP45_ARATH	Serine carboxypeptidase-like 45
TRINITY_DN10239_c0_g1	0	0	0	0	0	0	0.41	0.21	0	1	1	not changed	0	1	1	not changed	PIP15_ARATH	Probable aquaporin PIP1-5
TRINITY_DN1023_c0_g1	0	0	0	2.17	2.3	0	1.01	1.52	0	1	1	not changed	0	1	1	not changed
TRINITY_DN10240_c0_g1	0.39	0	0	0	0	0.38	0.13	0.94	0	1	1	not changed	0	1	1	not changed
TRINITY_DN10241_c0_g1	0.22	1.09	0	0	0	0	0.47	0.25	0	1	1	not changed	0	1	1	not changed
TRINITY_DN10242_c0_g1	0	0	0	0	0	0	0.45	0.81	0	1	1	not changed	0	1	1	not changed
TRINITY_DN10243_c0_g1	4.78	2.77	0	0	0	0.84	0.43	0.15	0	1	1	not changed	0	1	1	not changed
TRINITY_DN10244_c0_g1	0	0.56	0.27	0.53	0	0.28	0.2	0.42	0	1	1	not changed	0	1	1	not changed
TRINITY_DN10245_c0_g1	0	0	0	0.71	0	0	0.43	0	0	1	1	not changed	0	1	1	not changed	RL10A_NEUCR	60S ribosomal protein L10a
TRINITY_DN10246_c0_g1	0	0	0.32	2.13	0	3.48	0.6	0.24	0	1	1	not changed	0	1	1	not changed
TRINITY_DN10247_c0_g1	0	0	0	0	0	0	0	0.81	0	1	1	not changed	0	1	1	not changed
TRINITY_DN10247_c0_g2	0	0	0	0	0	0	0.49	0	0	1	1	not changed	0	1	1	not changed
TRINITY_DN10248_c0_g1	0.71	0.08	0.15	0.22	0.29	0.23	0.22	0.45	0	1	1	not changed	0	1	1	not changed	LORF2_MOUSE	LINE-1 retrotransposable element ORF2 protein
TRINITY_DN10249_c0_g1	0.58	0.28	0	0.27	0.53	0.28	0.1	0.84	0	1	1	not changed	0	1	1	not changed
TRINITY_DN1024_c0_g1	0.12	0.24	0.23	0.45	0.78	0.82	0.38	1.06	0	1	1	not changed	0	1	1	not changed
TRINITY_DN1024_c0_g2	0.45	0	0.64	0.83	0.41	0.65	0.25	0.93	0	1	1	not changed	0	1	1	not changed
TRINITY_DN10250_c0_g1	0.39	0.58	0	0.55	0	0	0.52	0.3	0	1	1	not changed	0	1	1	not changed	GLR29_ARATH	Glutamate receptor 2.9
TRINITY_DN10251_c0_g1	0.11	0	0	0.14	2.03	1.42	0.06	2.21	0	1	1	not changed	5.17195	7.2206e-08	1.69141e-06	not changed
TRINITY_DN10252_c0_g1	0.37	0	0.35	0.34	0	0	0.38	0.26	0	1	1	not changed	0	1	1	not changed
TRINITY_DN10253_c0_g1	0.49	0.24	0.23	0	0	0.24	0.27	0.27	0	1	1	not changed	0	1	1	not changed
TRINITY_DN10254_c0_g1	0	0.16	0	1.46	0.26	0.16	0.1	0.76	0	1	1	not changed	0	1	1	not changed	ATESY_VITVI	(-)-alpha-terpineol synthase
TRINITY_DN10254_c0_g2	0	0.2	0	1.39	0.55	0.39	0.08	1.01	0	1	1	not changed	0	1	1	not changed	TPS4_MEDTR	Tricyclene synthase TPS4, chloroplastic
TRINITY_DN10255_c0_g1	0.18	0.34	0.34	0.49	0.32	0	0	1.08	0	1	1	not changed	0	1	1	not changed
TRINITY_DN10256_c0_g1	0	0	0	0.72	0.71	0	0.22	0.67	0	1	1	not changed	0	1	1	not changed
TRINITY_DN10256_c0_g2	0	0.14	0	0.13	0	0.56	0.17	0.8	0	1	1	not changed	0	1	1	not changed
TRINITY_DN10257_c0_g1	1.9	1.65	1.64	1.59	4.05	0.2	0.16	1.16	0	1	1	not changed	0	1	1	not changed
TRINITY_DN10257_c0_g2	1.21	5.81	0	0	5.19	0	0.58	0	0	1	1	not changed	0	1	1	not changed
TRINITY_DN10258_c0_g1	0.32	0.1	0.4	0.31	0.25	0.62	0.25	0.85	0	1	1	not changed	0	1	1	not changed
TRINITY_DN10259_c0_g1	0	1.99	0	1.88	0	0	0.43	0.45	0	1	1	not changed	0	1	1	not changed
TRINITY_DN1025_c0_g1	0.36	0.09	0.17	0.25	0.58	0.35	0.36	0.44	0	1	1	not changed	0	1	1	not changed	LTPG2_ARATH	Non-specific lipid transfer protein GPI-anchored 2
TRINITY_DN10260_c0_g1	0	0	0	0	0	0	0.64	1.09	0	1	1	not changed	0	1	1	not changed
TRINITY_DN10261_c0_g1	0	0	0	1.35	0	0	0	1.05	0	1	1	not changed	0	1	1	not changed
TRINITY_DN10263_c0_g1	0.31	0.6	0	0.38	0.47	0.3	0.28	0.37	0	1	1	not changed	0	1	1	not changed
TRINITY_DN10264_c0_g1	0	0	0	0	1.22	0	0	0.65	0	1	1	not changed	0	1	1	not changed
TRINITY_DN10264_c1_g1	0	0	0	0	0.19	0.2	0.15	0.31	0	1	1	not changed	0	1	1	not changed
TRINITY_DN10265_c0_g1	0.42	0.21	0	0	0.39	0.2	0.7	0.48	0	1	1	not changed	0	1	1	not changed
TRINITY_DN10266_c0_g1	0	0	0	0.28	0	0.29	0.11	0.43	0	1	1	not changed	0	1	1	not changed
TRINITY_DN10266_c0_g2	0	0	0	0	1.98	0	0.45	0.47	0	1	1	not changed	0	1	1	not changed
TRINITY_DN10267_c0_g1	0.43	0.42	0.97	0.27	0.27	0	0.56	0.34	0	1	1	not changed	0	1	1	not changed
TRINITY_DN10269_c0_g1	0.73	0.09	0	0.08	0	0	0.51	0.15	0	1	1	not changed	0	1	1	not changed
TRINITY_DN10269_c0_g2	0.43	0	0	0	0	0	0.71	0	0	1	1	not changed	0	1	1	not changed
TRINITY_DN1026_c0_g1	0	0	0.52	0	0	0	0.39	0.3	0	1	1	not changed	0	1	1	not changed
TRINITY_DN10270_c0_g1	0.5	0.49	0.48	1.39	0.92	0	0.16	0.16	0	1	1	not changed	0	1	1	not changed
TRINITY_DN10271_c0_g1	0	0	0	0.41	0	0.87	1.6	0.6	0	1	1	not changed	0	1	1	not changed
TRINITY_DN10271_c0_g2	0	0	0.27	0	0.26	0	0.1	0.31	0	1	1	not changed	0	1	1	not changed
TRINITY_DN10272_c1_g1	0	0.51	0.5	0.48	0	0	0.49	0.5	0	1	1	not changed	0	1	1	not changed
TRINITY_DN10273_c0_g1	0	0	3.39	4.93	0	0	0.39	0.81	0	1	1	not changed	0	1	1	not changed
TRINITY_DN10273_c0_g2	0	0	0	0	0	0	0.67	0	0	1	1	not changed	0	1	1	not changed
TRINITY_DN10274_c0_g1	0.48	0	0	0.17	0.17	0.18	0.5	0.87	0	1	1	not changed	0	1	1	not changed
TRINITY_DN10274_c0_g2	0.43	0	0.33	0	0.16	0.17	0.39	0.4	0	1	1	not changed	0	1	1	not changed
TRINITY_DN10276_c0_g1	0.92	0	0	0.86	0	0	1.05	0.77	0	1	1	not changed	0	1	1	not changed
TRINITY_DN10277_c0_g1	0	0.69	1.02	0.33	0.33	0	0.12	0.75	0	1	1	not changed	0	1	1	not changed
TRINITY_DN10277_c0_g2	2.09	0	0.29	0.55	1.1	0.29	0.32	0.54	0	1	1	not changed	0	1	1	not changed
TRINITY_DN10278_c0_g1	0.45	1.33	0.48	1.59	0.25	0.22	0.89	0.81	0	1	1	not changed	0	1	1	not changed
TRINITY_DN10279_c0_g1	0	0	0	0	0	0	0.86	0.45	0	1	1	not changed	0	1	1	not changed
TRINITY_DN1027_c0_g1	0	0.41	0	0	0	0	0.98	0.57	0	1	1	not changed	0	1	1	not changed
TRINITY_DN10280_c0_g1	0.41	0.2	0.39	0.38	0.57	0.6	0.15	0.31	0	1	1	not changed	0	1	1	not changed
TRINITY_DN10280_c0_g2	1.27	0	0.41	0.39	0.78	0.82	0.56	0.57	0	1	1	not changed	0	1	1	not changed
TRINITY_DN10281_c0_g1	0	0	0	0.17	1.48	0.86	0.27	1.03	0	1	1	not changed	0	1	1	not changed	PIR7A_ORYSJ	Probable esterase PIR7A
TRINITY_DN10282_c0_g1	0.35	1.03	0.34	0.33	0	1.03	0.48	0.49	0	1	1	not changed	0	1	1	not changed
TRINITY_DN10282_c0_g2	0	0.27	0	0	0	0	0.2	0.41	0	1	1	not changed	0	1	1	not changed
TRINITY_DN10283_c0_g1	0.49	0.16	0.16	0.3	0.6	0.79	0.31	0.32	0	1	1	not changed	0	1	1	not changed
TRINITY_DN10283_c0_g2	0	0	0.11	0	0.52	0.44	0.58	0.41	0	1	1	not changed	0	1	1	not changed
TRINITY_DN10284_c0_g1	0	0	0	0	0	1.66	0	0.78	0	1	1	not changed	0	1	1	not changed
TRINITY_DN10284_c0_g2	0	0.47	0	0.44	0.44	0	0.46	0.94	0	1	1	not changed	0	1	1	not changed
TRINITY_DN10285_c0_g1	1.01	0	0	0	0	0.49	0.64	0.99	0	1	1	not changed	0	1	1	not changed
TRINITY_DN10285_c1_g1	0.79	0.78	0.38	0.37	1.09	0.77	0.13	0.41	0	1	1	not changed	0	1	1	not changed
TRINITY_DN10286_c0_g1	0.61	0.3	0	0.14	0.42	1.19	0.87	1.07	0	1	1	not changed	0	1	1	not changed
TRINITY_DN10288_c0_g1	0	0.23	0.23	1.1	0.44	0.46	0.74	1.56	0	1	1	not changed	0	1	1	not changed	BKI1_ORYSJ	Probable BRI1 kinase inhibitor 1
TRINITY_DN10289_c0_g1	0.15	0.29	0.14	0.14	0.54	0.29	0.4	0.58	0	1	1	not changed	0	1	1	not changed
TRINITY_DN1028_c0_g1	0	0	0	0	0	0	0.34	0.69	0	1	1	not changed	0	1	1	not changed	14339_SOLLC	14-3-3 protein 9
TRINITY_DN1028_c1_g1	0	0	0	0	0	0	0.2	0.21	0	1	1	not changed	0	1	1	not changed	14339_SOLLC	14-3-3 protein 9
TRINITY_DN10290_c0_g1	0.49	0.8	0.47	0.6	0.3	0.16	0.62	0.51	0	1	1	not changed	0	1	1	not changed
TRINITY_DN10290_c0_g2	0.8	0.78	0.25	0.49	0.49	1.29	0.58	0.98	0	1	1	not changed	0	1	1	not changed
TRINITY_DN10290_c0_g3	1.34	0	1.29	1.25	1.24	0	0	0.33	0	1	1	not changed	0	1	1	not changed
TRINITY_DN10290_c0_g4	0.62	0.61	0	0	1.14	2.41	0.93	0.57	0	1	1	not changed	0	1	1	not changed
TRINITY_DN10291_c0_g1	0	0	0.93	0	0	0	0.51	0.26	0	1	1	not changed	0	1	1	not changed
TRINITY_DN10292_c0_g1	0.66	0.43	0.22	0.71	0.41	0.85	0.57	0.4	0	1	1	not changed	0	1	1	not changed
TRINITY_DN10293_c0_g1	0	1.22	0	2.3	4.57	3.62	0	1.24	0	1	1	not changed	0	1	1	not changed
TRINITY_DN10293_c0_g2	0	0	0.19	0.25	0.18	0	0.05	0.43	0	1	1	not changed	0	1	1	not changed
TRINITY_DN10294_c0_g1	0	0	0	0.99	0	0	0	1.85	0	1	1	not changed	0	1	1	not changed
TRINITY_DN10295_c0_g1	0.18	0.18	0.17	0.17	0	0.52	0.2	0.42	0	1	1	not changed	0	1	1	not changed
TRINITY_DN10296_c0_g1	1.26	0	0.61	0	0.58	0	0.75	0.39	0	1	1	not changed	0	1	1	not changed
TRINITY_DN10296_c0_g2	0.46	0.68	0	0.21	0.21	0.22	0.26	0.35	0	1	1	not changed	0	1	1	not changed	EXPA5_ORYSJ	Expansin-A5
TRINITY_DN10297_c0_g1	0	0	0.22	0	0	0	0.9	0.45	0	1	1	not changed	0	1	1	not changed	CHX20_ARATH	Cation/H(+) antiporter 20
TRINITY_DN10298_c0_g1	0	0	0	0	0	0	0	0.88	0	1	1	not changed	0	1	1	not changed
TRINITY_DN10299_c0_g1	1.67	2.05	1	1.36	2.3	3.04	1.4	1.66	0.282518	0.705586	0.889271	not changed	0	1	1	not changed
TRINITY_DN10299_c0_g2	1.14	2.25	1.64	2.65	2.11	3.34	0.53	0.9	0	1	1	not changed	0	1	1	not changed
TRINITY_DN1029_c0_g1	0.9	0.29	0	0.55	0.28	1.16	0.21	0.32	0	1	1	not changed	0	1	1	not changed
TRINITY_DN102_c0_g1	0	0	2.15	0	0	2.18	0.93	0	0	1	1	not changed	0	1	1	not changed
TRINITY_DN10300_c0_g1	0	0.68	0.67	3.36	2.05	3.67	1.04	1.48	0	1	1	not changed	0	1	1	not changed
TRINITY_DN10301_c0_g1	1.2	0	0	0	2.12	0	0.59	0	0	1	1	not changed	0	1	1	not changed	RNHX1_ARATH	Putative ribonuclease H protein At1g65750
TRINITY_DN10302_c0_g1	0.2	0.2	0.19	0.19	0	0.2	0.53	0	0	1	1	not changed	0	1	1	not changed
TRINITY_DN10302_c0_g2	0	0	0	0	0	0	0.35	0.27	0	1	1	not changed	0	1	1	not changed
TRINITY_DN10303_c0_g1	0	1.8	1.76	0	0	0	0.4	0	0	1	1	not changed	0	1	1	not changed
TRINITY_DN10304_c0_g1	0.22	0.11	0	0	0.5	0.21	0.17	0.35	0	1	1	not changed	0	1	1	not changed
TRINITY_DN10304_c1_g1	0	0	0	0	0	0	0.21	0.64	0	1	1	not changed	0	1	1	not changed
TRINITY_DN10305_c0_g1	1.01	0	0.35	0.4	0.2	1.06	0.49	0.95	0	1	1	not changed	0	1	1	not changed
TRINITY_DN10306_c0_g1	0.21	0.63	0.21	0.4	0	0.84	0.24	0.41	0	1	1	not changed	0	1	1	not changed
TRINITY_DN10306_c0_g2	0.33	0.65	0	0	0.3	0	0.81	0.24	0	1	1	not changed	0	1	1	not changed
TRINITY_DN10306_c0_g3	0.24	0.08	0.16	0.08	0.15	0.32	0.23	0.43	0	1	1	not changed	0	1	1	not changed
TRINITY_DN10307_c0_g1	0	0	0	0	0	0	0.84	0.43	0	1	1	not changed	0	1	1	not changed
TRINITY_DN10307_c0_g2	0	0	0.66	0	0	0.67	0	0.41	0	1	1	not changed	0	1	1	not changed
TRINITY_DN10308_c0_g1	1.54	0.76	0.74	0	0	0	1.09	0	0	1	1	not changed	0	1	1	not changed
TRINITY_DN10308_c0_g2	0.23	0	0.44	0	0	0	0.6	0	0	1	1	not changed	0	1	1	not changed
TRINITY_DN10309_c0_g1	0	0	0.31	0	0.6	0	0.34	0.58	0	1	1	not changed	0	1	1	not changed
TRINITY_DN1030_c0_g1	0.44	0.14	0.28	0	0	0	0.11	0.52	0	1	1	not changed	0	1	1	not changed
TRINITY_DN10310_c0_g1	0.25	0	0.71	1.15	0.46	1.68	0.18	0.55	0	1	1	not changed	0	1	1	not changed
TRINITY_DN10311_c0_g1	0.41	0.4	0.63	0.53	0.75	0.4	0.53	1.14	0	1	1	not changed	0.885823	0.152673	0.414775	not changed
TRINITY_DN10311_c0_g2	0.29	0.17	0.37	0.31	0.35	0.35	0.43	0.65	0.0928865	0.841274	0.95185	not changed	0.393545	0.374358	0.693996	not changed	TF26_SCHPO	Transposon Tf2-6 polyprotein
TRINITY_DN10313_c0_g1	0.57	0	0	0	0	0	0.7	0.36	0	1	1	not changed	0	1	1	not changed	RL10A_NEUCR	60S ribosomal protein L10a
TRINITY_DN10314_c0_g1	0	0	0	0.7	0	0.73	0	0.22	0	1	1	not changed	0	1	1	not changed	RNHX1_ARATH	Putative ribonuclease H protein At1g65750
TRINITY_DN10314_c0_g2	0	0	0	0	1.39	0	0.35	0.72	0	1	1	not changed	0	1	1	not changed	RNHX1_ARATH	Putative ribonuclease H protein At1g65750
TRINITY_DN10314_c0_g3	0	0	0	0	0	0	0	0.54	0	1	1	not changed	0	1	1	not changed
TRINITY_DN10315_c0_g1	0	0	0	0	0	0	0.21	0.43	0	1	1	not changed	0	1	1	not changed	DNAJ2_ARATH	Chaperone protein dnaJ 2
TRINITY_DN10316_c0_g1	1.49	0	0	0.69	0	3.21	0.82	0.84	0	1	1	not changed	0	1	1	not changed
TRINITY_DN10318_c0_g1	0	0	0	0.95	0	0	0.26	0.27	0	1	1	not changed	0	1	1	not changed
TRINITY_DN10319_c0_g1	0.16	0.16	0	0.15	0.15	0.48	0.31	0.58	0	1	1	not changed	0	1	1	not changed	BAME2_ARATH	Leucine-rich repeat receptor-like serine/threonine-protein kinase BAM2
TRINITY_DN1031_c0_g1	0	0	0	0	0	0.31	0	0.58	0	1	1	not changed	0	1	1	not changed
TRINITY_DN10320_c0_g1	0.43	0	0	0	0	0	0.32	0.08	0	1	1	not changed	0	1	1	not changed
TRINITY_DN10320_c0_g2	5.65	0	0	0	0	0	0.75	0	0	1	1	not changed	0	1	1	not changed
TRINITY_DN10322_c0_g1	0	0	2.34	0	2.25	0	0.99	2.57	0	1	1	not changed	0	1	1	not changed
TRINITY_DN10323_c0_g1	3.78	0	0	2.34	0	1.23	1.22	0.31	0	1	1	not changed	0	1	1	not changed
TRINITY_DN10323_c0_g2	8.43	0	0	0	0	0	0.44	0	0	1	1	not changed	0	1	1	not changed
TRINITY_DN10324_c0_g1	0	0	0.65	0	1.25	0	0	0.61	0	1	1	not changed	0	1	1	not changed
TRINITY_DN10325_c0_g1	0.34	0	0.46	0.64	0.32	0	1	0.24	0	1	1	not changed	0	1	1	not changed
TRINITY_DN10326_c0_g1	0	0	0	2.85	1.41	0	0	1.09	0	1	1	not changed	0	1	1	not changed
TRINITY_DN10326_c1_g1	1.84	0	0	1.71	1.69	0	0	0.41	0	1	1	not changed	0	1	1	not changed
TRINITY_DN10326_c1_g2	0	0	0	0	0	0	0.88	0.3	0	1	1	not changed	0	1	1	not changed
TRINITY_DN10327_c0_g1	0.56	4.09	4.06	1.9	3.25	1.51	0.31	2.27	1.00132	0.0377672	0.147866	not changed	2.21445	0.00033982	0.00312459	not changed
TRINITY_DN10328_c0_g1	0.21	0	0.41	0.4	0	0.21	0.24	0.57	0	1	1	not changed	0	1	1	not changed
TRINITY_DN10328_c0_g2	0	0	0	0	0	0.42	0.17	1.19	0	1	1	not changed	0	1	1	not changed
TRINITY_DN10329_c0_g1	0.25	0.98	0.47	0.37	0	0.48	0.54	1.07	0	1	1	not changed	0	1	1	not changed
TRINITY_DN1032_c0_g1	0	0	0	0.34	0.68	0	0	1.03	0	1	1	not changed	0	1	1	not changed	TIP31_MAIZE	Aquaporin TIP3-1
TRINITY_DN10330_c0_g1	0	0	0.41	0.39	0.39	0	0.56	0.43	0	1	1	not changed	0	1	1	not changed
TRINITY_DN10331_c0_g1	0	0.53	0	0	0	0	0.17	0.52	0	1	1	not changed	0	1	1	not changed
TRINITY_DN10331_c0_g2	0.15	0.15	0.15	0.28	0.28	0.59	0.18	0.42	0	1	1	not changed	0	1	1	not changed
TRINITY_DN10332_c0_g1	0.39	0.19	0.37	0.54	0.54	0.38	0.29	0.45	0	1	1	not changed	0	1	1	not changed
TRINITY_DN10332_c1_g1	0	0.46	0.45	0	0.87	0	0.61	0.63	0	1	1	not changed	0	1	1	not changed
TRINITY_DN10333_c0_g1	1.15	2.25	1.1	2.13	4.23	4.47	0.57	0.59	0	1	1	not changed	0	1	1	not changed
TRINITY_DN10333_c0_g2	0.4	0.11	0.11	0.74	0.58	0.61	0.25	0.54	0	1	1	not changed	0	1	1	not changed
TRINITY_DN10334_c0_g1	0	0	0	0	0	0	0.61	0.63	0	1	1	not changed	0	1	1	not changed
TRINITY_DN10336_c0_g1	0	0	0	1.75	0.36	0.92	1.67	0.77	0	1	1	not changed	0	1	1	not changed
TRINITY_DN10337_c0_g1	0.34	0	0.16	0	0	0	0.26	0.26	0	1	1	not changed	0	1	1	not changed	CDKF2_ORYSJ	Putative cyclin-dependent kinase F-2
TRINITY_DN10338_c0_g1	3.78	1.24	2.41	3.51	2.32	1.23	0.3	0.63	0	1	1	not changed	0	1	1	not changed
TRINITY_DN10338_c0_g2	3.73	0.37	3.22	5.19	1.37	3.63	0.13	0.52	0	1	1	not changed	0	1	1	not changed
TRINITY_DN10338_c0_g3	0.95	2.32	0.91	2.63	1.74	1.84	0	0.31	0	1	1	not changed	0	1	1	not changed	LTRA_LACLM	Group II intron-encoded protein LtrA
TRINITY_DN1033_c0_g1	0	0	0	0	0	0	0.46	0.48	0	1	1	not changed	0	1	1	not changed
TRINITY_DN10340_c0_g1	2.61	1.56	3.81	4.85	0	0	0	0.54	0	1	1	not changed	0	1	1	not changed
TRINITY_DN10341_c0_g1	0.17	0	0.33	0.64	0.16	0	0.59	0.33	0	1	1	not changed	0	1	1	not changed
TRINITY_DN10342_c0_g1	0	1	0.98	2.85	1.88	1.99	0.53	0.27	0	1	1	not changed	0	1	1	not changed
TRINITY_DN10343_c0_g1	0	0	0	0	0.21	0	0.36	0.28	0	1	1	not changed	0	1	1	not changed
TRINITY_DN10344_c0_g1	0	0	0	0.31	0.92	0.32	0.46	0.71	0	1	1	not changed	0	1	1	not changed
TRINITY_DN10345_c0_g1	0	4.79	7.41	2.27	2.25	2.38	0.99	0	0	1	1	not changed	0	1	1	not changed
TRINITY_DN10346_c0_g1	0	0	1.07	0.78	0.26	0.27	0.4	0.31	0	1	1	not changed	0	1	1	not changed
TRINITY_DN10346_c0_g2	0	0	0	0	0	0	0	0.49	0	1	1	not changed	0	1	1	not changed
TRINITY_DN10347_c0_g1	0.73	0	0.7	0	0	0.71	1.39	1.03	0	1	1	not changed	0	1	1	not changed
TRINITY_DN10347_c0_g2	0	0	0	0	0	0	0.15	0.61	0	1	1	not changed	0	1	1	not changed
TRINITY_DN10348_c1_g1	0.58	0.14	0.84	0.27	0.13	0.14	0.62	0.17	0	1	1	not changed	0	1	1	not changed
TRINITY_DN10349_c0_g1	0	1.61	0	0	0	0	0.51	0.52	0	1	1	not changed	0	1	1	not changed
TRINITY_DN10349_c0_g2	0	0.63	1.43	0.2	0.78	0.21	0.55	0.4	0	1	1	not changed	0	1	1	not changed
TRINITY_DN1034_c0_g1	0	0	0	0.29	0.82	0.56	0.05	1.05	0	1	1	not changed	4.04824	2.1457e-06	3.53572e-05	not changed
TRINITY_DN10350_c0_g1	0	0	0.37	0.78	0	1.13	0.95	1.11	0	1	1	not changed	0	1	1	not changed
TRINITY_DN10351_c0_g1	0.77	0	0	0.72	0.77	0	0.4	0.99	0	1	1	not changed	0	1	1	not changed
TRINITY_DN10352_c0_g1	1.17	1.14	1.12	0	1.07	1.13	0.58	0	0	1	1	not changed	0	1	1	not changed
TRINITY_DN10353_c0_g1	0	0	0	0	0	0	0.94	0.84	0	1	1	not changed	0	1	1	not changed
TRINITY_DN10355_c0_g1	2.3	1.13	0	0	1.06	1.12	0.29	0.29	0	1	1	not changed	0	1	1	not changed
TRINITY_DN10355_c0_g2	0.95	0	0.46	0.88	0.44	0.46	0.15	0.47	0	1	1	not changed	0	1	1	not changed
TRINITY_DN10357_c0_g1	0	0	0	0	0.72	0.63	1.15	0.98	0	1	1	not changed	0	1	1	not changed	G3PC_TOBAC	Glyceraldehyde-3-phosphate dehydrogenase, cytosolic
TRINITY_DN10358_c0_g1	2.32	0	0	0	0.31	0	0.69	0.47	0	1	1	not changed	0	1	1	not changed
TRINITY_DN10359_c0_g1	0	0	0	0	0	0	0.24	0.5	0	1	1	not changed	0	1	1	not changed
TRINITY_DN10359_c1_g1	0	0	0.57	0	0.55	0	0.36	0	0	1	1	not changed	0	1	1	not changed
TRINITY_DN1035_c0_g1	0	0	0	0	0	0.56	0.53	0.18	0	1	1	not changed	0	1	1	not changed
TRINITY_DN10360_c0_g1	1.22	0	0	0	0.94	0	0.6	1.12	0	1	1	not changed	0	1	1	not changed
TRINITY_DN10361_c0_g1	0.8	0	0.38	0.37	1.11	0.39	0	0.41	0	1	1	not changed	0	1	1	not changed
TRINITY_DN10362_c0_g1	0	0	0	0	0	0	0	0	0	1	1	not changed	0	1	1	not changed
TRINITY_DN10363_c0_g1	0.32	0.1	0.31	0.49	0.39	0.41	0.76	0.69	0	1	1	not changed	0	1	1	not changed
TRINITY_DN10364_c0_g1	1.04	1.02	3	6.79	4.33	3.56	0.82	1.69	0	1	1	not changed	0	1	1	not changed
TRINITY_DN10365_c0_g1	0.5	0.99	1.45	1.87	0.46	0.49	1.76	1.64	0	1	1	not changed	0	1	1	not changed
TRINITY_DN10366_c0_g1	1.65	0	0	0	0	0	0.37	0	0	1	1	not changed	0	1	1	not changed
TRINITY_DN10366_c0_g2	0	0	0.19	0	0.18	0	0.37	0.38	0	1	1	not changed	0	1	1	not changed
TRINITY_DN10367_c0_g1	0	0	0.23	0	0.22	0	0.35	0.45	0	1	1	not changed	0	1	1	not changed
TRINITY_DN10367_c0_g2	0.52	0	0	0	0.48	0	0.16	0.5	0	1	1	not changed	0	1	1	not changed
TRINITY_DN10368_c0_g1	2.61	0	0	0	2.4	0	1.04	0.54	0	1	1	not changed	0	1	1	not changed
TRINITY_DN10368_c0_g2	0	0.19	0.37	0.18	0	0.19	0.29	0.15	0	1	1	not changed	0	1	1	not changed
TRINITY_DN10369_c0_g1	0	0	0	0.56	0.55	0.58	0	0.56	0	1	1	not changed	0	1	1	not changed
TRINITY_DN1036_c0_g1	0	0.68	0	0.32	0	0	0.48	0.85	0	1	1	not changed	0	1	1	not changed
TRINITY_DN10370_c0_g1	0.59	0.47	0.41	0.84	0.75	1.04	0.63	0.96	0	1	1	not changed	0	1	1	not changed
TRINITY_DN10371_c0_g1	0	0	0.34	0.17	0.17	0.52	0.27	0.55	0	1	1	not changed	0	1	1	not changed
TRINITY_DN10372_c0_g1	0.25	0	0	0.47	0.94	0.5	0.55	0.85	0	1	1	not changed	0	1	1	not changed
TRINITY_DN10373_c0_g1	0.31	0.3	0.29	0.57	0.99	0.6	0.65	0.48	0	1	1	not changed	0	1	1	not changed
TRINITY_DN10374_c0_g1	0	0	0	0	0.85	0	0.73	0.25	0	1	1	not changed	0	1	1	not changed
TRINITY_DN10375_c0_g1	8.78	19.4	18.94	18.36	16.19	14.97	3.2	0.95	0	1	1	not changed	0	1	1	not changed
TRINITY_DN10376_c0_g1	0.91	0	0	0	0	0	0.24	0.75	0	1	1	not changed	0	1	1	not changed
TRINITY_DN10377_c0_g1	0	2.85	2.78	1.8	1.78	0	0.76	0.26	0	1	1	not changed	0	1	1	not changed	KPRO_MAIZE	Putative receptor protein kinase ZmPK1
TRINITY_DN10377_c0_g2	0	0	1.4	4.06	2.68	1.42	0.68	0	0	1	1	not changed	0	1	1	not changed	KPRO_MAIZE	Putative receptor protein kinase ZmPK1
TRINITY_DN10377_c0_g3	0	0.33	0.32	0.77	0.77	0.49	0.38	0.32	0	1	1	not changed	0	1	1	not changed	KPRO_MAIZE	Putative receptor protein kinase ZmPK1
TRINITY_DN10378_c0_g1	0.74	0	0	0	0	0	0.84	0	0	1	1	not changed	0	1	1	not changed
TRINITY_DN10378_c0_g2	1.09	0	0	0	0	0	1.12	0.25	0	1	1	not changed	0	1	1	not changed
TRINITY_DN10379_c0_g1	0.49	0.97	0	1.83	1.36	0.48	0.47	0.81	0	1	1	not changed	0	1	1	not changed
TRINITY_DN10379_c0_g2	0	0	0	0.79	3.13	3.31	0	1.19	0	1	1	not changed	0	1	1	not changed
TRINITY_DN10379_c1_g1	0.48	0.47	0.91	0.88	0	0	0	0.63	0	1	1	not changed	0	1	1	not changed
TRINITY_DN1037_c0_g1	0	0	0	0.71	0	0	0.43	1.1	0	1	1	not changed	0	1	1	not changed
TRINITY_DN1037_c0_g2	0	0.66	0	1.25	0	0	0.59	0.61	0	1	1	not changed	0	1	1	not changed
TRINITY_DN10380_c0_g1	0	0	0	0	0	1.39	0.67	0	0	1	1	not changed	0	1	1	not changed
TRINITY_DN10381_c0_g1	0	0	0	4.59	6.07	0	0.37	1.15	0	1	1	not changed	0	1	1	not changed
TRINITY_DN10382_c0_g1	3.39	0	0	0	0	0	0.41	1.08	0	1	1	not changed	0	1	1	not changed
TRINITY_DN10382_c1_g1	0	0	0	0	0	0	0	1.24	0	1	1	not changed	0	1	1	not changed
TRINITY_DN10383_c0_g1	6.14	2.16	2.82	9.29	1.81	1.07	1.54	0.57	0	1	1	not changed	0	1	1	not changed
TRINITY_DN10383_c1_g1	3.68	0	0	5.12	0	3.58	0.4	0.41	0	1	1	not changed	0	1	1	not changed
TRINITY_DN10384_c0_g1	1.77	0	0	0.82	0.81	0.86	0.48	0.98	0	1	1	not changed	0	1	1	not changed
TRINITY_DN10385_c0_g1	0	0	0.75	0	0	0	0.22	0.22	0	1	1	not changed	0	1	1	not changed
TRINITY_DN10386_c0_g1	0.44	0.43	0	0.41	0.81	0.85	0.72	0.59	0	1	1	not changed	0	1	1	not changed
TRINITY_DN10387_c0_g1	0	0	0	0	0	0	0.57	0.29	0	1	1	not changed	0	1	1	not changed
TRINITY_DN10388_c0_g1	0	0	1.87	0	0	0	0.42	0.87	0	1	1	not changed	0	1	1	not changed
TRINITY_DN10389_c0_g1	0	0	0	0	0	0	0.91	0.7	0	1	1	not changed	0	1	1	not changed	RS8_MAIZE	40S ribosomal protein S8
TRINITY_DN1038_c0_g1	0.29	0.14	0.07	0.4	0.54	0.42	0.23	0.51	0	1	1	not changed	0	1	1	not changed
TRINITY_DN10390_c0_g1	2.4	0	0	0	0	0	0	1.22	0	1	1	not changed	0	1	1	not changed
TRINITY_DN10391_c0_g1	0	0	0	0	0	0	1.15	0.39	0	1	1	not changed	0	1	1	not changed	ALFC1_ARATH	Probable fructose-bisphosphate aldolase 1, chloroplastic
TRINITY_DN10391_c0_g2	0	0	0	0	0	0	0.39	0.32	0	1	1	not changed	0	1	1	not changed	ALFC3_ARATH	Probable fructose-bisphosphate aldolase 3, chloroplastic
TRINITY_DN10392_c0_g1	0	0.32	0.62	0.3	0.3	1.89	0.79	0.46	0	1	1	not changed	0	1	1	not changed
TRINITY_DN10393_c0_g1	0.24	0	0	0.22	0.89	0	0.26	0.81	0	1	1	not changed	0	1	1	not changed
TRINITY_DN10394_c0_g1	0.76	0	0.36	0	0	0.18	0.71	0.29	0	1	1	not changed	0	1	1	not changed
TRINITY_DN10395_c0_g1	0	0	0	0	0	0	0.31	0.32	0	1	1	not changed	0	1	1	not changed	HSOP1_SOYBN	Hsp70-Hsp90 organizing protein 1
TRINITY_DN10396_c0_g1	0	0	0.21	2.64	0.6	0.21	0.65	2.08	0	1	1	not changed	0	1	1	not changed
TRINITY_DN10397_c0_g1	0	0	0	0	0	0	2.95	1.31	0	1	1	not changed	0	1	1	not changed
TRINITY_DN10397_c0_g2	0	0	0	0	0	0	0.46	0	0	1	1	not changed	0	1	1	not changed
TRINITY_DN10398_c0_g1	0.28	0.65	0.63	0.44	0.17	0.18	0.45	0.34	0	1	1	not changed	0	1	1	not changed	PSYR1_ARATH	Tyrosine-sulfated glycopeptide receptor 1
TRINITY_DN10398_c1_g1	0.74	0.29	0.42	0.55	0.41	0.57	0.57	0.29	0	1	1	not changed	0	1	1	not changed	PSYR1_ARATH	Tyrosine-sulfated glycopeptide receptor 1
TRINITY_DN10399_c0_g1	0	0	0	0	0	0	1.06	0.46	0	1	1	not changed	0	1	1	not changed	AVP_VIGRR	Pyrophosphate-energized vacuolar membrane proton pump
TRINITY_DN10399_c0_g2	0	0	0	0	0	0	0.49	0	0	1	1	not changed	0	1	1	not changed	AVP_VIGRR	Pyrophosphate-energized vacuolar membrane proton pump
TRINITY_DN1039_c0_g1	0	0	0	0	1.22	1.28	0	0.65	0	1	1	not changed	0	1	1	not changed	RHN1_NICPL	Ras-related protein RHN1
TRINITY_DN103_c0_g1	1.08	0	0	0	0	0	0.62	0.13	0	1	1	not changed	0	1	1	not changed
TRINITY_DN10400_c0_g1	0.33	0	0.06	0	0.06	0.19	0.64	0.27	0	1	1	not changed	0	1	1	not changed
TRINITY_DN10401_c0_g1	0	0	0	1.08	2.15	1.13	0.58	1.49	0	1	1	not changed	0	1	1	not changed
TRINITY_DN10402_c0_g1	1.77	0	0	0	0	0	1.17	0.4	0	1	1	not changed	0	1	1	not changed	LRK44_ARATH	L-type lectin-domain containing receptor kinase IV.4
TRINITY_DN10403_c0_g1	0	0	0	0.34	0.67	0	0.24	1.12	0	1	1	not changed	0	1	1	not changed
TRINITY_DN10404_c0_g1	0.08	0.7	0.23	0.22	0.36	0.39	0.57	0.81	0	1	1	not changed	0	1	1	not changed	PI5K2_ARATH	Phosphatidylinositol 4-phosphate 5-kinase 2
TRINITY_DN10406_c0_g1	0	0	0	0	0	0	0.43	0.45	0	1	1	not changed	0	1	1	not changed	MPCP3_ARATH	Mitochondrial phosphate carrier protein 3, mitochondrial
TRINITY_DN10407_c0_g1	1.23	0	0.44	0.91	0.56	1.33	0.49	0.6	0	1	1	not changed	0	1	1	not changed
TRINITY_DN10408_c0_g1	0.35	0	0.17	0.16	0.16	0	0.13	0.62	0	1	1	not changed	0	1	1	not changed
TRINITY_DN10409_c0_g1	0	0	0	0	0	0.75	0	0.67	0	1	1	not changed	0	1	1	not changed
TRINITY_DN1040_c0_g1	0	0.7	0.23	0.44	0.44	0.69	1.13	0.09	0	1	1	not changed	0	1	1	not changed
TRINITY_DN10410_c0_g1	0.23	0.45	0.44	0.57	1.12	0	0.57	0.45	0	1	1	not changed	0	1	1	not changed
TRINITY_DN10411_c0_g1	0.25	0.25	0	0	0.47	0.25	0.18	0.28	0	1	1	not changed	0	1	1	not changed
TRINITY_DN10411_c0_g2	0	0	0	1.37	0.68	2.15	0.42	0.65	0	1	1	not changed	0	1	1	not changed
TRINITY_DN10412_c0_g1	0	0	1.08	0	1.04	0	0.57	0.58	0	1	1	not changed	0	1	1	not changed
TRINITY_DN10414_c0_g1	1.07	0	2.04	0	0	0	0.81	0.56	0	1	1	not changed	0	1	1	not changed
TRINITY_DN10415_c0_g1	1.48	0.25	0.56	2.24	1.63	1.73	0.63	1.37	0	1	1	not changed	0	1	1	not changed
TRINITY_DN10416_c0_g1	0.97	0.14	0.4	0.52	0.13	0	0.43	0.22	0	1	1	not changed	0	1	1	not changed
TRINITY_DN10416_c0_g2	0.42	0.41	0	0.78	0.77	0	0.42	0.57	0	1	1	not changed	0	1	1	not changed
TRINITY_DN10417_c0_g1	0.32	0.38	0.25	0.48	0.6	0.88	0.95	0.67	0	1	1	not changed	-0.719874	0.22775	0.529768	not changed
TRINITY_DN10418_c0_g1	1.91	3.75	0	1.77	0	0	0.41	0	0	1	1	not changed	0	1	1	not changed
TRINITY_DN10418_c0_g2	0.62	0.55	0.6	1.17	0	0	0	0.53	0	1	1	not changed	0	1	1	not changed
TRINITY_DN10419_c0_g1	8.89	1.54	4.64	3.06	2.2	2.48	10.05	5.35	-0.805179	0.169038	0.415643	not changed	-1.07641	0.0262816	0.116538	not changed
TRINITY_DN1041_c0_g1	0	0.27	0	0	0	0	0.6	0.31	0	1	1	not changed	0	1	1	not changed
TRINITY_DN10420_c0_g1	0.3	0.3	0	0.84	0.28	0.29	0	1.2	0	1	1	not changed	0	1	1	not changed
TRINITY_DN10421_c0_g1	0	0	1.31	0	0	0	0	1	0	1	1	not changed	0	1	1	not changed	OCT4_ARATH	Organic cation/carnitine transporter 4
TRINITY_DN10423_c0_g1	0	0.34	0.34	0.16	0	0	0.4	0.14	0	1	1	not changed	0	1	1	not changed	ATK4_ARATH	Kinesin-4
TRINITY_DN10424_c0_g1	1.91	0.12	1.08	0.12	0.06	0.33	0.99	0.31	-3.12576	1.64203e-06	2.7339e-05	not changed	-2.30703	0.000668181	0.00559284	not changed
TRINITY_DN10424_c1_g1	1.67	0.11	0.85	0	0	0	0.88	0	0	1	1	not changed	0	1	1	not changed
TRINITY_DN10425_c0_g1	2.19	0.72	0.47	0.34	0.22	0.24	0.72	0.19	0	1	1	not changed	0	1	1	not changed	POLX_TOBAC	Retrovirus-related Pol polyprotein from transposon TNT 1-94
TRINITY_DN10426_c0_g1	20.68	28.72	22.9	22.86	21	25.46	41.5	36.73	-0.317424	0.402667	0.686702	not changed	-0.429806	0.299869	0.619491	not changed
TRINITY_DN10427_c0_g1	0	0	0	0.61	0	1.28	0	1.99	0	1	1	not changed	0	1	1	not changed	HSD4B_ARATH	11-beta-hydroxysteroid dehydrogenase-like 4B
TRINITY_DN10428_c0_g1	0	0	0	0	0	0	0.71	0.87	0	1	1	not changed	0	1	1	not changed	RK1_ARATH	50S ribosomal protein L1, chloroplastic
TRINITY_DN10429_c0_g1	0	0	0	1.29	1.17	1.43	0.29	0.88	0	1	1	not changed	0	1	1	not changed
TRINITY_DN1042_c0_g1	0	0	0.48	0.46	0	0.49	0.32	0.49	0	1	1	not changed	0	1	1	not changed
TRINITY_DN10431_c0_g1	0	6.83	0	3.23	0	0	0.38	1.59	0	1	1	not changed	0	1	1	not changed	TPS13_RICCO	Probable terpene synthase 13
TRINITY_DN10432_c0_g1	0	0	0	0	0	0	0.36	0.38	0	1	1	not changed	0	1	1	not changed
TRINITY_DN10432_c0_g2	0	0	0	0	0.79	0	0.23	0	0	1	1	not changed	0	1	1	not changed
TRINITY_DN10434_c0_g1	0.71	0.35	0.51	0.16	0.49	0	0.54	0.82	0	1	1	not changed	0	1	1	not changed
TRINITY_DN10435_c0_g1	0	0	0.34	1.77	0	1.86	0.12	1.63	0	1	1	not changed	0	1	1	not changed
TRINITY_DN10436_c0_g1	0	0	0.21	0.2	0	0.21	0.16	0.41	0	1	1	not changed	0	1	1	not changed
TRINITY_DN10436_c0_g2	0.44	0	0.42	0.61	0.61	0.21	0.33	0.25	0	1	1	not changed	0	1	1	not changed
TRINITY_DN10437_c0_g1	0.1	0	0	0	0.09	0.1	0.12	0.49	0	1	1	not changed	0	1	1	not changed
TRINITY_DN10437_c1_g1	0.3	0	0	0	0	0.58	0.43	0.11	0	1	1	not changed	0	1	1	not changed
TRINITY_DN10438_c0_g1	0	0.71	0.46	0	0	0.94	0.44	1.81	0	1	1	not changed	0	1	1	not changed
TRINITY_DN10439_c0_g1	2.37	2.25	2.36	2.43	2.18	2.35	2.69	2.34	-0.216277	0.593852	0.827402	not changed	-0.420872	0.333513	0.655944	not changed	PP385_ARATH	Pentatricopeptide repeat-containing protein At5g15300
TRINITY_DN1043_c0_g1	0	0	0	0	2.25	0	0.49	1.03	0	1	1	not changed	0	1	1	not changed
TRINITY_DN10440_c0_g1	0	0	1.76	0	0	0	1.2	0.41	0	1	1	not changed	0	1	1	not changed
TRINITY_DN10441_c0_g1	1.1	1.08	0.79	0.25	1.26	2.14	0.79	1.01	0	1	1	not changed	0	1	1	not changed
TRINITY_DN10442_c0_g1	0.48	0.18	0.66	0.28	0.38	0.23	0.85	1.04	-0.718502	0.172889	0.421707	not changed	0.0695718	0.904127	0.983564	not changed	PDR1_ORYSJ	Probable pleiotropic drug resistance protein 1
TRINITY_DN10443_c0_g1	0	0.82	0	0.81	1.37	0.43	0.32	0.69	0	1	1	not changed	0	1	1	not changed
TRINITY_DN10444_c0_g1	0	0	0	0	0	0	0.44	0.23	0	1	1	not changed	0	1	1	not changed
TRINITY_DN10444_c0_g2	0	0	0	0	0	0	0.62	0.21	0	1	1	not changed	0	1	1	not changed	GDAP2_DROPS	Protein GDAP2 homolog
TRINITY_DN10445_c0_g1	1.39	0.99	1.89	1.99	1.43	2.19	1.53	2.04	-0.376306	0.521687	0.780093	not changed	0	1	1	not changed
TRINITY_DN10446_c0_g1	0.36	0.35	0.34	0	0.16	0	0.88	0.34	0	1	1	not changed	0	1	1	not changed
TRINITY_DN10447_c0_g1	0	2.03	0	0	0	0	0.44	0.45	0	1	1	not changed	0	1	1	not changed
TRINITY_DN10447_c0_g2	0.76	0.43	0.36	0.75	0.62	1.12	1.34	1.05	0	1	1	not changed	-0.778448	0.189878	0.47579	not changed
TRINITY_DN10448_c0_g1	0	0	0	0	0	0	0.3	0.31	0	1	1	not changed	0	1	1	not changed
TRINITY_DN10449_c0_g1	0	0	0	0	0	0	0.53	0.54	0	1	1	not changed	0	1	1	not changed	AROF_TOBAC	Phospho-2-dehydro-3-deoxyheptonate aldolase 1, chloroplastic
TRINITY_DN1044_c0_g1	0.64	0.31	0	0	0.29	0	0.22	0.46	0	1	1	not changed	0	1	1	not changed
TRINITY_DN10450_c0_g1	0.17	0	0	0.48	0.32	0.34	0.46	0.6	0	1	1	not changed	0	1	1	not changed
TRINITY_DN10451_c0_g1	1.8	0	6.31	5.03	5.53	0	1.18	1.77	0	1	1	not changed	0	1	1	not changed
TRINITY_DN10452_c0_g1	0.13	0	0.38	0.24	0.84	0.51	1.07	0.52	0	1	1	not changed	0	1	1	not changed
TRINITY_DN10453_c0_g1	0.08	0.31	0.26	0.22	0.25	0.04	0.34	0.33	0	1	1	not changed	0	1	1	not changed	PII2_ARATH	Piriformospora indica-insensitive protein 2
TRINITY_DN10454_c0_g1	2.07	0	0.28	2.19	0.27	5.18	0.31	1.38	0	1	1	not changed	0	1	1	not changed
TRINITY_DN10455_c0_g1	1.92	2.65	2.45	2.53	3.02	3.34	4.3	3.94	0.09407	0.862539	0.961285	not changed	-0.38387	0.400319	0.717844	not changed
TRINITY_DN10456_c0_g1	0.11	0.37	0.17	0.48	0.48	0.48	0.39	0.64	0.867385	0.100043	0.295098	not changed	0.47582	0.357832	0.67883	not changed	TTL1_ARATH	TPR repeat-containing thioredoxin TTL1
TRINITY_DN10457_c0_g1	0	0	0	0	0.49	0.52	0.17	0.86	0	1	1	not changed	0	1	1	not changed
TRINITY_DN10459_c0_g1	0.58	0	0	0	0.53	0	0.18	0.73	0	1	1	not changed	0	1	1	not changed
TRINITY_DN10459_c0_g2	0.26	0	0.25	0.72	0.71	0.75	0.19	0.57	0	1	1	not changed	0	1	1	not changed
TRINITY_DN10460_c0_g1	0.22	1.08	0.42	0.41	0	0.21	0.49	0.33	0	1	1	not changed	0	1	1	not changed
TRINITY_DN10460_c0_g2	1.07	0.57	0.39	0.54	0.38	0.16	0.53	0.2	0	1	1	not changed	0	1	1	not changed	LORF2_HUMAN	LINE-1 retrotransposable element ORF2 protein
TRINITY_DN10461_c0_g1	0.37	0	0	0.17	0.17	0	0.28	0.21	0	1	1	not changed	0	1	1	not changed
TRINITY_DN10463_c0_g1	0	0	0.29	0	0	0	0.31	0.55	0	1	1	not changed	0	1	1	not changed	U73B1_ARATH	UDP-glycosyltransferase 73B1
TRINITY_DN10464_c0_g1	0	0	0	0	0	0	0.4	0	0	1	1	not changed	0	1	1	not changed	RNHX1_ARATH	Putative ribonuclease H protein At1g65750
TRINITY_DN10464_c0_g2	0	0.28	0.55	0	0	0	0.41	0.21	0	1	1	not changed	0	1	1	not changed
TRINITY_DN10465_c0_g1	0.49	1.96	0.71	1.58	1.34	2.13	0.27	2	0	1	1	not changed	0	1	1	not changed
TRINITY_DN10466_c0_g1	0.27	0.1	0.25	1.15	0.78	1.31	0.2	1.37	2.32015	4.00655e-05	0.000465558	not changed	2.24939	0.000339042	0.00312158	not changed
TRINITY_DN10467_c0_g1	0	0	0.5	0.65	1.94	1.7	0.13	1.41	0	1	1	not changed	0	1	1	not changed
TRINITY_DN10468_c0_g1	0.16	0.15	0.15	0.14	0.14	0.61	0.41	0.38	0	1	1	not changed	0	1	1	not changed
TRINITY_DN10469_c0_g1	0	0	0.46	0	0.44	0.47	0.46	0.63	0	1	1	not changed	0	1	1	not changed
TRINITY_DN1046_c0_g1	0	0	0	0.43	0.22	0.23	0.86	0.26	0	1	1	not changed	0	1	1	not changed	GLYT6_ARATH	Probable glycosyltransferase At5g25310
TRINITY_DN10470_c0_g1	0	0.33	0	0	0	0	0.35	0.36	0	1	1	not changed	0	1	1	not changed
TRINITY_DN10470_c1_g1	0.55	0	0	0.51	0	0	0.51	0.18	0	1	1	not changed	0	1	1	not changed
TRINITY_DN10471_c0_g1	0.31	0	0.29	0.85	0	0.6	0.32	0.66	0	1	1	not changed	0	1	1	not changed
TRINITY_DN10472_c0_g1	0.4	0.34	0.19	0.31	0.37	0	1.13	0.33	0	1	1	not changed	0	1	1	not changed
TRINITY_DN10473_c0_g1	0	0	0	7.13	1.71	4.02	0.03	3.47	8.63091	2.11831e-18	2.93772e-16	up	6.30432	3.42262e-13	2.33879e-11	not changed	NFYC2_ARATH	Nuclear transcription factor Y subunit C-2
TRINITY_DN10474_c0_g1	0.38	0.48	1.05	0.23	0.18	0.16	1.11	0.23	0	1	1	not changed	0	1	1	not changed
TRINITY_DN10475_c0_g1	0.3	0.22	0.36	0.91	5.4	2.12	0.27	8.62	3.02813	3.07116e-08	7.65064e-07	up	4.74466	8.96357e-16	9.48231e-14	up	YLS9_ARATH	Protein YLS9
TRINITY_DN10476_c0_g1	0	0	0	0	0	0	0.23	0.24	0	1	1	not changed	0	1	1	not changed
TRINITY_DN10476_c0_g2	0	0.35	0.17	0.33	0.33	0.35	0.07	0.48	0	1	1	not changed	0	1	1	not changed
TRINITY_DN10477_c0_g1	1.15	0	0	0	0	0	0.57	0	0	1	1	not changed	0	1	1	not changed
TRINITY_DN10477_c0_g2	0	0	0	0.37	0	0	0.27	0.14	0	1	1	not changed	0	1	1	not changed
TRINITY_DN10478_c0_g1	0	0	0	0	0.31	0.33	0.24	0.48	0	1	1	not changed	0	1	1	not changed
TRINITY_DN10479_c0_g1	0.33	0.08	0	1.96	0.23	1.68	0.93	1.47	0	1	1	not changed	0	1	1	not changed
TRINITY_DN1047_c0_g1	0	0	0	0	0	0	0.39	0.3	0	1	1	not changed	0	1	1	not changed	MAOC_SOLLC	NADP-dependent malic enzyme, chloroplastic
TRINITY_DN10480_c0_g1	0	0.12	0	0.22	0.45	0.12	0.05	0.58	0	1	1	not changed	0	1	1	not changed
TRINITY_DN10481_c0_g1	0.86	0.28	0.24	0.53	0.53	1.44	1.02	0.61	0	1	1	not changed	0	1	1	not changed
TRINITY_DN10482_c0_g1	0.27	0.16	0.21	0.2	0.05	0.11	0.37	0.36	0	1	1	not changed	0	1	1	not changed
TRINITY_DN10483_c0_g1	0	0.23	0	0	0.22	0.69	0.09	0.88	0	1	1	not changed	0	1	1	not changed
TRINITY_DN10484_c0_g1	1.82	1.19	6.97	0	0.56	1.77	1.28	0.19	0	1	1	not changed	0	1	1	not changed
TRINITY_DN10485_c0_g1	0.19	0.56	0	0	0.75	0	0.65	0.76	0	1	1	not changed	0	1	1	not changed
TRINITY_DN10486_c0_g1	1.95	0	0.41	0.27	0.35	0.33	0.96	0.46	0	1	1	not changed	-1.25108	0.0251076	0.112556	not changed
TRINITY_DN10486_c0_g2	0.8	0	0.44	0.32	0.21	0.11	1.09	0.4	0	1	1	not changed	0	1	1	not changed
TRINITY_DN10487_c0_g1	1.27	0.19	0.61	0.24	0	0.06	0.9	0.21	0	1	1	not changed	-2.30703	0.000668181	0.00559284	not changed
TRINITY_DN10487_c0_g2	1.72	0.24	0.94	0.11	0.06	0	1.1	0.08	-4.04691	2.17206e-08	5.59175e-07	not changed	-4.01229	7.29517e-07	1.3396e-05	not changed
TRINITY_DN10488_c0_g1	0.83	0.41	0	1.54	0.38	0.4	0.77	1.26	0	1	1	not changed	0	1	1	not changed
TRINITY_DN10488_c0_g2	0.64	0	0.31	0.6	0.89	0	0.11	0.8	0	1	1	not changed	0	1	1	not changed
TRINITY_DN10488_c1_g1	0.44	1.3	0.63	0.82	0.61	0.43	0.41	0.58	0	1	1	not changed	0	1	1	not changed
TRINITY_DN1048_c0_g1	0	0	0	0	1.83	0	0	0.44	0	1	1	not changed	0	1	1	not changed
TRINITY_DN1048_c0_g2	0	0	0	0	0	2.05	0	0.46	0	1	1	not changed	0	1	1	not changed
TRINITY_DN10490_c0_g1	0	0	0	0	0	0	1.04	0.27	0	1	1	not changed	0	1	1	not changed	1433D_TOBAC	14-3-3-like protein D
TRINITY_DN10490_c0_g2	0	0	0	0	0	0	0.59	0.54	0	1	1	not changed	0	1	1	not changed	1433C_TOBAC	14-3-3-like protein C
TRINITY_DN10490_c1_g1	0	0	0	0	0	0	0.51	0.26	0	1	1	not changed	0	1	1	not changed	1433C_TOBAC	14-3-3-like protein C
TRINITY_DN10491_c0_g1	0.44	0.43	0.57	0.27	0.54	0.57	0.34	0.93	0	1	1	not changed	0	1	1	not changed
TRINITY_DN10492_c0_g1	0.26	0.09	0.08	0.13	0.48	0.21	0.43	0.65	0	1	1	not changed	0	1	1	not changed
TRINITY_DN10492_c0_g2	0	0	0	0	0.23	0.72	0.36	0.46	0	1	1	not changed	0	1	1	not changed
TRINITY_DN10493_c0_g1	0.71	0	0.9	1.41	0.77	0.3	0.91	0.73	0	1	1	not changed	0	1	1	not changed
TRINITY_DN10494_c0_g1	0.16	0	0	0.45	0.3	0.72	0	1.18	0	1	1	not changed	0	1	1	not changed
TRINITY_DN10495_c0_g1	0	0	0	0	0	4.28	0.91	0	0	1	1	not changed	0	1	1	not changed
TRINITY_DN10495_c0_g2	0	0	0	0	0.72	0	0.44	0.45	0	1	1	not changed	0	1	1	not changed
TRINITY_DN10496_c0_g1	0.38	0.43	0.42	0.35	0.33	0.39	1.32	0.8	0	1	1	not changed	-0.877697	0.105611	0.324458	not changed
TRINITY_DN10497_c0_g1	0.43	0	0.41	0	0	0	0.72	0.16	0	1	1	not changed	0	1	1	not changed
TRINITY_DN10497_c0_g2	0.44	0	0.64	0.21	0	0	0.33	0.25	0	1	1	not changed	0	1	1	not changed
TRINITY_DN10498_c0_g1	0.3	0.29	0	0	0.28	0.87	0.42	0.32	0	1	1	not changed	0	1	1	not changed
TRINITY_DN10499_c0_g1	0	0.56	0.37	0.18	0.18	0	0.65	0.07	0	1	1	not changed	0	1	1	not changed	Y4885_ARATH	Probable LRR receptor-like serine/threonine-protein kinase At4g08850
TRINITY_DN10499_c0_g2	0	0	1.88	0	0	0	0.77	0.26	0	1	1	not changed	0	1	1	not changed	EFR_ARATH	LRR receptor-like serine/threonine-protein kinase EFR
TRINITY_DN1049_c0_g1	0	0.65	0	0.62	1.84	0	0.39	0.8	0	1	1	not changed	0	1	1	not changed	GUB_PAEMA	Beta-glucanase
TRINITY_DN104_c0_g1	0	0	0	0.77	0	0	0.23	0.47	0	1	1	not changed	0	1	1	not changed
TRINITY_DN10500_c0_g1	0.17	0.16	0.16	0	0	0	0.57	0.29	0	1	1	not changed	0	1	1	not changed
TRINITY_DN10501_c0_g1	0	0	0	0.82	0.81	0	0.24	0	0	1	1	not changed	0	1	1	not changed
TRINITY_DN10501_c0_g2	0	0	0	0	0	0	0.66	0.34	0	1	1	not changed	0	1	1	not changed
TRINITY_DN10502_c0_g1	0	1.45	0	0	0	0	2.34	1.77	0	1	1	not changed	0	1	1	not changed
TRINITY_DN10503_c0_g1	0.17	0	0.17	0.16	0.32	0.17	0.26	0.34	0	1	1	not changed	0	1	1	not changed
TRINITY_DN10504_c0_g1	0.25	0.25	0	0.23	0	0.24	0.46	0.28	0	1	1	not changed	0	1	1	not changed	AB11B_ARATH	ABC transporter B family member 11
TRINITY_DN10505_c0_g1	1.07	0	1.02	0	0	1.04	0	0.56	0	1	1	not changed	0	1	1	not changed
TRINITY_DN10505_c0_g2	0	0	0	0	2.11	0	0.47	0	0	1	1	not changed	0	1	1	not changed
TRINITY_DN10506_c0_g1	1.51	5.92	0	4.2	0	1.47	0.69	0	0	1	1	not changed	0	1	1	not changed	MYBP_MAIZE	Myb-related protein P
TRINITY_DN10506_c1_g1	0	2.03	0	0	0	0	1.31	0.45	0	1	1	not changed	0	1	1	not changed
TRINITY_DN10507_c0_g1	3.97	3.9	3.33	4.61	3.66	3.86	13.31	12.99	0	1	1	not changed	-0.266811	0.600522	0.85595	not changed
TRINITY_DN10508_c0_g1	0	0.55	0.62	0.34	1.01	0.36	1.29	0.78	0	1	1	not changed	0	1	1	not changed
TRINITY_DN10509_c0_g1	0	0	0	0	0	0	0	0.46	0	1	1	not changed	0	1	1	not changed	MCAT_ARATH	Mitochondrial carnitine/acylcarnitine carrier-like protein
TRINITY_DN1050_c0_g1	0.83	0.27	0.53	0	0.25	0.27	0.4	0.1	0	1	1	not changed	0	1	1	not changed
TRINITY_DN10510_c0_g1	0.21	0	0	0.19	0.19	0	0.23	0.56	0	1	1	not changed	0	1	1	not changed
TRINITY_DN10511_c0_g1	1.79	0.38	0.5	0.71	1.06	0.74	0	0.74	0	1	1	not changed	0	1	1	not changed
TRINITY_DN10512_c0_g1	4.76	3.06	3.41	3.82	2.32	3.56	7.46	5.36	-0.154564	0.7585	0.915159	not changed	-0.591089	0.200128	0.490983	not changed
TRINITY_DN10513_c0_g1	0	0	0	0.49	0.49	0	0.67	0.51	0	1	1	not changed	0	1	1	not changed
TRINITY_DN10513_c0_g2	0	0	0.31	0.45	0.3	0.47	0.31	0.44	0	1	1	not changed	0	1	1	not changed
TRINITY_DN10514_c0_g1	1.47	0.72	0	2.73	2.71	4.3	1.47	1.51	0	1	1	not changed	0	1	1	not changed
TRINITY_DN10515_c0_g1	0.78	0	2.58	0	0.85	0	0.22	0.75	0	1	1	not changed	0	1	1	not changed
TRINITY_DN10515_c1_g1	0	1.62	6.31	1.53	0	0	0.37	0	0	1	1	not changed	0	1	1	not changed
TRINITY_DN10516_c0_g1	0.35	0.57	0.32	0.11	0.32	0.11	0.68	0.41	0	1	1	not changed	0	1	1	not changed
TRINITY_DN10517_c0_g1	0	1.91	3.73	1.81	1.79	0	0	1.73	0	1	1	not changed	0	1	1	not changed
TRINITY_DN10517_c1_g1	0	0	0	0	0	0	0	0.41	0	1	1	not changed	0	1	1	not changed
TRINITY_DN10518_c0_g1	9.54	5.35	5.22	6.33	8.79	6.64	1.61	1.33	0	1	1	not changed	0	1	1	not changed
TRINITY_DN10520_c0_g1	2.07	2.03	0	4.67	0.82	0.87	2.03	0.95	0	1	1	not changed	0	1	1	not changed
TRINITY_DN10522_c0_g1	0	0	0	0	0	0.79	0.29	0.79	0	1	1	not changed	0	1	1	not changed
TRINITY_DN10523_c0_g1	0.36	0	0.68	0	0.33	0	0.54	0.41	0	1	1	not changed	0	1	1	not changed
TRINITY_DN10524_c0_g1	0.25	0	0	1.03	0	0.54	0.18	1.17	0	1	1	not changed	0	1	1	not changed
TRINITY_DN10525_c0_g1	0.71	0.18	0.17	0.17	0.16	0	1.02	0.28	0	1	1	not changed	0	1	1	not changed
TRINITY_DN10526_c0_g1	0.31	0	0.3	0.15	0.72	0.92	0.24	1.17	0	1	1	not changed	0	1	1	not changed
TRINITY_DN10527_c0_g1	0.09	0	0.09	0	0.34	0.27	0.15	0.49	0	1	1	not changed	0	1	1	not changed
TRINITY_DN10528_c0_g1	6.08	0	0	0	0	1.97	2.15	0	0	1	1	not changed	0	1	1	not changed
TRINITY_DN10528_c0_g2	0.63	0	0.3	0	0.58	0	0.22	0.34	0	1	1	not changed	0	1	1	not changed
TRINITY_DN10529_c0_g1	0	0.51	0	0	0	1.63	0.84	1.25	0	1	1	not changed	0	1	1	not changed
TRINITY_DN1052_c0_g1	0.59	0	0.71	0	0	0	1.08	0.22	0	1	1	not changed	0	1	1	not changed
TRINITY_DN10530_c0_g1	0.35	0.34	0	0.64	0.64	0	0.48	0.86	0	1	1	not changed	0	1	1	not changed
TRINITY_DN10531_c0_g1	0	0	0	0.78	0	2.45	0	0.94	0	1	1	not changed	0	1	1	not changed
TRINITY_DN10531_c0_g2	2.03	0	0	0	0	1.97	0	0.89	0	1	1	not changed	0	1	1	not changed
TRINITY_DN10531_c0_g3	0.35	0	0	0.33	0	0.17	0.35	0.77	0	1	1	not changed	0	1	1	not changed
TRINITY_DN10532_c0_g1	0.47	0	0	0.44	0	0	0.31	0.47	0	1	1	not changed	0	1	1	not changed
TRINITY_DN10533_c0_g1	0	0	0	1.1	0	0	0.44	1.05	0	1	1	not changed	0	1	1	not changed
TRINITY_DN10533_c0_g2	0	0	0	0	0	0	0.58	0.3	0	1	1	not changed	0	1	1	not changed
TRINITY_DN10534_c0_g1	0	0	0	0	0	0	0.46	0	0	1	1	not changed	0	1	1	not changed
TRINITY_DN10535_c0_g1	0	0	0	0.54	0.27	0.57	0.31	0.21	0	1	1	not changed	0	1	1	not changed
TRINITY_DN10537_c0_g1	0	0.98	0	0	0	0	0.52	0.53	0	1	1	not changed	0	1	1	not changed	AIR3_ARATH	Subtilisin-like protease SBT5.3
TRINITY_DN10538_c0_g1	0	0.34	0	0.32	0	0	0.12	0.49	0	1	1	not changed	0	1	1	not changed
TRINITY_DN10538_c0_g2	0	0	0	0	0	0	0.84	0	0	1	1	not changed	0	1	1	not changed
TRINITY_DN10539_c0_g1	0.67	0.49	0.24	0.47	0.31	0.49	0.37	0.48	0	1	1	not changed	0	1	1	not changed
TRINITY_DN10539_c1_g1	0	0	0.35	0.34	0.34	0	0.25	0.38	0	1	1	not changed	0	1	1	not changed
TRINITY_DN1053_c0_g1	0.18	0.26	0.17	0.16	0.16	0.6	0.6	0.68	0	1	1	not changed	0	1	1	not changed
TRINITY_DN10542_c0_g1	0.13	0	0.24	0.94	1.28	0.49	0.25	0.66	0	1	1	not changed	0	1	1	not changed
TRINITY_DN10543_c0_g1	0.19	0.74	0.54	0.35	0.35	0.74	0.21	0.87	0	1	1	not changed	0	1	1	not changed
TRINITY_DN10543_c0_g2	0.15	0.88	0.28	1.24	0.55	0.14	0.4	0.41	0	1	1	not changed	0	1	1	not changed
TRINITY_DN10544_c0_g1	1.71	0	0	0.32	0.63	0.33	0.24	0.73	0	1	1	not changed	0	1	1	not changed
TRINITY_DN10545_c0_g1	10.03	3.28	5.34	8.28	2.05	1.09	4.2	5.42	0	1	1	not changed	0	1	1	not changed
TRINITY_DN10546_c0_g1	0.62	0.61	1.08	0.1	0.47	0.2	1.02	0.04	0	1	1	not changed	0	1	1	not changed
TRINITY_DN10547_c0_g1	0.98	0.61	0.24	0.57	0.34	1.36	0.68	0.93	0	1	1	not changed	0	1	1	not changed
TRINITY_DN10548_c0_g1	1.14	0	0	1.06	1.05	0	0.35	0.72	0	1	1	not changed	0	1	1	not changed
TRINITY_DN10549_c0_g1	0	0	0	0	0.75	0.4	0.08	0.54	0	1	1	not changed	0	1	1	not changed
TRINITY_DN1054_c0_g1	10.33	0	5.94	7.68	5.71	0	0.87	0.45	0	1	1	not changed	0	1	1	not changed
TRINITY_DN10550_c0_g1	0	2.22	3.62	0.73	0.73	0	1.91	2	0	1	1	not changed	0	1	1	not changed
TRINITY_DN10551_c0_g1	6.27	1.48	1.15	0	0.19	0.12	1.64	0.17	0	1	1	not changed	0	1	1	not changed	STR17_ARATH	Rhodanese-like domain-containing protein 17
TRINITY_DN10552_c0_g1	0.73	1	0.42	0.54	0.8	0.99	0.62	0.74	0	1	1	not changed	0	1	1	not changed
TRINITY_DN10553_c0_g1	0	0	0	1.96	1.94	0	0	0.46	0	1	1	not changed	0	1	1	not changed
TRINITY_DN10554_c0_g1	0.23	0.23	0	0.86	0.21	0	0.17	0.26	0	1	1	not changed	0	1	1	not changed	ALA2_HORVU	Alanine aminotransferase 2
TRINITY_DN10555_c0_g1	0.32	0.32	0.31	0.9	0.3	0	0.11	0.46	0	1	1	not changed	0	1	1	not changed
TRINITY_DN10557_c0_g1	0.71	0.49	0.27	0.25	1.25	0.81	0.34	0.47	0.466553	0.436791	0.715098	not changed	0	1	1	not changed
TRINITY_DN10558_c0_g1	0.12	0.49	0.29	0.19	0.45	0.29	0.32	0.61	0	1	1	not changed	0	1	1	not changed
TRINITY_DN10559_c0_g1	0.15	0	0.22	0.21	0.28	0.07	0.15	0.57	0	1	1	not changed	0	1	1	not changed
TRINITY_DN10560_c0_g1	1.48	1.45	1.98	0	0.27	0	0.74	0.11	0	1	1	not changed	0	1	1	not changed
TRINITY_DN10561_c0_g1	0	0.23	0.23	0.44	0	0.23	0.35	0.26	0	1	1	not changed	0	1	1	not changed
TRINITY_DN10562_c0_g1	0	0	0	0	0	0	0.28	0.29	0	1	1	not changed	0	1	1	not changed	TIP13_ARATH	Aquaporin TIP1-3
TRINITY_DN10563_c0_g1	0.2	0	0.16	0.67	0.49	0.92	0.41	0.86	2.38176	7.13124e-05	0.000777477	not changed	0.884159	0.11268	0.339528	not changed
TRINITY_DN10564_c0_g1	0.93	0	0	0.58	0	1.2	0.11	0.45	0	1	1	not changed	0	1	1	not changed
TRINITY_DN10565_c0_g1	0	0	0	0	0	0	0.55	0	0	1	1	not changed	0	1	1	not changed
TRINITY_DN10566_c0_g1	0	0	0	0	0	0	0.7	0.29	0	1	1	not changed	0	1	1	not changed	S61G2_ARATH	Protein transport protein Sec61 subunit gamma-2
TRINITY_DN10567_c0_g1	0	0	0	0	0	0	0.36	0.75	0	1	1	not changed	0	1	1	not changed
TRINITY_DN10568_c0_g1	0.53	0	0.26	0	0	0	1.25	0	0	1	1	not changed	0	1	1	not changed	CRU4_ARATH	12S seed storage protein CRD
TRINITY_DN10569_c0_g1	0	0	0	0.39	0	0	0.14	0.57	0	1	1	not changed	0	1	1	not changed
TRINITY_DN10569_c0_g2	0.97	1.43	0	0.9	0	0.47	0.93	0.48	0	1	1	not changed	0	1	1	not changed
TRINITY_DN1056_c0_g1	0	0	0	0	0.65	0	1.58	0.57	0	1	1	not changed	0	1	1	not changed
TRINITY_DN10570_c0_g1	0	7.62	0	0	0	0	2.01	0	0	1	1	not changed	0	1	1	not changed	21KD_DAUCA	21 kDa protein
TRINITY_DN10571_c0_g1	0.63	0.42	0.25	0.24	0.33	0.25	1.2	0.33	0	1	1	not changed	-2.28593	0.000332559	0.00307437	not changed
TRINITY_DN10572_c0_g1	0	0	0.4	0.39	0.38	0.24	0.7	0.75	0	1	1	not changed	0	1	1	not changed
TRINITY_DN10572_c0_g2	0	0	2.24	2.17	2.15	2.28	0.48	0.5	0	1	1	not changed	0	1	1	not changed
TRINITY_DN10574_c0_g1	0	1.05	1.19	0.16	0.16	0	0.88	0.34	0	1	1	not changed	0	1	1	not changed
TRINITY_DN10575_c0_g1	0	0	0	2.45	0	0	0.17	0.85	0	1	1	not changed	0	1	1	not changed
TRINITY_DN10575_c0_g2	0.43	0	0.28	1.48	0.13	0.56	0.62	0.4	0	1	1	not changed	0	1	1	not changed
TRINITY_DN10576_c0_g1	0	0.12	0	0	0.23	0.37	0.15	0.85	0	1	1	not changed	0	1	1	not changed
TRINITY_DN10577_c0_g1	0	0.2	0	0.24	0.24	0.5	0.19	0.19	0	1	1	not changed	0	1	1	not changed
TRINITY_DN10578_c0_g1	0.24	1.27	0.83	0.67	0.44	1.68	0.29	0.36	0	1	1	not changed	0	1	1	not changed
TRINITY_DN10579_c0_g1	0.83	0.41	2.39	2.51	3.82	4.85	0.46	3.79	1.40689	0.00818645	0.0449033	not changed	2.77944	9.34767e-05	0.00101308	not changed
TRINITY_DN10580_c0_g1	0	0.43	0.42	0.41	1.22	1.29	0.87	0.74	0	1	1	not changed	0	1	1	not changed
TRINITY_DN10580_c0_g2	0.77	0.33	0.32	0.31	0.55	0.66	0.72	0.59	0	1	1	not changed	0	1	1	not changed
TRINITY_DN10581_c0_g1	0.42	0.28	0.2	0.2	0.06	0.07	0.31	0.32	0	1	1	not changed	0	1	1	not changed
TRINITY_DN10582_c0_g1	0.39	0	0.63	0.97	1.33	1.02	0.2	0.52	0	1	1	not changed	0	1	1	not changed
TRINITY_DN10584_c0_g1	1.23	0.96	0.87	2.11	1.08	0.89	2.11	3.11	0.209842	0.701323	0.887563	not changed	0.338785	0.496086	0.790368	not changed
TRINITY_DN10585_c0_g1	0.13	0	0.26	0	0.25	0.26	0.47	0.27	0	1	1	not changed	0	1	1	not changed
TRINITY_DN10586_c0_g1	0.39	0.47	0.23	1.41	0.95	1.04	0.52	1.32	1.48579	0.00563587	0.0329771	not changed	1.29765	0.0190472	0.0905145	not changed	TF28_SCHPO	Transposon Tf2-8 polyprotein
TRINITY_DN10587_c0_g1	0.29	0	0.21	0.34	0.14	0.07	0.9	1.76	0	1	1	not changed	0	1	1	not changed
TRINITY_DN10587_c1_g1	0.25	0	0.24	1.16	0.23	0	0.18	0.56	0	1	1	not changed	0	1	1	not changed
TRINITY_DN10588_c0_g1	0.17	0.17	0	0.33	0	0.17	0.4	0.81	0	1	1	not changed	0	1	1	not changed
TRINITY_DN10589_c0_g1	0.76	0.3	0.14	0.28	0.14	0.15	0.35	0.47	0	1	1	not changed	0	1	1	not changed
TRINITY_DN1058_c0_g1	0	0	0	0	0	2.54	0	1.08	0	1	1	not changed	0	1	1	not changed
TRINITY_DN10590_c0_g1	0	0.86	0.83	0.81	0	0.85	0.24	0.73	0	1	1	not changed	0	1	1	not changed
TRINITY_DN10590_c0_g2	0.37	0	0	0.11	0.22	0.12	0.62	0.68	0	1	1	not changed	0	1	1	not changed
TRINITY_DN10591_c0_g1	0	0	1.67	0	0	1.75	0.9	2.32	0	1	1	not changed	0	1	1	not changed
TRINITY_DN10592_c0_g1	0	0	0	1.96	0	0	0	1.38	0	1	1	not changed	0	1	1	not changed
TRINITY_DN10592_c0_g2	0	0	0	0.29	0.44	0.61	0.3	0.68	0	1	1	not changed	0	1	1	not changed
TRINITY_DN10593_c0_g1	0	1.31	0	0	0.61	0.65	0.2	1	0	1	1	not changed	0	1	1	not changed
TRINITY_DN10593_c0_g2	1.15	0.32	0.63	0.46	0.15	0.32	0.25	0.77	0	1	1	not changed	0	1	1	not changed
TRINITY_DN10593_c0_g3	0.14	0.28	0.95	0.26	0.39	0.55	0.27	0.45	0	1	1	not changed	0	1	1	not changed
TRINITY_DN10594_c0_g1	0	0	0	0	0	0	0.11	0.58	0	1	1	not changed	0	1	1	not changed
TRINITY_DN10595_c0_g1	0.82	0.8	0.44	1.67	2.39	3.39	1.6	1.64	0	1	1	not changed	0	1	1	not changed	SMT1_ARATH	Cycloartenol-C-24-methyltransferase
TRINITY_DN10596_c0_g1	0.45	0.89	0.76	0.11	0.31	0.33	0.94	0.32	0	1	1	not changed	0	1	1	not changed
TRINITY_DN10596_c0_g2	1.04	0.9	1.32	0.53	0.42	0.45	1.42	1.06	0	1	1	not changed	0	1	1	not changed
TRINITY_DN10597_c0_g1	0	0	0	0	0	0	1.81	0.91	0	1	1	not changed	-1.12149	0.0472123	0.182148	not changed
TRINITY_DN10598_c0_g1	0.67	1.96	1.28	0	0.61	0	2.34	0.8	0	1	1	not changed	0	1	1	not changed
TRINITY_DN10599_c0_g1	0.09	0.09	0.18	0.17	0.95	0.09	0.15	1.03	0	1	1	not changed	0	1	1	not changed
TRINITY_DN1059_c0_g1	0	0	0.39	0.37	0.74	0.39	0	0.69	0	1	1	not changed	0	1	1	not changed
TRINITY_DN10600_c0_g1	0.54	0.66	1.17	0	0.12	0.39	0.79	0.21	0	1	1	not changed	0	1	1	not changed
TRINITY_DN10601_c0_g1	0	0	0	0	0.31	0	0.55	0.78	0	1	1	not changed	0	1	1	not changed
TRINITY_DN10602_c0_g1	0.12	0.24	0.24	0.11	0.23	0.12	0.19	0.49	0	1	1	not changed	0	1	1	not changed
TRINITY_DN10602_c0_g2	0.18	0.09	0.17	0.33	0.33	0.09	0.28	0.58	0	1	1	not changed	0	1	1	not changed
TRINITY_DN10603_c0_g1	0	0	0	0	0	0	1.02	0.57	0	1	1	not changed	0	1	1	not changed	RS29_WHEAT	40S ribosomal protein S29
TRINITY_DN10604_c0_g1	0	0	0.44	0	0.84	0	0.15	0.46	0	1	1	not changed	0	1	1	not changed
TRINITY_DN10604_c0_g2	0	0	0	0	1.79	3.79	0	1.73	0	1	1	not changed	0	1	1	not changed
TRINITY_DN10605_c0_g1	0.55	1.61	0.66	0.64	0.88	0	1.68	1.54	0	1	1	not changed	0	1	1	not changed
TRINITY_DN10606_c0_g1	1.19	0	0	0	0.37	0.39	0.67	0	0	1	1	not changed	0	1	1	not changed
TRINITY_DN10607_c0_g1	0.35	0	0.34	0.33	0	0	0.24	0.37	0	1	1	not changed	0	1	1	not changed
TRINITY_DN10608_c0_g1	0	0	0	0	0	0	1.19	1.36	0	1	1	not changed	0	1	1	not changed	ARF1_ORYSJ	ADP-ribosylation factor 1
TRINITY_DN10609_c0_g1	0.18	0	0	0.16	0	0.52	0.4	0.27	0	1	1	not changed	0	1	1	not changed	ATL6_ARATH	E3 ubiquitin-protein ligase ATL6
TRINITY_DN1060_c0_g1	0.94	0.64	0.69	0.47	0.66	0.84	1.46	1.66	-0.394594	0.471782	0.742268	not changed	-0.0332514	0.956378	0.99967	not changed
TRINITY_DN10610_c0_g1	0.09	0.51	0.25	0	0.11	0	0.59	0.15	0	1	1	not changed	0	1	1	not changed
TRINITY_DN10610_c0_g2	0	0	0	0	1.14	0.4	0.41	0.14	0	1	1	not changed	0	1	1	not changed
TRINITY_DN10611_c0_g1	0	0.28	0.27	0.9	0.18	0.56	0.5	1.28	0	1	1	not changed	0	1	1	not changed
TRINITY_DN10612_c0_g1	1.15	1.13	0.37	2.83	0.36	0.38	1.38	0.49	0	1	1	not changed	0	1	1	not changed
TRINITY_DN10613_c0_g1	0	0.69	0	1.96	0	0.68	0.81	0.83	0	1	1	not changed	0	1	1	not changed
TRINITY_DN10614_c0_g1	0	2.14	0.7	1.35	0.67	0	0.43	1.32	0	1	1	not changed	0	1	1	not changed
TRINITY_DN10616_c0_g1	1.84	0.85	0.83	1.21	0.6	0.84	1.75	1.74	-0.589477	0.315286	0.603719	not changed	-0.231738	0.681795	0.895773	not changed
TRINITY_DN10616_c0_g2	1.28	0.66	1.52	1.25	0.51	1.84	1.66	1.06	-0.139865	0.832576	0.948104	not changed	-0.868527	0.0872782	0.284455	not changed
TRINITY_DN10617_c0_g1	0	0	0	0	0	0	0.72	0.32	0	1	1	not changed	0	1	1	not changed	RS11_SOYBN	40S ribosomal protein S11
TRINITY_DN10618_c0_g1	0.32	0.05	0.25	0.15	0.15	0.21	0.3	0.44	0	1	1	not changed	0	1	1	not changed
TRINITY_DN10618_c0_g2	0	0	0	0.21	0	0.89	0.5	0.43	0	1	1	not changed	0	1	1	not changed
TRINITY_DN10619_c0_g1	2.79	0	0	0.86	0	0	0.25	1.27	0	1	1	not changed	0	1	1	not changed
TRINITY_DN1061_c0_g1	0	0.55	0	0	0	1.09	0.35	0.18	0	1	1	not changed	0	1	1	not changed
TRINITY_DN10620_c0_g1	0.48	1.05	1.16	0.37	0.25	0.26	0.59	0.37	0	1	1	not changed	0	1	1	not changed
TRINITY_DN10620_c1_g1	0	0	1.35	0	1.3	1.37	0.33	0.68	0	1	1	not changed	0	1	1	not changed
TRINITY_DN10621_c0_g1	0.24	0	0.31	0.11	0.11	0	0.55	0.19	0	1	1	not changed	0	1	1	not changed
TRINITY_DN10622_c1_g1	0.88	1.18	1	1.19	0.66	1.09	1.42	0.98	-0.276106	0.602472	0.832587	not changed	-0.746777	0.186857	0.47202	not changed
TRINITY_DN10623_c0_g1	0.12	0.22	0.34	0.22	0.22	0	0.18	0.74	0	1	1	not changed	0	1	1	not changed
TRINITY_DN10624_c0_g1	0	0.33	0	0.86	0	0.33	1.38	1.14	0	1	1	not changed	0	1	1	not changed
TRINITY_DN10625_c0_g1	0	0	0	1.24	1.09	1.51	0.09	1.83	0	1	1	not changed	0	1	1	not changed
TRINITY_DN10626_c0_g1	0.67	0	0.13	0.62	0.37	0.13	0.16	0.74	0	1	1	not changed	0	1	1	not changed	TPS2_SORBI	Beta-sesquiphellandrene synthase
TRINITY_DN10627_c0_g1	0.73	0	0.18	1.02	0	0	0.35	0.35	0	1	1	not changed	0	1	1	not changed	ACO1_AJECA	Acyl-CoA desaturase
TRINITY_DN10627_c0_g2	2.05	0	0	1.9	1.88	0	0.26	1.09	0	1	1	not changed	0	1	1	not changed	ACO1_AJECA	Acyl-CoA desaturase
TRINITY_DN10627_c1_g1	1.23	0	0	1.14	0	0.8	0.14	0.84	0	1	1	not changed	0	1	1	not changed	ACO1_AJECA	Acyl-CoA desaturase
TRINITY_DN10628_c0_g1	0	0	0	0	0	0	0.97	0.62	0	1	1	not changed	0	1	1	not changed	PAL3_TOBAC	Phenylalanine ammonia-lyase
TRINITY_DN10629_c0_g1	0	0	0.25	0	0	0.75	0.28	0.86	0	1	1	not changed	0	1	1	not changed
TRINITY_DN10629_c0_g2	0.7	0.81	0.34	1.09	0.43	1.26	0.65	0.85	0	1	1	not changed	0	1	1	not changed
TRINITY_DN1062_c0_g1	0	1.22	1.19	0	0	0	0.9	0	0	1	1	not changed	0	1	1	not changed	U89B1_ARATH	UDP-glycosyltransferase 89B1
TRINITY_DN10630_c0_g1	2.5	1.23	2.8	4.97	1.87	6.03	1.79	4	0.783221	0.188272	0.445081	not changed	0	1	1	not changed
TRINITY_DN10631_c0_g1	0	0	1.58	0	0	0	0.37	0.38	0	1	1	not changed	0	1	1	not changed
TRINITY_DN10632_c0_g1	0.15	0	0	0.14	0.14	0.14	0.23	0.4	0	1	1	not changed	0	1	1	not changed
TRINITY_DN10633_c0_g1	0.11	0.1	0.1	0.2	0	0.31	0.29	0.47	0	1	1	not changed	0	1	1	not changed
TRINITY_DN10633_c0_g2	1.2	0	0	0	0	0.58	0.18	0.56	0	1	1	not changed	0	1	1	not changed
TRINITY_DN10635_c0_g1	0	0.27	0	0.25	0.51	0.27	0.36	0.53	0	1	1	not changed	0	1	1	not changed
TRINITY_DN10636_c0_g1	0.39	0.77	1	0.61	0	0.13	1.27	0.31	0	1	1	not changed	0	1	1	not changed
TRINITY_DN10637_c0_g1	0.84	0.25	0.45	0.06	0.12	0.19	1.03	0.62	0	1	1	not changed	-0.871411	0.121739	0.358228	not changed
TRINITY_DN10637_c1_g1	0	0	0	0	0	0	0.19	0.58	0	1	1	not changed	0	1	1	not changed
TRINITY_DN10638_c0_g1	0.31	0.41	0.2	0.1	0.29	0	0.58	0.08	0	1	1	not changed	0	1	1	not changed	POL3_DROME	Retrovirus-related Pol polyprotein from transposon 17.6
TRINITY_DN10638_c0_g2	0	0.71	1.16	0	0.22	0	0.53	0.63	0	1	1	not changed	0	1	1	not changed	YI31B_YEAST	Transposon Ty3-I Gag-Pol polyprotein
TRINITY_DN10639_c0_g1	0	0	0.22	0	0.84	0.22	0	0.6	0	1	1	not changed	0	1	1	not changed
TRINITY_DN10639_c0_g2	0	0	0	0	2.35	0	0	1.59	0	1	1	not changed	0	1	1	not changed
TRINITY_DN1063_c0_g1	0.39	0.51	0.12	0.37	0.37	0.52	0.6	0.67	0	1	1	not changed	0	1	1	not changed
TRINITY_DN10640_c0_g1	0	0	0	0	0	0	0.57	0.2	0	1	1	not changed	0	1	1	not changed
TRINITY_DN10640_c0_g2	0.28	0	0	0	0.26	0.82	0.5	0.82	0	1	1	not changed	0	1	1	not changed
TRINITY_DN10641_c0_g1	1.77	0	3.39	0	0	0	0.39	0.81	0	1	1	not changed	0	1	1	not changed
TRINITY_DN10641_c0_g2	0	0	0	1.29	0	2.7	0	0.67	0	1	1	not changed	0	1	1	not changed
TRINITY_DN10641_c1_g1	0.84	0.17	0.32	0.63	0.31	0.49	0.32	0.26	0	1	1	not changed	0	1	1	not changed
TRINITY_DN10642_c0_g1	0	0.36	0	0	0	0	0.12	0.38	0	1	1	not changed	0	1	1	not changed
TRINITY_DN10644_c0_g1	0.79	0	0.3	0.44	0.59	0.77	0.3	0.74	0	1	1	not changed	0	1	1	not changed	KPRO_MAIZE	Putative receptor protein kinase ZmPK1
TRINITY_DN10645_c0_g1	0	0	0	0	0	0	0	0.83	0	1	1	not changed	0	1	1	not changed
TRINITY_DN10645_c0_g2	0	0	0	1.31	0	2.74	0	1.04	0	1	1	not changed	0	1	1	not changed
TRINITY_DN10646_c0_g1	0	0	0	0.17	0.34	0.18	0.49	0.07	0	1	1	not changed	0	1	1	not changed
TRINITY_DN10647_c0_g1	0	0	0	0	0	0	0.35	0.36	0	1	1	not changed	0	1	1	not changed	CALX_HELTU	Calnexin homolog
TRINITY_DN10647_c0_g2	0	0	0	0	0	0	0.51	0.79	0	1	1	not changed	0	1	1	not changed	CALX_SOYBN	Calnexin homolog
TRINITY_DN10648_c0_g1	0.44	0	0.41	0.2	0.65	0.68	1.11	0.94	0	1	1	not changed	0	1	1	not changed	HSD1B_ARATH	11-beta-hydroxysteroid dehydrogenase 1B
TRINITY_DN10649_c0_g1	0	0	0	0	0	0	0.22	0.46	0	1	1	not changed	0	1	1	not changed
TRINITY_DN10649_c0_g2	0.15	0.15	0.39	0	0.55	0.4	0.6	1	0	1	1	not changed	0	1	1	not changed
TRINITY_DN1064_c0_g1	0.85	0	0	0.79	0.78	0.83	0.23	0.24	0	1	1	not changed	0	1	1	not changed
TRINITY_DN10650_c0_g1	0.25	0.49	0.96	1.39	1.61	1.22	0.18	0.56	0	1	1	not changed	0	1	1	not changed
TRINITY_DN10651_c0_g1	0.14	0	0	2.55	1.27	0.67	0	1.41	0	1	1	not changed	0	1	1	not changed	PSY2_SOLLC	Phytoene synthase 2, chloroplastic
TRINITY_DN10652_c0_g1	0.21	0.42	0.41	0.79	0.78	0.41	0.46	1.22	0	1	1	not changed	0	1	1	not changed
TRINITY_DN10652_c0_g2	0	0	0	0	1.01	0.35	0	0.76	0	1	1	not changed	0	1	1	not changed
TRINITY_DN10653_c0_g1	0.98	0	0.37	0	0	1.91	0.26	1.33	0	1	1	not changed	0	1	1	not changed
TRINITY_DN10654_c0_g1	0	0.88	0	0	0.21	0	0.66	0.17	0	1	1	not changed	0	1	1	not changed
TRINITY_DN10655_c0_g1	0	0	0.64	0	0	0	1.17	0.4	0	1	1	not changed	0	1	1	not changed
TRINITY_DN10656_c0_g1	0.63	0.61	0	2.32	0.58	0.61	0.56	0.77	0	1	1	not changed	0	1	1	not changed
TRINITY_DN10657_c0_g1	0	0	0	0.73	0.2	1.02	0.33	1.08	0	1	1	not changed	0	1	1	not changed
TRINITY_DN10659_c0_g1	0	3.06	1.5	1.45	1.44	3.04	0	1.1	0	1	1	not changed	0	1	1	not changed
TRINITY_DN10659_c0_g2	0.28	0.37	0.27	0.7	0.78	0.74	0.07	0.42	0	1	1	not changed	0	1	1	not changed
TRINITY_DN1065_c0_g1	12.24	16.86	16.58	0.06	0	0	23.33	0.03	-9.3039	3.63981e-39	5.72812e-36	down	-9.82679	5.23753e-35	7.60175e-32	down	TRNH1_ARATH	Tropinone reductase homolog At1g07440
TRINITY_DN10660_c0_g1	0	0	0	0	0	0	1.03	0.99	0	1	1	not changed	0	1	1	not changed	NLTP2_PRUAR	Non-specific lipid-transfer protein 2
TRINITY_DN10661_c0_g1	0.21	0.4	0.3	0.48	0.76	0.7	0.41	0.54	0	1	1	not changed	0	1	1	not changed
TRINITY_DN10662_c0_g1	0	0	0	0	0	1.04	0.24	0.5	0	1	1	not changed	0	1	1	not changed
TRINITY_DN10662_c0_g2	0	0	0	0.79	1.31	1.39	0.51	0.42	0	1	1	not changed	0	1	1	not changed
TRINITY_DN10663_c0_g1	0.48	0.93	0.45	0.22	0.07	0.15	0.51	0.36	0	1	1	not changed	0	1	1	not changed
TRINITY_DN10664_c0_g1	0	0	0	0.31	0.46	0.16	0.19	0.45	0	1	1	not changed	0	1	1	not changed
TRINITY_DN10664_c0_g2	0.35	0	0	0	0	0	0.24	0.49	0	1	1	not changed	0	1	1	not changed
TRINITY_DN10665_c0_g1	0	0	0	0	0	0	0.51	0.26	0	1	1	not changed	0	1	1	not changed	GDL16_ARATH	GDSL esterase/lipase At1g31550
TRINITY_DN10665_c0_g2	0	0	0	0	0	0	0.47	0.21	0	1	1	not changed	0	1	1	not changed	GDL74_ARATH	GDSL esterase/lipase At5g03980
TRINITY_DN10666_c0_g1	0.67	0	0.43	0.63	0.21	0.22	0.33	0.17	0	1	1	not changed	0	1	1	not changed
TRINITY_DN10667_c0_g1	0.78	0.77	0.38	1.46	0.54	1.15	0.59	1.28	0	1	1	not changed	0	1	1	not changed
TRINITY_DN10668_c0_g1	0.38	0.37	0.73	0.35	0.35	0.74	0.64	0.91	0	1	1	not changed	0	1	1	not changed
TRINITY_DN10669_c0_g1	0.33	0	0.32	0	0	0	0.35	0.36	0	1	1	not changed	0	1	1	not changed
TRINITY_DN1066_c0_g1	0.14	0.42	0.68	0.19	0.13	0	0.77	0.39	0	1	1	not changed	0	1	1	not changed	POL3_DROME	Retrovirus-related Pol polyprotein from transposon 17.6
TRINITY_DN10670_c0_g1	0.39	0.39	0	0.64	0	0.38	0.51	0.4	0	1	1	not changed	0	1	1	not changed	M860_ARATH	Uncharacterized mitochondrial protein AtMg00860
TRINITY_DN10671_c0_g1	0.65	0	0.62	0.61	1.2	0	1.16	0.59	0	1	1	not changed	0	1	1	not changed
TRINITY_DN10672_c0_g1	0.39	0	0.38	0.36	1.08	0.38	0.66	0.54	0	1	1	not changed	0	1	1	not changed
TRINITY_DN10672_c0_g2	0.28	0	0	0.39	0.39	0.27	0.11	0.94	0	1	1	not changed	0	1	1	not changed
TRINITY_DN10673_c0_g1	1.19	0.24	1.61	0.7	0.38	1.05	1.18	0.8	-0.640543	0.188602	0.445661	not changed	-1.28075	0.0151887	0.075631	not changed
TRINITY_DN10674_c0_g1	0	0	0	0	0	0	0.16	0.32	0	1	1	not changed	0	1	1	not changed
TRINITY_DN10675_c0_g1	0	0	0	0.24	0.14	0.25	0.15	1.83	0	1	1	not changed	0	1	1	not changed
TRINITY_DN10676_c0_g1	0.28	1.37	0.13	0.26	1.16	0.95	0.76	1.43	0	1	1	not changed	0	1	1	not changed
TRINITY_DN10676_c0_g2	0.26	1.03	0.5	0.49	0.48	0.77	1.14	1.55	0	1	1	not changed	0	1	1	not changed
TRINITY_DN10677_c0_g1	0	0	0	0	0.22	0.23	0	1.05	0	1	1	not changed	0	1	1	not changed	HSD5_ARATH	11-beta-hydroxysteroid dehydrogenase-like 5
TRINITY_DN10678_c0_g1	0.38	0	0.36	0	0	0.37	0.26	0.26	0	1	1	not changed	0	1	1	not changed
TRINITY_DN10679_c0_g1	0.28	0.77	0.27	2.57	0.41	0.93	0.57	1.52	1.30458	0.0114187	0.0585841	not changed	1.17794	0.030798	0.131735	not changed	PROD2_ARATH	Proline dehydrogenase 2, mitochondrial
TRINITY_DN1067_c0_g1	0	0	0	0	0	0	0	0	0	1	1	not changed	0	1	1	not changed
TRINITY_DN10680_c0_g1	0.67	0	0.32	0	0	0.32	0.35	0.47	0	1	1	not changed	0	1	1	not changed
TRINITY_DN10680_c0_g2	0	0	0	0	0	0	0.43	0.89	0	1	1	not changed	0	1	1	not changed
TRINITY_DN10681_c0_g1	0.76	0	0.48	0.59	0.12	0.61	0.64	0.8	0	1	1	not changed	0	1	1	not changed
TRINITY_DN10682_c0_g1	1.56	3.96	2.88	0.38	1.39	0.66	3.33	2.16	-1.80484	4.79681e-05	0.000548233	not changed	-0.977201	0.0320697	0.135766	not changed
TRINITY_DN10683_c0_g1	0.21	0.15	0.1	0.44	0.58	0.81	0.26	0.95	1.74074	0.00641228	0.0367652	not changed	1.66807	0.00835646	0.0465	not changed	AMS_ARATH	Transcription factor ABORTED MICROSPORES
TRINITY_DN10684_c0_g1	0.38	0	0.36	0	0	0.37	0.9	1.18	0	1	1	not changed	0	1	1	not changed
TRINITY_DN10685_c0_g1	0.25	0.74	0.72	1.17	0.69	0.24	1.28	1.21	0	1	1	not changed	0	1	1	not changed
TRINITY_DN10686_c0_g1	0.16	0.16	0	1.23	1.99	2.64	0.07	2.16	3.73636	1.72952e-05	0.000220817	not changed	0	1	1	not changed
TRINITY_DN10688_c0_g1	0	0	0	0	0	0	1.17	0.81	0	1	1	not changed	0	1	1	not changed	XTH9_ARATH	Xyloglucan endotransglucosylase/hydrolase protein 9
TRINITY_DN10688_c1_g1	0	0	0	0	0	0	0.6	0.15	0	1	1	not changed	0	1	1	not changed	XTH9_ARATH	Xyloglucan endotransglucosylase/hydrolase protein 9
TRINITY_DN10688_c2_g1	0	0	0	0	0	0	0.3	0.62	0	1	1	not changed	0	1	1	not changed	XTH9_ARATH	Xyloglucan endotransglucosylase/hydrolase protein 9
TRINITY_DN1068_c0_g1	0	0	0	0	0	0	0.36	0.38	0	1	1	not changed	0	1	1	not changed
TRINITY_DN10690_c0_g1	1.09	0.23	0.21	0.2	0.22	0.47	0.83	0.61	0	1	1	not changed	0	1	1	not changed
TRINITY_DN10691_c0_g1	0	0	0	0	2.25	0	1.48	1.03	0	1	1	not changed	0	1	1	not changed
TRINITY_DN10692_c0_g1	0.2	0.2	0.49	0.09	0	0.1	0.48	0.2	0	1	1	not changed	0	1	1	not changed
TRINITY_DN10693_c0_g1	0.29	0	0	0.14	0.41	1.13	0.28	1.16	0	1	1	not changed	0	1	1	not changed
TRINITY_DN10694_c0_g1	0.2	0	0	0.36	0.72	0.19	0	0.75	0	1	1	not changed	0	1	1	not changed
TRINITY_DN10695_c0_g1	0	0	0.82	0.8	0.79	1.67	0.85	0.73	0	1	1	not changed	0	1	1	not changed
TRINITY_DN10696_c0_g1	0.57	0.56	0.27	1.85	1.05	1.39	0.1	1.25	0	1	1	not changed	0	1	1	not changed
TRINITY_DN10697_c0_g1	0.87	0.28	0.65	0.81	1.16	0.38	0.46	0.47	0	1	1	not changed	0	1	1	not changed
TRINITY_DN10698_c0_g1	0	0.3	0.29	0.28	0	0.59	0.11	1.09	0	1	1	not changed	0	1	1	not changed
TRINITY_DN10699_c0_g1	0.42	0	1.62	0	0	0.41	0.42	0.29	0	1	1	not changed	0	1	1	not changed
TRINITY_DN10699_c0_g2	0	0.38	1.1	1.07	0.35	0.37	0.39	0.27	0	1	1	not changed	0	1	1	not changed	MEU10_SCHPO	Meiotic expression up-regulated protein 10
TRINITY_DN10699_c0_g3	0.9	0	0.29	0.83	0.41	0.73	0.52	0.47	0	1	1	not changed	0	1	1	not changed	ECM33_ASPFU	Protein ecm33
TRINITY_DN1069_c0_g1	6.72	1.24	3.62	3.12	2.32	6.54	3.49	3.14	-0.126829	0.850253	0.955478	not changed	0	1	1	not changed
TRINITY_DN1069_c0_g2	4.99	2.45	2.39	0	6.89	12.14	0.5	3.13	0	1	1	not changed	0	1	1	not changed
TRINITY_DN106_c0_g1	0	0	0	2.62	1.3	4.12	0.33	2.39	0	1	1	not changed	0	1	1	not changed
TRINITY_DN106_c0_g2	0	0	0	0	0	0	0.29	0.78	0	1	1	not changed	0	1	1	not changed
TRINITY_DN10700_c0_g1	5.03	0	0	1.56	0	0	0.37	1.55	0	1	1	not changed	0	1	1	not changed	FDH_CANBO	Formate dehydrogenase {ECO:0000312|EMBL:CAB54834.1}
TRINITY_DN10701_c0_g1	0.57	0	0	0	0.7	0.37	0.36	0.58	0	1	1	not changed	0	1	1	not changed
TRINITY_DN10702_c0_g1	0.99	0	0.32	0.61	0	0.64	0.81	0.35	0	1	1	not changed	0	1	1	not changed
TRINITY_DN10703_c0_g1	0.23	0.69	0.33	0.11	0	0.57	0.37	0.33	0	1	1	not changed	0	1	1	not changed
TRINITY_DN10704_c0_g1	0	0.92	0.9	0.58	0	0.3	0.77	0.45	0	1	1	not changed	0	1	1	not changed
TRINITY_DN10705_c0_g1	0.63	0.83	0.4	0.59	0.19	0.43	0.8	1.14	0	1	1	not changed	0	1	1	not changed
TRINITY_DN10706_c0_g1	0.34	0	0	0.47	0	0.17	0.45	0.46	0	1	1	not changed	0	1	1	not changed
TRINITY_DN10706_c0_g2	0	0	0	0	0	0	0.51	0.26	0	1	1	not changed	0	1	1	not changed
TRINITY_DN10706_c0_g3	0.87	0.43	0.21	0	0.4	0.63	0.32	0.33	0	1	1	not changed	0	1	1	not changed	RNHX1_ARATH	Putative ribonuclease H protein At1g65750
TRINITY_DN10707_c0_g1	1.44	0.35	1.9	1.34	1	1.05	0.82	0.77	0	1	1	not changed	0	1	1	not changed	SCRM2_ARATH	Transcription factor SCREAM2
TRINITY_DN10708_c0_g1	0	0	2.39	0	2.3	7.29	0.5	1.57	0	1	1	not changed	0	1	1	not changed
TRINITY_DN10709_c0_g1	0	0	0	0	0	0	0.32	0.22	0	1	1	not changed	0	1	1	not changed	6PGD1_SPIOL	6-phosphogluconate dehydrogenase, decarboxylating 1
TRINITY_DN10709_c0_g2	0	0	0	0	0	0	0	0.33	0	1	1	not changed	0	1	1	not changed	6GPD3_ARATH	6-phosphogluconate dehydrogenase, decarboxylating 3
TRINITY_DN10710_c0_g1	0.96	0.16	0.46	0	0.15	0	0.74	0	0	1	1	not changed	0	1	1	not changed
TRINITY_DN10711_c0_g1	0.29	0	0	0	0	0.84	0.82	0.42	0	1	1	not changed	0	1	1	not changed
TRINITY_DN10712_c0_g1	2.78	1.17	3.43	4.43	1.47	1.55	0.94	0.96	0	1	1	not changed	0	1	1	not changed
TRINITY_DN10713_c0_g1	0.38	0.23	0.22	0.14	0.21	0.07	0.49	0.19	0	1	1	not changed	0	1	1	not changed
TRINITY_DN10714_c0_g1	0	0	0.55	0	0	0	0.53	0.54	0	1	1	not changed	0	1	1	not changed	COPB2_SCHPO	Probable coatomer subunit beta'
TRINITY_DN10714_c0_g2	0	0	0	0	0.36	0	0.13	0.4	0	1	1	not changed	0	1	1	not changed
TRINITY_DN10715_c0_g1	0	0.26	0.25	0.48	0.24	0.51	0.38	1.16	0	1	1	not changed	0	1	1	not changed
TRINITY_DN10716_c0_g1	0	0	0.6	0	0	0	0	0.38	0	1	1	not changed	0	1	1	not changed
TRINITY_DN10717_c0_g1	0.47	0.46	0.6	0	0.73	0	0.85	0.86	0	1	1	not changed	0	1	1	not changed
TRINITY_DN10718_c0_g1	1.15	0	0	0	0	0	0	0.59	0	1	1	not changed	0	1	1	not changed
TRINITY_DN10718_c0_g2	1.21	0.4	1.54	0	0.37	0.39	0.81	1.11	0	1	1	not changed	0	1	1	not changed
TRINITY_DN10718_c1_g1	0	0	1.15	1.12	0	1.17	0.88	0	0	1	1	not changed	0	1	1	not changed
TRINITY_DN10719_c0_g1	0.27	0.67	0.39	0.25	0.25	0.13	0.37	0.22	0	1	1	not changed	0	1	1	not changed	CRK37_ARATH	Cysteine-rich receptor-like protein kinase 37
TRINITY_DN1071_c0_g1	0	0.19	0.18	0	0.35	0	0.29	0.3	0	1	1	not changed	0	1	1	not changed
TRINITY_DN10720_c0_g1	1.39	0.98	0.22	0.54	1.06	1.67	0.86	0.91	0.111688	0.921747	0.986746	not changed	0	1	1	not changed
TRINITY_DN10721_c0_g1	0	0.71	0	0.33	0	0.35	0.49	0.5	0	1	1	not changed	0	1	1	not changed
TRINITY_DN10722_c0_g1	0.64	0.63	0.62	1.68	1.78	1.88	0.38	1.18	0	1	1	not changed	0	1	1	not changed
TRINITY_DN10723_c0_g1	0	0	0	0	0	0	0.19	0.59	0	1	1	not changed	0	1	1	not changed	POLX_TOBAC	Retrovirus-related Pol polyprotein from transposon TNT 1-94
TRINITY_DN10723_c0_g2	0	0.44	0.43	0	0.2	0	0.57	0.22	0	1	1	not changed	0	1	1	not changed	M810_ARATH	Uncharacterized mitochondrial protein AtMg00810
TRINITY_DN10724_c0_g1	0.5	0.49	0.36	0.81	0.92	0.97	0.58	1.64	0	1	1	not changed	0	1	1	not changed
TRINITY_DN10725_c0_g1	0.55	0.27	1.06	0.9	0.63	0.13	0.48	0.65	0	1	1	not changed	0	1	1	not changed
TRINITY_DN10726_c0_g1	0.47	0	0	0.44	0	0.91	0.3	0.47	0	1	1	not changed	0	1	1	not changed
TRINITY_DN10727_c0_g1	0	0	0	0	0	0	0.7	0.46	0	1	1	not changed	0	1	1	not changed	RAP22_ARATH	Ethylene-responsive transcription factor RAP2-2
TRINITY_DN10728_c0_g1	0	0	0	0	1.37	0	0.26	1.7	0	1	1	not changed	0	1	1	not changed
TRINITY_DN10729_c0_g1	0.4	1.3	0.51	0.37	0.12	0.26	0.41	0.21	0	1	1	not changed	0	1	1	not changed
TRINITY_DN1072_c0_g1	0.43	0	0.41	0	0	0	0.28	0.29	0	1	1	not changed	0	1	1	not changed
TRINITY_DN10730_c0_g1	0.77	0.53	0.51	1.55	1.09	1.09	0.74	1.64	0	1	1	not changed	0.83859	0.154502	0.418179	not changed
TRINITY_DN10731_c0_g1	0.14	0	0	0	0.5	0.27	0.11	1.04	0	1	1	not changed	0	1	1	not changed
TRINITY_DN10731_c0_g2	0	0	0	0	0	0	0	0.83	0	1	1	not changed	0	1	1	not changed
TRINITY_DN10732_c0_g1	1.04	6.96	1.17	0.96	0	0.85	3.48	1.14	0	1	1	not changed	0	1	1	not changed
TRINITY_DN10733_c0_g1	0.58	0.11	0.67	0.87	0.32	1.13	0.41	0.65	0	1	1	not changed	0	1	1	not changed
TRINITY_DN10734_c0_g1	2.65	1.03	3.39	0.76	1.06	1.33	3.43	1.63	-1.14593	0.0223995	0.0997262	not changed	-1.54578	0.00364819	0.0234209	not changed
TRINITY_DN10735_c0_g1	0.41	0.4	0.39	2.28	5.83	1.39	0.15	0.86	2.72404	3.64415e-05	0.000428537	up	0	1	1	not changed
TRINITY_DN10736_c0_g1	0	1.11	0	0	0	1.1	1.01	1.56	0	1	1	not changed	0	1	1	not changed
TRINITY_DN10737_c0_g1	0	0.33	0	0.62	0.62	0.65	0.35	0.48	0	1	1	not changed	0	1	1	not changed
TRINITY_DN10738_c0_g1	0.46	0.76	1.33	1.29	0.57	0.6	2.44	1.76	0	1	1	not changed	-0.693866	0.220944	0.521326	not changed
TRINITY_DN10739_c0_g1	0.85	0	0	0.26	0.39	0.83	0.16	0.45	0	1	1	not changed	0	1	1	not changed
TRINITY_DN1073_c0_g1	2.76	0.19	1.51	0.37	1.27	0.58	1.41	0.83	0	1	1	not changed	0	1	1	not changed
TRINITY_DN1073_c0_g2	0.28	0.28	1.08	0.26	1.56	1.92	1.21	0.52	0	1	1	not changed	0	1	1	not changed
TRINITY_DN10740_c0_g1	1.61	0.24	0	0.23	0.23	0.66	0.67	1.09	0	1	1	not changed	0	1	1	not changed
TRINITY_DN10741_c0_g1	0.58	0.48	0.24	0.31	0.3	0.32	0.73	0.2	0	1	1	not changed	0	1	1	not changed
TRINITY_DN10742_c0_g1	0	0	0	0	1.41	0	0.35	1.09	0	1	1	not changed	0	1	1	not changed
TRINITY_DN10742_c0_g2	0.38	0.31	0.1	0.19	0.77	0.51	0.5	0.78	0	1	1	not changed	0	1	1	not changed	LRK16_ARATH	Probable L-type lectin-domain containing receptor kinase I.6
TRINITY_DN10743_c0_g1	0	0	1.9	0	1.83	0	0	0.44	0	1	1	not changed	0	1	1	not changed	MYB1_MAIZE	Myb-related protein Zm1
TRINITY_DN10743_c0_g2	0	0.33	0	0	0	0	0.46	0.24	0	1	1	not changed	0	1	1	not changed
TRINITY_DN10744_c0_g1	0	0	0	0.83	0	1.74	0	0.74	0	1	1	not changed	0	1	1	not changed
TRINITY_DN10745_c0_g1	0	0	0	2.08	0	0	0.93	0.48	0	1	1	not changed	0	1	1	not changed
TRINITY_DN10745_c0_g2	0	2.2	0	0	0	0	0.46	0.48	0	1	1	not changed	0	1	1	not changed
TRINITY_DN10746_c0_g1	0	0.45	0.35	0.6	0.59	0.27	0.37	0.64	0	1	1	not changed	0	1	1	not changed	PSKR2_ARATH	Phytosulfokine receptor 2
TRINITY_DN10747_c0_g1	1.66	2.71	1.27	0.92	2.33	5.55	0	1.06	0	1	1	not changed	0	1	1	not changed
TRINITY_DN10748_c0_g1	0.23	0	0.45	0	0	0	0.6	0.26	0	1	1	not changed	0	1	1	not changed
TRINITY_DN10749_c0_g1	0.06	0.06	0	0.18	0.06	0.13	0.1	0.75	0	1	1	not changed	0	1	1	not changed	YG31B_YEAST	Transposon Ty3-G Gag-Pol polyprotein
TRINITY_DN1074_c0_g1	0.34	0	0.33	0.63	0.16	0	0.39	0.46	0	1	1	not changed	0	1	1	not changed
TRINITY_DN10750_c0_g1	0	0	0.5	0	0.95	0.5	0.49	0.34	0	1	1	not changed	0	1	1	not changed
TRINITY_DN10751_c0_g1	0	0.21	0.21	0	0.58	0.21	0.39	0.24	0	1	1	not changed	0	1	1	not changed
TRINITY_DN10752_c0_g1	1.24	0	1.19	0	3.1	0	0.3	1.54	0	1	1	not changed	0	1	1	not changed
TRINITY_DN10753_c0_g1	0.72	0.71	0.34	1.34	0.66	0.7	0.74	0.5	0	1	1	not changed	0	1	1	not changed	U89C1_ARATH	UDP-glycosyltransferase 89C1
TRINITY_DN10754_c0_g1	0.82	0.2	0.79	0.95	1.32	0.81	0.61	0.7	0	1	1	not changed	0	1	1	not changed
TRINITY_DN10755_c0_g1	0.17	0.08	0.24	0.16	0.23	0	0.44	0.1	0	1	1	not changed	0	1	1	not changed	POL5_DROME	Retrovirus-related Pol polyprotein from transposon opus
TRINITY_DN10756_c0_g1	0	0	0	1.29	0	0	0.65	0.34	0	1	1	not changed	0	1	1	not changed
TRINITY_DN10757_c0_g1	0	0	1.25	1.08	0	0.57	0.74	1.18	0	1	1	not changed	0	1	1	not changed
TRINITY_DN10758_c0_g1	0.5	0	0	0.69	0.5	0.36	1.23	0.88	0	1	1	not changed	0	1	1	not changed
TRINITY_DN10759_c0_g1	4.37	0	0	0.7	0	0.3	1.16	1.21	0	1	1	not changed	0	1	1	not changed
TRINITY_DN10760_c0_g1	0.35	0	1	0.65	0.32	0.34	0.36	1.48	0	1	1	not changed	0	1	1	not changed
TRINITY_DN10761_c0_g1	0	0	0	0	0.42	0.45	0.75	0	0	1	1	not changed	0	1	1	not changed
TRINITY_DN10762_c0_g1	0	0.19	0.18	0	0.18	0	0.29	0.29	0	1	1	not changed	0	1	1	not changed
TRINITY_DN10763_c0_g1	0	0.76	0.69	2.2	4.15	0	0.4	4.55	0	1	1	not changed	0	1	1	not changed
TRINITY_DN10764_c0_g1	0	0.54	0	0.51	0.67	0.53	0.35	0.56	0	1	1	not changed	0	1	1	not changed
TRINITY_DN10765_c0_g1	0	0	0.45	0	0	0.46	0.61	0.47	0	1	1	not changed	0	1	1	not changed
TRINITY_DN10766_c0_g1	1.41	0.46	0	0.87	0	0	1.06	0.31	0	1	1	not changed	0	1	1	not changed
TRINITY_DN10767_c0_g1	0.18	0.34	0.25	0.65	0.48	0.17	0.28	0.61	0	1	1	not changed	0	1	1	not changed	PPIL2_ARATH	Peptidyl-prolyl cis-trans isomerase CYP65 {ECO:0000305}
TRINITY_DN10769_c0_g1	0	0	0.52	0	0	0	0.29	0.7	0	1	1	not changed	0	1	1	not changed
TRINITY_DN1076_c0_g1	0.21	0	0.1	0	0.28	0	0.24	0.21	0	1	1	not changed	0	1	1	not changed
TRINITY_DN10770_c0_g1	0	0	0	0.83	0.82	0	0.48	0.25	0	1	1	not changed	0	1	1	not changed
TRINITY_DN10770_c0_g2	0.21	0.2	0.2	0	0	0.2	0.39	0.24	0	1	1	not changed	0	1	1	not changed
TRINITY_DN10770_c1_g1	0	0.12	0	0.12	0.23	0.74	0.15	0.65	0	1	1	not changed	0	1	1	not changed
TRINITY_DN10771_c0_g1	0	0	0.98	0.95	0	0	0.79	0.54	0	1	1	not changed	0	1	1	not changed
TRINITY_DN10771_c0_g2	0.23	0.3	0.36	0.56	0.49	0.59	0.27	0.37	0	1	1	not changed	0	1	1	not changed
TRINITY_DN10772_c0_g1	0	0.67	0.65	0	0.63	1	0.73	0.24	0	1	1	not changed	0	1	1	not changed
TRINITY_DN10773_c0_g1	0.36	0.54	0.44	0.34	0.76	0.44	0.39	0.51	0	1	1	not changed	0	1	1	not changed
TRINITY_DN10773_c0_g2	0	0	0.18	0.36	0.53	0.37	0.58	0.52	0	1	1	not changed	0	1	1	not changed	MATE1_ARATH	MATE efflux family protein 1
TRINITY_DN10773_c0_g3	0.29	0	0	0.14	0.27	0.14	0.74	0.35	0	1	1	not changed	0	1	1	not changed	MATE1_ARATH	MATE efflux family protein 1
TRINITY_DN10774_c0_g1	0.43	0	0.41	0.4	0	0	0.56	1.01	0	1	1	not changed	0	1	1	not changed
TRINITY_DN10775_c0_g1	0	0	0	0	0	0	0	0.67	0	1	1	not changed	0	1	1	not changed
TRINITY_DN10776_c0_g1	0.92	0.67	0.66	0.64	1.06	0.89	0.84	0.34	0	1	1	not changed	0	1	1	not changed
TRINITY_DN10777_c0_g1	0.55	0.14	0.13	0.64	1.27	0.54	0.32	0.71	0	1	1	not changed	0	1	1	not changed
TRINITY_DN10778_c0_g1	0.28	0	0	0	0	0	0.1	0.62	0	1	1	not changed	0	1	1	not changed
TRINITY_DN10779_c0_g1	0	0	0	0.38	0.38	0	0	1.19	0	1	1	not changed	0	1	1	not changed
TRINITY_DN1077_c0_g1	0.56	0	0.21	0.52	0.21	0.33	0.53	0.63	0	1	1	not changed	0	1	1	not changed
TRINITY_DN10780_c0_g1	0	0.35	0.17	1.08	0.33	0.43	0.39	0.72	0	1	1	not changed	0	1	1	not changed
TRINITY_DN10781_c0_g1	0.26	0	0.5	0.24	0.77	0.41	0.56	0.43	0	1	1	not changed	0	1	1	not changed
TRINITY_DN10782_c0_g1	0.13	0.5	0.28	1.14	0.35	0.74	0.59	1.24	1.0387	0.0537021	0.190943	not changed	0.842806	0.111821	0.337836	not changed
TRINITY_DN10783_c0_g1	0	0	0	0.29	0	0.9	0.11	1.23	0	1	1	not changed	0	1	1	not changed	RGA2_SOLBU	Disease resistance protein RGA2
TRINITY_DN10784_c0_g1	0	0	2.02	0.98	0	1.02	0	0.83	0	1	1	not changed	0	1	1	not changed	UGPA_MUSAC	UTP--glucose-1-phosphate uridylyltransferase
TRINITY_DN10785_c0_g1	1.09	0	0.52	0	0.75	0.26	0.2	0.7	0	1	1	not changed	0	1	1	not changed	Y2241_ARATH	Putative leucine-rich repeat receptor-like serine/threonine-protein kinase At2g24130
TRINITY_DN10785_c0_g2	0	0	0	0.37	0	0	0.68	0.41	0	1	1	not changed	0	1	1	not changed	Y3471_ARATH	Putative receptor-like protein kinase At3g47110
TRINITY_DN10786_c0_g1	1	0.96	1.32	0.79	1.55	0	1.63	0.61	0	1	1	not changed	0	1	1	not changed
TRINITY_DN10787_c0_g1	0	0	0	0	0	0.75	0.78	0.4	0	1	1	not changed	0	1	1	not changed
TRINITY_DN10788_c0_g1	1.56	3.23	0	0	0	0	1.45	0	0	1	1	not changed	0	1	1	not changed
TRINITY_DN1078_c0_g1	0	0	1.31	0	0	0	0	0.67	0	1	1	not changed	0	1	1	not changed
TRINITY_DN10790_c0_g1	1.28	2.86	1.45	0	0	0.41	2.33	0.29	0	1	1	not changed	0	1	1	not changed
TRINITY_DN10791_c0_g1	0	0.27	0.13	0.38	0.63	0.13	0.53	0.54	0	1	1	not changed	0	1	1	not changed	Y5519_ARATH	Uncharacterized protein At5g05190
TRINITY_DN10791_c0_g2	0.21	0.41	0.8	0.19	0.77	0	0.7	0.4	0	1	1	not changed	0	1	1	not changed
TRINITY_DN10792_c0_g1	0	0.29	0	0.27	0.34	0	0.27	0.36	0	1	1	not changed	0	1	1	not changed	CSLF6_ORYSJ	Probable mixed-linked glucan synthase 6
TRINITY_DN10793_c0_g1	0.16	0	0.15	0.14	0.43	0.15	0.24	0.49	0	1	1	not changed	0	1	1	not changed
TRINITY_DN10795_c0_g1	0.95	1.12	0.73	0.76	0.7	0.37	0.64	0.63	-0.814657	0.114372	0.322652	not changed	0	1	1	not changed	AB5G_ARATH	ABC transporter G family member 5
TRINITY_DN10796_c0_g1	0	0	0.5	0.24	0.95	0	0.09	0.57	0	1	1	not changed	0	1	1	not changed
TRINITY_DN10797_c0_g1	0.87	0.86	0	0	0	1.7	1.18	0.24	0	1	1	not changed	0	1	1	not changed
TRINITY_DN10798_c0_g1	0	0	0	0	0.56	0	0.55	0.19	0	1	1	not changed	0	1	1	not changed	YRD6_CAEEL	Uncharacterized protein K02A2.6
TRINITY_DN10799_c0_g1	0	0	0.82	0	0.53	0.28	0.61	0.73	0	1	1	not changed	0	1	1	not changed
TRINITY_DN1079_c0_g1	0	0	0	0	0	0	0.28	0.86	0	1	1	not changed	0	1	1	not changed
TRINITY_DN107_c0_g1	0	0	0	0	0	0	0.35	0.73	0	1	1	not changed	0	1	1	not changed
TRINITY_DN10800_c0_g1	0.38	0.33	0.41	0.62	0.35	0.33	0.43	0.5	0	1	1	not changed	0	1	1	not changed	ZMYM1_HUMAN	Zinc finger MYM-type protein 1
TRINITY_DN10801_c0_g1	0	0	0.64	0	1.23	0.65	0.59	1	0	1	1	not changed	0	1	1	not changed
TRINITY_DN10802_c0_g1	0.25	0.49	0.71	0.46	0.69	0.24	0	0.92	0	1	1	not changed	0	1	1	not changed
TRINITY_DN10803_c0_g1	0	0	0	0.94	0.31	0.99	0	0.6	0	1	1	not changed	0	1	1	not changed	GSO1_ARATH	LRR receptor-like serine/threonine-protein kinase GSO1
TRINITY_DN10803_c0_g2	0	0	0	0	0	0	0.47	0.96	0	1	1	not changed	0	1	1	not changed	Y3475_ARATH	Probable LRR receptor-like serine/threonine-protein kinase At3g47570
TRINITY_DN10803_c0_g3	0	1.09	0	0	0	1.09	0	0.58	0	1	1	not changed	0	1	1	not changed	EFR_ARATH	LRR receptor-like serine/threonine-protein kinase EFR
TRINITY_DN10804_c0_g1	1.63	0.99	0.72	0.12	0.12	0.37	1.13	0.3	0	1	1	not changed	0	1	1	not changed
TRINITY_DN10805_c0_g1	0	0	0.1	0.19	0.19	0.1	0.28	0.33	0	1	1	not changed	0	1	1	not changed	YI31B_YEAST	Transposon Ty3-I Gag-Pol polyprotein
TRINITY_DN10806_c0_g1	0.58	1.65	3.21	3.11	0.54	0	0.37	0.18	0	1	1	not changed	0	1	1	not changed
TRINITY_DN10807_c0_g1	1.18	0	1.13	2.19	0.54	0	0.18	0.92	0	1	1	not changed	0	1	1	not changed	YAKC_SCHPO	Aldo-keto reductase yakc [NADP(+)]
TRINITY_DN10807_c0_g2	1.77	0	0.19	4.01	0.36	0.19	0.74	0.38	0	1	1	not changed	0	1	1	not changed	YAKC_SCHPO	Aldo-keto reductase yakc [NADP(+)]
TRINITY_DN10808_c0_g1	2.17	3.19	1.04	2.01	2	3.16	0	0.85	0	1	1	not changed	0	1	1	not changed
TRINITY_DN10809_c0_g1	2.2	0.22	0.63	0.2	0.81	0.43	0.33	0.58	0	1	1	not changed	0	1	1	not changed	U73C7_ARATH	UDP-glycosyltransferase 73C7
TRINITY_DN10809_c0_g2	0.33	0.16	0.16	0.08	0.08	0	0.37	0.37	0	1	1	not changed	0	1	1	not changed	U73D1_ARATH	UDP-glycosyltransferase 73D1
TRINITY_DN1080_c0_g1	0	0	0.81	0	0.57	0.61	0.36	1.01	0	1	1	not changed	0	1	1	not changed
TRINITY_DN10811_c0_g1	1.94	2.57	2.37	1.62	1.07	1.37	2.13	1.66	-0.986081	0.0211413	0.095325	not changed	-0.579966	0.219277	0.518573	not changed	BPM2_ARATH	BTB/POZ and MATH domain-containing protein 2
TRINITY_DN10812_c0_g1	0.09	0.27	0.35	0.98	0.51	0.55	0.43	0.63	1.29256	0.0230716	0.102103	not changed	0	1	1	not changed	ENO1_MAIZE	Enolase 1
TRINITY_DN10813_c0_g1	0.26	0.37	0	0.31	0	0.56	0.3	0.7	0	1	1	not changed	0	1	1	not changed	GDT14_ORYSI	GDT1-like protein 4
TRINITY_DN10813_c0_g2	0	0	0	0	0	0	0.26	0.54	0	1	1	not changed	0	1	1	not changed
TRINITY_DN10814_c0_g1	0.18	0.09	0	0.57	0.41	0	0.11	0.75	0	1	1	not changed	0	1	1	not changed	PUB35_ARATH	U-box domain-containing protein 35
TRINITY_DN10814_c0_g2	0	0	0.33	0	0.64	0.34	0.12	0.86	0	1	1	not changed	0	1	1	not changed
TRINITY_DN10815_c0_g1	0	0	0	0	0	2.57	0.63	0	0	1	1	not changed	0	1	1	not changed
TRINITY_DN10815_c0_g2	0.29	0.28	0.41	0.4	0.27	0.42	0.22	0.4	0	1	1	not changed	0	1	1	not changed
TRINITY_DN10815_c0_g3	0	0	0	2.04	0	2.14	0	1.42	0	1	1	not changed	0	1	1	not changed
TRINITY_DN10816_c0_g1	0.44	0.14	0.14	0.68	0.27	0.28	0.73	0.34	0	1	1	not changed	0	1	1	not changed
TRINITY_DN10817_c0_g1	0.12	0.23	0.23	0.76	0.36	0.31	0.23	0.84	0	1	1	not changed	1.66006	0.00533667	0.0321023	not changed
TRINITY_DN10818_c0_g1	0.41	0.2	0.26	0.32	0.57	0.2	0.33	0.57	0	1	1	not changed	0	1	1	not changed
TRINITY_DN10819_c0_g1	0.12	4.4	2.15	0	0.43	0.34	1.44	0.95	0	1	1	not changed	0	1	1	not changed
TRINITY_DN10820_c0_g1	0.23	0.23	0.66	0.53	0.42	0.34	0.45	0.69	0	1	1	not changed	0	1	1	not changed	GR1_ARATH	Protein gamma response 1
TRINITY_DN10821_c0_g1	0.82	1.82	1.18	1.85	1.39	1.8	1.63	2.37	0.151112	0.813244	0.939664	not changed	0.312292	0.521898	0.808962	not changed
TRINITY_DN10822_c0_g1	0	0	0.77	2.25	2.24	0.79	0.22	0.23	0	1	1	not changed	0	1	1	not changed
TRINITY_DN10822_c0_g2	0	0.2	0	0.19	0.37	0.78	0.23	0.62	0	1	1	not changed	0	1	1	not changed
TRINITY_DN10823_c0_g1	0.71	0.43	1.25	1.11	0.4	0.46	0.4	0.75	0	1	1	not changed	0	1	1	not changed
TRINITY_DN10824_c0_g1	0.32	0.12	0	0.06	0.23	0.06	0.51	0.39	0	1	1	not changed	0	1	1	not changed
TRINITY_DN10824_c1_g1	0	0	1.31	0	0	0	0.65	0	0	1	1	not changed	0	1	1	not changed
TRINITY_DN10825_c0_g1	0	0	0	0.76	0.76	1.2	0.55	2.12	0	1	1	not changed	0	1	1	not changed
TRINITY_DN10826_c0_g1	0	0	0	0.41	0.4	0	0.43	0.3	0	1	1	not changed	0	1	1	not changed	AUR2_ARATH	Serine/threonine-protein kinase Aurora-2
TRINITY_DN10827_c0_g1	0	0	0	1.92	1.9	0	0.44	0	0	1	1	not changed	0	1	1	not changed	LON_FERNB	Lon protease {ECO:0000255|HAMAP-Rule:MF_01973}
TRINITY_DN10827_c0_g2	0	0	0.74	0	0	0	0.65	0	0	1	1	not changed	0	1	1	not changed
TRINITY_DN10828_c0_g1	0	0	0	0	0	0	1.24	0.16	0	1	1	not changed	0	1	1	not changed
TRINITY_DN10829_c0_g1	0.04	0.08	0.12	1.41	0.78	0.74	0.1	1.79	3.28527	1.71918e-07	3.66475e-06	not changed	3.86478	3.5981e-09	1.1564e-07	not changed	EXOL3_ARATH	Protein EXORDIUM-like 3
TRINITY_DN1082_c0_g1	0	0	0.47	0.91	0	0	0	0.81	0	1	1	not changed	0	1	1	not changed
TRINITY_DN10830_c0_g1	0	0	0	0	0	0	0.53	0.42	0	1	1	not changed	0	1	1	not changed
TRINITY_DN10831_c0_g1	0	0	0	0.7	2.22	0.74	0.04	2.58	0	1	1	not changed	5.7345	2.45076e-10	9.94697e-09	not changed	LTPG2_ARATH	Non-specific lipid transfer protein GPI-anchored 2
TRINITY_DN10832_c0_g1	0.57	0.56	0.41	0.4	1.44	0.55	0.61	0.95	0	1	1	not changed	0	1	1	not changed
TRINITY_DN10832_c0_g2	0	0.6	0.32	2.08	1.5	1.19	0.85	1.21	0	1	1	not changed	0	1	1	not changed
TRINITY_DN10833_c0_g1	0.81	0.34	0.36	0.12	0.06	0.09	0.77	0.34	-2.63783	1.9071e-05	0.000241192	not changed	-1.39869	0.00988923	0.0534213	not changed
TRINITY_DN10834_c0_g1	0.15	0.59	0.43	0.42	0.14	0.29	0.39	0.75	0	1	1	not changed	0	1	1	not changed	MCA4_ARATH	Metacaspase-4
TRINITY_DN10835_c0_g1	0.21	0.26	0.3	0.65	0.23	0.51	0.56	0.72	0	1	1	not changed	0	1	1	not changed
TRINITY_DN10836_c0_g1	0.62	0.2	0.79	0.38	0.76	0.2	0.31	0.63	0	1	1	not changed	0	1	1	not changed
TRINITY_DN10836_c0_g2	0.61	0.4	0.65	0.51	0.53	0.6	0.47	0.82	0	1	1	not changed	0	1	1	not changed
TRINITY_DN10837_c0_g1	0	0	2.47	0	0.79	2.51	0.23	0.48	0	1	1	not changed	0	1	1	not changed
TRINITY_DN10837_c0_g2	0.36	0.32	0.3	0.95	0.5	0.7	0.41	0.89	0.886392	0.050863	0.183846	not changed	0.908577	0.0621474	0.223159	not changed	R1A6_SOLDE	Putative late blight resistance protein homolog R1A-6
TRINITY_DN10838_c0_g1	0.81	0	0	0	0.25	0.26	0.68	0.5	0	1	1	not changed	0	1	1	not changed
TRINITY_DN10839_c0_g1	0	0.63	2.45	0.59	1.76	1.86	0.19	0.58	0	1	1	not changed	0	1	1	not changed
TRINITY_DN1083_c0_g1	0	0.28	0.14	0.92	0.79	0.42	0	0.84	0	1	1	not changed	0	1	1	not changed
TRINITY_DN10840_c0_g1	0.22	0.22	0	0.2	0	0	0	0.67	0	1	1	not changed	0	1	1	not changed
TRINITY_DN10841_c0_g1	0.16	0.16	1.37	0	0.76	0	0.93	0.82	0	1	1	not changed	0	1	1	not changed
TRINITY_DN10842_c0_g1	0.43	0.27	0	0	0	0.54	0.85	0.7	0	1	1	not changed	0	1	1	not changed
TRINITY_DN10843_c0_g1	0.48	0.38	0	0.45	0.48	0.94	0.18	1.14	0	1	1	not changed	0	1	1	not changed
TRINITY_DN10844_c0_g1	0.22	0	0	0	0.2	0.21	0.81	0.58	0	1	1	not changed	0	1	1	not changed
TRINITY_DN10844_c0_g2	0.12	0.48	0.12	0.23	0.23	0.36	0.67	0.24	0	1	1	not changed	0	1	1	not changed
TRINITY_DN10844_c0_g3	0.32	0	0	0.59	0.29	0	0.33	0.34	0	1	1	not changed	0	1	1	not changed
TRINITY_DN10845_c0_g1	0	1.14	1.44	0.34	0.33	0	0.65	1.28	0	1	1	not changed	0	1	1	not changed
TRINITY_DN10846_c0_g1	1.11	0	1.07	0	1.02	0	0.44	0.98	0	1	1	not changed	0	1	1	not changed
TRINITY_DN10847_c0_g1	0.98	0	0	0.72	0	0.48	0.94	1.2	0	1	1	not changed	0	1	1	not changed
TRINITY_DN10848_c0_g1	0.19	0.19	0	0	0.18	0.19	0.36	0.15	0	1	1	not changed	0	1	1	not changed
TRINITY_DN10849_c0_g1	0	0	1.33	0	0	1.44	0	1.04	0	1	1	not changed	0	1	1	not changed
TRINITY_DN1084_c0_g1	1.03	0	0	0	0	0	1.03	0.1	0	1	1	not changed	0	1	1	not changed
TRINITY_DN1084_c0_g2	0.93	0	0	0	0	0.08	0.51	0.07	0	1	1	not changed	0	1	1	not changed
TRINITY_DN10850_c0_g1	0.11	0.22	0	0.63	0.42	0.44	0.45	0.41	0	1	1	not changed	0	1	1	not changed
TRINITY_DN10851_c0_g1	0.18	0.18	0.53	0.17	1.86	0.71	0.35	1.62	0	1	1	not changed	0	1	1	not changed
TRINITY_DN10852_c0_g1	0.16	0.39	0	0.29	0.45	0.48	0.38	0.61	0	1	1	not changed	0	1	1	not changed	ALMTA_ARATH	Aluminum-activated malate transporter 10
TRINITY_DN10853_c0_g1	0	0	1.31	0	3.77	1.33	0.97	0.33	0	1	1	not changed	0	1	1	not changed	B120_ARATH	G-type lectin S-receptor-like serine/threonine-protein kinase B120
TRINITY_DN10853_c0_g2	0	0.26	0	0	0.24	0	0	0.68	0	1	1	not changed	0	1	1	not changed
TRINITY_DN10854_c0_g1	0.28	0.13	0	0.45	1.25	0.38	0.45	1.01	0	1	1	not changed	0	1	1	not changed
TRINITY_DN10855_c0_g1	0	0.18	0.36	0.17	0.69	0	0.49	0.22	0	1	1	not changed	0	1	1	not changed
TRINITY_DN10855_c1_g1	0	0.22	0.22	0.21	0	0	0.25	0.26	0	1	1	not changed	0	1	1	not changed
TRINITY_DN10856_c0_g1	0	0	0.18	0.18	0.18	0.19	0.51	0.22	0	1	1	not changed	0	1	1	not changed
TRINITY_DN10856_c1_g1	0	1.43	0	2.71	0	0	0.34	0.7	0	1	1	not changed	0	1	1	not changed
TRINITY_DN10857_c0_g1	0.46	0.45	0.44	1.28	0.84	0.45	0.9	0.15	0	1	1	not changed	0	1	1	not changed
TRINITY_DN10857_c0_g2	0.43	0.42	0.41	0.39	0	0	0.28	0.29	0	1	1	not changed	0	1	1	not changed
TRINITY_DN10858_c0_g1	0	1.43	1.4	1.35	0	0	0.96	1.34	0	1	1	not changed	0	1	1	not changed
TRINITY_DN10859_c0_g1	0	0.69	0	0	0.2	0	0.37	0.49	0	1	1	not changed	0	1	1	not changed
TRINITY_DN10859_c0_g2	0	1.53	1.5	0	0	0	0.36	0	0	1	1	not changed	0	1	1	not changed
TRINITY_DN1085_c0_g1	0	0	0	0	0	0	0.33	0.45	0	1	1	not changed	0	1	1	not changed	EIF3I_ARATH	Eukaryotic translation initiation factor 3 subunit I {ECO:0000255|HAMAP-Rule:MF_03008}
TRINITY_DN10860_c0_g1	0	0.43	2.5	0.81	1.6	0.42	0.72	3.38	0	1	1	not changed	0	1	1	not changed	DRE1E_ORYSJ	Dehydration-responsive element-binding protein 1E
TRINITY_DN10861_c0_g1	0.26	0.43	0.32	0.54	0.31	0.78	0.42	1.07	0	1	1	not changed	1.15168	0.0472123	0.182148	not changed
TRINITY_DN10862_c0_g1	0.32	0	0.15	0.3	0	0	0.43	0.57	0	1	1	not changed	0	1	1	not changed	PYRG2_RAT	CTP synthase 2
TRINITY_DN10863_c0_g1	0.3	2.88	0.79	0.55	0.55	0	0.73	0.31	0	1	1	not changed	0	1	1	not changed
TRINITY_DN10864_c0_g1	0	0.79	0.45	0.24	0	0.25	0.51	0.55	0	1	1	not changed	0	1	1	not changed
TRINITY_DN10865_c0_g1	0.84	0.62	1	0.39	4.47	0	0.94	1.42	0	1	1	not changed	0	1	1	not changed
TRINITY_DN10866_c0_g1	0	0	4.12	0	0	0	0.45	0.47	0	1	1	not changed	0	1	1	not changed
TRINITY_DN10866_c1_g1	1.52	0	0.36	0.35	0.35	1.11	0.13	0.66	0	1	1	not changed	0	1	1	not changed
TRINITY_DN10867_c0_g1	0.86	1.69	3.3	1.6	0.79	5.86	2.1	3.6	0	1	1	not changed	0	1	1	not changed
TRINITY_DN10868_c0_g1	0	0	0	0.97	0.96	1.02	0	0.74	0	1	1	not changed	0	1	1	not changed
TRINITY_DN10869_c0_g1	0.41	0.1	0	0.38	0.09	0.2	0.32	0.57	0	1	1	not changed	0	1	1	not changed
TRINITY_DN1086_c0_g1	0.32	0	0	0.15	0.15	0.32	0.43	0.38	0	1	1	not changed	0	1	1	not changed
TRINITY_DN10870_c0_g1	0	0	0.11	0	0	0	0.09	0.6	0	1	1	not changed	0	1	1	not changed
TRINITY_DN10870_c0_g2	0	0.25	0	0.72	0.95	1.01	0.28	1.34	0	1	1	not changed	0	1	1	not changed
TRINITY_DN10871_c0_g1	1.15	0	1.1	1.07	1.06	0	0.57	0.29	0	1	1	not changed	0	1	1	not changed
TRINITY_DN10871_c1_g1	0	0.36	0	0.34	0	0.72	0.25	0.52	0	1	1	not changed	0	1	1	not changed
TRINITY_DN10872_c0_g1	0	0	0	0.32	1.29	0	0.24	0.62	0	1	1	not changed	0	1	1	not changed
TRINITY_DN10872_c0_g2	0	0	0	0	0	0	0.5	0.64	0	1	1	not changed	0	1	1	not changed
TRINITY_DN10873_c0_g1	1.01	0	0.73	0.47	1.16	1.23	0.46	0.94	0	1	1	not changed	0	1	1	not changed
TRINITY_DN10874_c0_g1	0	0.36	0.36	0.34	0.68	0.72	0.25	0.39	0	1	1	not changed	0	1	1	not changed
TRINITY_DN10875_c0_g1	0	0	0.4	0.39	0.39	0.82	1.26	1.29	0	1	1	not changed	0	1	1	not changed
TRINITY_DN10876_c0_g1	0.34	0.33	0.43	0.94	0.72	0.98	0.4	1.08	0	1	1	not changed	0	1	1	not changed
TRINITY_DN10877_c0_g1	0	0	0.26	0.43	0.25	0.22	0.34	1.04	0	1	1	not changed	0	1	1	not changed
TRINITY_DN10877_c0_g2	0	0	0	0.39	0	0	0	0.7	0	1	1	not changed	0	1	1	not changed
TRINITY_DN10877_c0_g3	0	0	0	0	0	0	0	0.61	0	1	1	not changed	0	1	1	not changed
TRINITY_DN10877_c0_g4	0.36	0	0	0.17	0.16	0.17	0.27	0.49	0	1	1	not changed	0	1	1	not changed
TRINITY_DN10878_c0_g1	0	0	0.43	0	0.42	0	0	0.45	0	1	1	not changed	0	1	1	not changed
TRINITY_DN10878_c0_g2	0	0	0.44	0.42	0	0	0.3	0.3	0	1	1	not changed	0	1	1	not changed
TRINITY_DN10878_c1_g1	0	0	0	0	1.34	0.71	0.21	0.85	0	1	1	not changed	0	1	1	not changed
TRINITY_DN10879_c0_g1	2.87	0	1.37	0	0	2.79	1	0.69	0	1	1	not changed	0	1	1	not changed
TRINITY_DN10879_c0_g2	0	0.61	1.19	1.15	0.57	0.6	1.49	0	0	1	1	not changed	0	1	1	not changed
TRINITY_DN1087_c0_g1	1.62	0	0	1.5	0	1.45	0.73	0.38	0	1	1	not changed	0	1	1	not changed
TRINITY_DN10880_c0_g1	0.42	0.21	0.41	0	0.19	0.21	0.47	0.64	0	1	1	not changed	0	1	1	not changed	E70A1_ARATH	Exocyst complex component EXO70A1
TRINITY_DN10880_c1_g1	0.33	0	0.32	0	0	0	0.81	0.24	0	1	1	not changed	0	1	1	not changed	E70B1_ARATH	Exocyst complex component EXO70B1
TRINITY_DN10881_c0_g1	0.41	0.4	0.23	0.15	0	0.24	0.46	0.3	0	1	1	not changed	0	1	1	not changed	Y2913_ARATH	G-type lectin S-receptor-like serine/threonine-protein kinase At2g19130
TRINITY_DN10882_c0_g1	0	0	0	0	0	0	0.16	0.34	0	1	1	not changed	0	1	1	not changed	EFGC2_SOYBN	Elongation factor G-2, chloroplastic
TRINITY_DN10882_c0_g2	0	0	0	0	0	0	0.97	0.67	0	1	1	not changed	0	1	1	not changed	EFGC_ARATH	Elongation factor G, chloroplastic {ECO:0000255|HAMAP-Rule:MF_03063}
TRINITY_DN10883_c0_g1	0	0	0.33	0	0.32	0.34	0.72	0.25	0	1	1	not changed	0	1	1	not changed	POL2_DROME	Retrovirus-related Pol polyprotein from transposon 297
TRINITY_DN10884_c0_g1	0.31	0.21	0.2	0.19	0.67	0.41	0.58	0.88	0	1	1	not changed	0	1	1	not changed
TRINITY_DN10885_c0_g1	0.18	0.23	0.57	0.28	0.16	0.46	0.89	0.78	0	1	1	not changed	-0.40481	0.488704	0.78529	not changed	YPTM1_MAIZE	GTP-binding protein YPTM1
TRINITY_DN10886_c0_g1	1.61	0	1.54	2.99	1.98	0	0.34	0.52	0	1	1	not changed	0	1	1	not changed
TRINITY_DN10887_c0_g1	0.08	1.3	1.11	0.31	0.23	0.32	0.5	0.47	-1.75749	0.00502956	0.0299621	not changed	0	1	1	not changed
TRINITY_DN10887_c0_g2	0	8.38	1.64	3.17	0	0	1.9	0.78	0	1	1	not changed	0	1	1	not changed
TRINITY_DN10887_c0_g3	0.25	1.47	1.11	0.54	0.34	0.32	0.79	0.33	-1.47898	0.00267551	0.0177595	not changed	-1.46601	0.0137103	0.0694703	not changed
TRINITY_DN10887_c0_g4	0.09	0.78	0.36	0.17	0.17	0.05	0.59	0.41	0	1	1	not changed	0	1	1	not changed
TRINITY_DN10887_c0_g5	0.18	0	0.34	0.17	0	0	0.47	0.28	0	1	1	not changed	0	1	1	not changed
TRINITY_DN10887_c0_g6	1.91	3.75	3.66	1.77	0	0	0	0	0	1	1	not changed	0	1	1	not changed
TRINITY_DN10888_c0_g1	0.97	0.67	0.69	0.85	0.66	0.85	1.22	1.57	-0.178754	0.677477	0.874192	not changed	0.142091	0.771864	0.933696	not changed
TRINITY_DN10889_c0_g1	0	0	0.16	1.1	0.47	1.07	0	1.47	0	1	1	not changed	0	1	1	not changed	G2OX8_ARATH	Gibberellin 2-beta-dioxygenase 8
TRINITY_DN1088_c0_g1	0	0	0	0.61	0	0	0.58	0.2	0	1	1	not changed	0	1	1	not changed
TRINITY_DN10890_c0_g1	0	0	0.77	0.75	0	0.39	0.54	0.55	0	1	1	not changed	0	1	1	not changed	YI31B_YEAST	Transposon Ty3-I Gag-Pol polyprotein
TRINITY_DN10890_c0_g2	0.75	0.06	0.3	0.41	0.4	0.24	0.56	0.46	0	1	1	not changed	0	1	1	not changed	YG31B_YEAST	Transposon Ty3-G Gag-Pol polyprotein
TRINITY_DN10891_c0_g1	0	0.37	0	2.79	2.42	0.37	0.26	1.7	0	1	1	not changed	0	1	1	not changed
TRINITY_DN10892_c0_g1	3.61	0	0	0	0	0	0.79	0.41	0	1	1	not changed	0	1	1	not changed
TRINITY_DN10893_c0_g1	0	0	0.21	0	0.2	0.21	0.25	0.67	0	1	1	not changed	0	1	1	not changed
TRINITY_DN10893_c0_g2	0	0	0	1.53	0	0	0	1.91	0	1	1	not changed	0	1	1	not changed
TRINITY_DN10894_c0_g1	0.14	0.79	0.5	1.23	0.44	0.92	0.51	0.51	0.593277	0.281463	0.566343	not changed	0	1	1	not changed	CIPKI_ORYSJ	CBL-interacting protein kinase 18
TRINITY_DN10894_c0_g2	0	0.57	0.18	0.89	0.18	0.37	0.29	0.81	0	1	1	not changed	0	1	1	not changed
TRINITY_DN10895_c0_g1	0.54	0.34	0.57	1.42	0.96	1.3	0.53	0.88	1.13514	0.0226859	0.100729	not changed	0.52702	0.385867	0.704498	not changed
TRINITY_DN10896_c0_g1	0.21	0	0.2	0.76	0.19	0.6	0.15	0.55	0	1	1	not changed	0	1	1	not changed
TRINITY_DN10896_c1_g1	0	0	0.34	0.33	0	0.35	0.25	0.25	0	1	1	not changed	0	1	1	not changed
TRINITY_DN10897_c0_g1	0.21	0.61	0.39	0.19	0	0.2	0.38	0.78	0	1	1	not changed	0	1	1	not changed
TRINITY_DN10898_c0_g1	0.71	0	0	0	0.33	0	0.12	0.37	0	1	1	not changed	0	1	1	not changed
TRINITY_DN10899_c0_g1	2.42	0	0.73	0.35	0	0	0.77	0.94	0	1	1	not changed	0	1	1	not changed
TRINITY_DN1089_c0_g1	0	0	0	0	0	0	0	0.58	0	1	1	not changed	0	1	1	not changed
TRINITY_DN108_c0_g1	0.14	0.45	0.17	1.59	0.72	1.11	0.6	1.78	1.89359	0.000212147	0.00202984	not changed	1.33796	0.00684216	0.0394138	not changed	TYRP_SHIFL	Tyrosine-specific transport protein
TRINITY_DN10900_c0_g1	0.14	0.28	0.55	0.79	0.79	0.42	0.22	0.45	0	1	1	not changed	0	1	1	not changed
TRINITY_DN10901_c0_g1	0.22	0.09	0.26	0.12	0.32	0.17	0.41	0.76	0	1	1	not changed	0.669218	0.281407	0.59863	not changed	EFR_ARATH	LRR receptor-like serine/threonine-protein kinase EFR
TRINITY_DN10902_c0_g1	0.28	0.28	0	0.13	0.52	0.55	0.33	0.5	0	1	1	not changed	0	1	1	not changed
TRINITY_DN10903_c0_g1	0.73	3.7	0.25	1.3	0.97	1.48	1.55	2.3	0	1	1	not changed	0	1	1	not changed
TRINITY_DN10904_c0_g1	0.52	0.81	0.14	0.21	0.21	0.29	0.9	0.55	0	1	1	not changed	0	1	1	not changed
TRINITY_DN10905_c0_g1	0	0	0.38	1.1	0.36	0	1.06	0.95	0	1	1	not changed	0	1	1	not changed
TRINITY_DN10906_c0_g1	0.13	0.26	0	0	0.61	1.04	0.31	0.79	0	1	1	not changed	0	1	1	not changed	SCP33_ARATH	Serine carboxypeptidase-like 33
TRINITY_DN10907_c0_g1	0.24	0.47	0.68	1	0.22	0.12	0.47	0.76	0	1	1	not changed	0	1	1	not changed
TRINITY_DN10908_c0_g1	0	0.94	0	0.76	0	1.33	0.96	0.54	0	1	1	not changed	0	1	1	not changed	SWET4_ORYSJ	Bidirectional sugar transporter SWEET4
TRINITY_DN10909_c0_g1	0.63	0	0	0.29	0.39	0.61	0.66	0.67	0	1	1	not changed	0	1	1	not changed
TRINITY_DN1090_c0_g1	0	0	0	0	0	0.47	0.15	0.79	0	1	1	not changed	0	1	1	not changed
TRINITY_DN10910_c0_g1	0.56	0.36	0.36	0	0.86	0.72	0.28	0.86	0	1	1	not changed	0	1	1	not changed
TRINITY_DN10911_c0_g1	0	0	0	0	0	0	0	0.53	0	1	1	not changed	0	1	1	not changed
TRINITY_DN10911_c0_g2	0	0	0	0	0.31	0	0	0.73	0	1	1	not changed	0	1	1	not changed
TRINITY_DN10912_c0_g1	0.67	1.43	1.2	0.29	0.58	0.51	1.26	0.38	-1.57957	0.00560896	0.0328567	not changed	0	1	1	not changed
TRINITY_DN10913_c0_g1	0	0	0	0.85	0	0.89	0.15	0.46	0	1	1	not changed	0	1	1	not changed
TRINITY_DN10914_c0_g1	0.29	0.14	0	0	0.27	0.14	0.17	0.46	0	1	1	not changed	0	1	1	not changed
TRINITY_DN10915_c0_g1	0.26	0.06	0.49	0.42	0.59	0.88	0.44	0.61	0	1	1	not changed	0	1	1	not changed	E135_ARATH	Glucan endo-1,3-beta-glucosidase 5
TRINITY_DN10916_c0_g1	0	0.14	0.41	0	0	0	0.44	0.34	0	1	1	not changed	0	1	1	not changed
TRINITY_DN10917_c0_g1	0	3.06	0.91	0.29	0.44	0.46	1.93	1.24	0	1	1	not changed	0	1	1	not changed
TRINITY_DN10918_c0_g1	0	0	0.29	0.14	0.69	0.29	0.29	0.83	0	1	1	not changed	0	1	1	not changed
TRINITY_DN10918_c0_g2	0	0	0.34	0.33	0	0	0.12	0.5	0	1	1	not changed	0	1	1	not changed
TRINITY_DN10919_c0_g1	0.74	0	0	0.69	1.37	0.72	0.66	0.56	0	1	1	not changed	0	1	1	not changed
TRINITY_DN1091_c0_g1	0	0	0	0	0	0	0.44	0.45	0	1	1	not changed	0	1	1	not changed
TRINITY_DN1091_c0_g2	0	0.29	0	0	0	0	0	0.65	0	1	1	not changed	0	1	1	not changed
TRINITY_DN10920_c0_g1	0.87	0.14	0.48	0.67	0.74	0.28	0.79	0.56	0	1	1	not changed	0	1	1	not changed
TRINITY_DN10921_c0_g1	0.22	0.21	0.21	0.5	0.3	0.21	0.51	0.7	0	1	1	not changed	0	1	1	not changed
TRINITY_DN10922_c0_g1	0.07	1.07	0.2	0.7	0.63	0.46	0.52	0.51	0	1	1	not changed	0	1	1	not changed	MYB86_ARATH	Transcription factor MYB86
TRINITY_DN10923_c0_g1	0.6	0	0.58	1.12	1.11	0	0.55	0.93	0	1	1	not changed	0	1	1	not changed	SYWC_HUMAN	Tryptophan--tRNA ligase, cytoplasmic
TRINITY_DN10924_c0_g1	0.69	0.23	0.22	0.11	0.32	0.34	0.27	0.23	0	1	1	not changed	0	1	1	not changed
TRINITY_DN10925_c0_g1	4.33	1.21	0	0.57	0	0	0.74	0	0	1	1	not changed	0	1	1	not changed
TRINITY_DN10925_c0_g2	5.65	0	0.37	0	0	0.19	1.03	0	0	1	1	not changed	0	1	1	not changed
TRINITY_DN10926_c0_g1	0	2.1	0.29	2.84	1.41	0.6	0.65	1.11	0	1	1	not changed	0	1	1	not changed
TRINITY_DN10927_c0_g1	0	0.23	0.68	0.66	0.65	0.92	0.43	0.88	0	1	1	not changed	0	1	1	not changed
TRINITY_DN10928_c0_g1	2.22	0.51	0.79	1.15	0.71	0.86	0.7	0.56	-0.525495	0.281171	0.566343	not changed	0	1	1	not changed
TRINITY_DN10929_c0_g1	0	0	0.41	0	0	0	0.5	0.68	0	1	1	not changed	0	1	1	not changed
TRINITY_DN10929_c0_g2	0.3	0.45	0.15	0	0.14	0.15	0.64	0.42	0	1	1	not changed	0	1	1	not changed
TRINITY_DN1092_c0_g1	0.4	0.31	0.35	0.37	0.71	0.5	0.68	1	0.367659	0.423408	0.70452	not changed	0.329733	0.49625	0.790449	not changed
TRINITY_DN10930_c0_g1	2.43	0.64	0.84	0.37	0.36	0.32	1.42	0.34	-2.07209	0.00011085	0.00114638	not changed	-2.26606	0.000159888	0.00161918	not changed
TRINITY_DN10931_c0_g1	0.8	0.26	0	1.24	0.98	0.22	0.39	0.69	0	1	1	not changed	0	1	1	not changed
TRINITY_DN10932_c0_g1	0.15	0.15	0.57	0.28	0.41	0.44	0.4	0.24	0	1	1	not changed	0	1	1	not changed
TRINITY_DN10933_c0_g1	0	0.17	0	0.31	0.77	0.98	0.32	0.79	0	1	1	not changed	0	1	1	not changed
TRINITY_DN10934_c0_g1	0.17	0.34	0.32	0.64	0.21	0.28	0.61	0.81	0	1	1	not changed	0.1894	0.795068	0.94204	not changed
TRINITY_DN10934_c0_g2	0.25	0.48	0.24	0.76	0	0.32	0.59	0.37	0	1	1	not changed	0	1	1	not changed
TRINITY_DN10935_c0_g1	0.21	0	0.1	0.19	0.96	0.31	0.54	0.49	0	1	1	not changed	0	1	1	not changed
TRINITY_DN10935_c0_g2	0.19	0	0.37	0.72	0.36	0.38	0.29	0.59	0	1	1	not changed	0	1	1	not changed
TRINITY_DN10937_c0_g1	0.24	0.15	1.04	1.09	0.58	1.21	1.18	1.03	0.878857	0.146944	0.380591	not changed	0	1	1	not changed
TRINITY_DN10937_c0_g2	0	0	0.29	0	0.28	0.59	0.43	0.33	0	1	1	not changed	0	1	1	not changed
TRINITY_DN10938_c0_g1	0	0.23	0.46	0.33	0.11	0.35	0.14	0.62	0	1	1	not changed	0	1	1	not changed
TRINITY_DN10938_c0_g2	0	0	0.84	0.82	0.54	0.86	0.21	0.74	0	1	1	not changed	0	1	1	not changed	Y5189_ARATH	Probable LRR receptor-like protein kinase At1g51890
TRINITY_DN10939_c0_g1	1.59	0	0	0	0	0	1.28	0.56	0	1	1	not changed	0	1	1	not changed
TRINITY_DN1093_c0_g1	0.4	0.59	1.35	0.75	0.19	0.2	0.3	0.62	0	1	1	not changed	0	1	1	not changed
TRINITY_DN10941_c0_g1	0	0	0	0	0	0	1.15	1.19	0	1	1	not changed	0	1	1	not changed
TRINITY_DN10942_c0_g1	0	0.21	0.58	0.1	0.65	0.89	0.53	0.83	0	1	1	not changed	0	1	1	not changed
TRINITY_DN10943_c0_g1	0.36	0	0.52	0.17	0	1.23	0.14	0.9	0	1	1	not changed	0	1	1	not changed
TRINITY_DN10944_c0_g1	0	1.73	0	0	0	0	1.03	0	0	1	1	not changed	0	1	1	not changed	FLA2_ARATH	Fasciclin-like arabinogalactan protein 2
TRINITY_DN10945_c0_g1	0.58	0	0.11	0.32	0.11	0	0.27	0.32	0	1	1	not changed	0	1	1	not changed
TRINITY_DN10946_c0_g1	2.05	0	0	1.9	1.88	0	0	0	0	1	1	not changed	0	1	1	not changed
TRINITY_DN10947_c0_g1	0.27	0.26	0	0	0.25	0.26	0	0.89	0	1	1	not changed	0	1	1	not changed
TRINITY_DN10947_c1_g1	0	0	0	0.27	0	0.28	0.21	0.53	0	1	1	not changed	0	1	1	not changed
TRINITY_DN10948_c0_g1	0.22	0.39	0.21	1.16	0.6	0.41	0.65	2.11	1.53362	0.0108949	0.0564084	not changed	1.21502	0.0189502	0.0903557	not changed
TRINITY_DN10949_c0_g1	0	0	0	0	2.25	0	0	1.23	0	1	1	not changed	0	1	1	not changed
TRINITY_DN10949_c0_g2	0	0	0	0	0.83	0.88	0.24	0.75	0	1	1	not changed	0	1	1	not changed
TRINITY_DN1094_c0_g1	0	0.2	0	0.38	0	1	0	0.62	0	1	1	not changed	0	1	1	not changed
TRINITY_DN10950_c0_g1	0.19	0.19	0.18	0.18	0	0.19	0.51	0.37	0	1	1	not changed	0	1	1	not changed
TRINITY_DN10951_c0_g1	0	0.4	0	0.08	0.3	0	0.26	0.5	0	1	1	not changed	0	1	1	not changed	GMGT1_CYATE	Galactomannan galactosyltransferase 1
TRINITY_DN10952_c0_g1	0.65	0	0	0.3	0.6	0.32	0.23	0.58	0	1	1	not changed	0	1	1	not changed
TRINITY_DN10953_c0_g1	0	0	0.67	0	0	0	0.2	1.24	0	1	1	not changed	0	1	1	not changed
TRINITY_DN10954_c0_g1	0.56	0.18	0.18	0.86	0.17	0.36	0.26	0.23	0	1	1	not changed	0	1	1	not changed
TRINITY_DN10955_c0_g1	0	0.91	0.64	0.25	0.49	0.52	0.52	0.69	0	1	1	not changed	0	1	1	not changed	2A5I_ARATH	Serine/threonine protein phosphatase 2A 57 kDa regulatory subunit B' iota isoform
TRINITY_DN10955_c0_g2	0	0.77	0.37	0.73	0.36	0.38	0.51	0.75	0	1	1	not changed	0	1	1	not changed	2A5I_ARATH	Serine/threonine protein phosphatase 2A 57 kDa regulatory subunit B' iota isoform
TRINITY_DN10956_c0_g1	0.48	0	0.46	0	0.45	0	0.31	0.16	0	1	1	not changed	0	1	1	not changed
TRINITY_DN10957_c0_g1	0	0.71	0.35	0	1.33	0.35	0.12	0.38	0	1	1	not changed	0	1	1	not changed
TRINITY_DN10958_c0_g1	2.15	2.11	4.12	0	1.83	0	0.87	1.37	0	1	1	not changed	0	1	1	not changed
TRINITY_DN10959_c0_g1	0	0	0	7.78	0	0	0.37	0.77	0	1	1	not changed	0	1	1	not changed
TRINITY_DN10959_c0_g2	0	0	0	0.78	0	0.41	0.14	0.29	0	1	1	not changed	0	1	1	not changed
TRINITY_DN1095_c0_g1	0	0	0	0	0	0	0.22	0.52	0	1	1	not changed	0	1	1	not changed
TRINITY_DN10960_c0_g1	0	0	0	1.15	0	0.6	0	0.95	0	1	1	not changed	0	1	1	not changed
TRINITY_DN10961_c0_g1	0.6	0.27	0.14	1.68	0.41	0.87	0.87	1.16	0	1	1	not changed	0	1	1	not changed
TRINITY_DN10962_c0_g1	0	0	1.21	0	0	0	0.3	0	0	1	1	not changed	0	1	1	not changed
TRINITY_DN10962_c0_g2	0.22	0	0	0.42	0.21	0	0.83	0.42	0	1	1	not changed	0	1	1	not changed
TRINITY_DN10963_c0_g1	0.23	0.45	0.88	0.43	0.64	0.22	0.94	0.87	0	1	1	not changed	0	1	1	not changed
TRINITY_DN10964_c0_g1	1.24	0.91	0.45	0.29	0.29	0.45	0.42	0.67	0	1	1	not changed	0	1	1	not changed	GPAT6_ARATH	Glycerol-3-phosphate 2-O-acyltransferase 6
TRINITY_DN10965_c0_g1	0	0.72	0.14	0.27	0.54	0.28	0.34	0.52	0	1	1	not changed	0	1	1	not changed	D6KL2_ARATH	Serine/threonine-protein kinase D6PKL2
TRINITY_DN10965_c0_g2	0	1.49	0.12	0.7	0.58	0.49	0.54	0.45	0	1	1	not changed	0	1	1	not changed	D6KL2_ARATH	Serine/threonine-protein kinase D6PKL2
TRINITY_DN10966_c0_g1	2.68	3.95	0	3.74	0	2.61	0.32	0.66	0	1	1	not changed	0	1	1	not changed
TRINITY_DN10966_c1_g1	0.47	0	0	0.77	0.43	0.46	0.28	0.47	0	1	1	not changed	0	1	1	not changed
TRINITY_DN10967_c0_g1	0.71	0.7	0.68	0	0	0.69	0.61	0.21	0	1	1	not changed	0	1	1	not changed	PSYR1_ARATH	Tyrosine-sulfated glycopeptide receptor 1
TRINITY_DN10967_c0_g2	0	3.23	0	0	0	0	1.48	0	0	1	1	not changed	0	1	1	not changed	PSYR1_ARATH	Tyrosine-sulfated glycopeptide receptor 1
TRINITY_DN10967_c1_g1	0.3	0.58	0.28	0	0	0	0.84	0	0	1	1	not changed	0	1	1	not changed	PSKR1_ARATH	Phytosulfokine receptor 1
TRINITY_DN10968_c0_g1	0	0	0	0	0	0	0.37	0.3	0	1	1	not changed	0	1	1	not changed
TRINITY_DN10969_c0_g1	0.38	0.37	0.18	0.53	0.7	0.74	0.43	0.51	0	1	1	not changed	0	1	1	not changed	YL728_MIMIV	Uncharacterized protein L728
TRINITY_DN10969_c0_g2	0	0.34	0	0.11	0.21	0.68	0.27	0.65	0	1	1	not changed	0	1	1	not changed	YL728_MIMIV	Uncharacterized protein L728
TRINITY_DN10969_c0_g3	0.77	0	0	0	0	0	0.95	0.15	0	1	1	not changed	0	1	1	not changed	YL728_MIMIV	Uncharacterized protein L728
TRINITY_DN1096_c0_g1	0	0	0	0	0	0	0.33	0.34	0	1	1	not changed	0	1	1	not changed
TRINITY_DN10970_c0_g1	0.12	0	0.24	0	0	0	1.46	0.1	0	1	1	not changed	0	1	1	not changed
TRINITY_DN10970_c0_g2	0.3	0	2.07	0	0	0.92	1.16	0.43	0	1	1	not changed	0	1	1	not changed
TRINITY_DN10972_c0_g1	0	2.59	0	0	0	2.57	0.95	0.65	0	1	1	not changed	0	1	1	not changed
TRINITY_DN10973_c0_g1	0	0	0	0.51	0.25	0.8	0.3	0.71	0	1	1	not changed	0	1	1	not changed
TRINITY_DN10974_c0_g1	1.44	0.47	1.07	0.3	0.3	0.16	0.67	0.38	0	1	1	not changed	0	1	1	not changed
TRINITY_DN10975_c0_g1	0	0	0	0	0	0	0.55	0.39	0	1	1	not changed	0	1	1	not changed	ROC2_NICSY	29 kDa ribonucleoprotein B, chloroplastic
TRINITY_DN10976_c0_g1	2.61	0.77	1.5	1.7	1.92	0.51	0.66	0.39	0	1	1	not changed	0	1	1	not changed
TRINITY_DN10977_c0_g1	0	0.66	1.93	0.63	0.62	0	0.39	0.61	0	1	1	not changed	0	1	1	not changed
TRINITY_DN10978_c0_g1	0.35	0.78	0.43	0.16	0	0.34	0.54	0.41	0	1	1	not changed	0	1	1	not changed
TRINITY_DN10978_c1_g1	0	0	0	0	0	0	0	1.04	0	1	1	not changed	0	1	1	not changed
TRINITY_DN10979_c0_g1	0.18	0.17	0.34	0.98	1.13	0.51	0.13	0.75	0	1	1	not changed	0	1	1	not changed
TRINITY_DN10979_c0_g2	0	0	0	0.49	0	0	0	1.2	0	1	1	not changed	0	1	1	not changed
TRINITY_DN1097_c0_g1	0.11	0	0	0.4	0.4	0.63	0.09	0.87	0	1	1	not changed	0	1	1	not changed	YLS3_ARATH	Protein YLS3
TRINITY_DN10980_c0_g1	1.46	0	0.62	0	0	0	0.74	0	0	1	1	not changed	0	1	1	not changed
TRINITY_DN10980_c1_g1	8.38	0	4.82	0	0	0	2.99	0	0	1	1	not changed	0	1	1	not changed
TRINITY_DN10981_c0_g1	0.23	0.22	0.11	0.11	0.31	0.22	0.36	0.32	0	1	1	not changed	0	1	1	not changed
TRINITY_DN10981_c1_g1	0	0	0	0	0	0	0.18	0.38	0	1	1	not changed	0	1	1	not changed
TRINITY_DN10982_c0_g1	0.67	0.16	0.08	0.31	0.69	1.22	0.23	0.65	0	1	1	not changed	0	1	1	not changed
TRINITY_DN10983_c0_g1	0	5.28	0	0	0	0	2.08	0	0	1	1	not changed	0	1	1	not changed
TRINITY_DN10984_c0_g1	0	0	0	1.21	0	3.59	0.49	1.65	0	1	1	not changed	0	1	1	not changed
TRINITY_DN10985_c0_g1	0	0	0	1.04	0	1.09	0.84	0.58	0	1	1	not changed	0	1	1	not changed
TRINITY_DN10986_c0_g1	1.3	3.61	0	0.61	0	0.63	0.79	1.22	0	1	1	not changed	0	1	1	not changed
TRINITY_DN10987_c0_g1	0	0	0	0	0	0	0.58	0.2	0	1	1	not changed	0	1	1	not changed	CATB_PIG	Cathepsin B
TRINITY_DN10989_c0_g1	0.09	0.09	0.18	0.35	0.17	0.18	0.38	0.34	0	1	1	not changed	0	1	1	not changed	FBT2_ARATH	Probable folate-biopterin transporter 2
TRINITY_DN1098_c0_g1	0.47	0.43	0	0.2	0	0	0.4	0.85	0	1	1	not changed	0	1	1	not changed
TRINITY_DN10990_c0_g1	0	0	0	2.37	1.18	0	1.13	1.23	0	1	1	not changed	0	1	1	not changed
TRINITY_DN10991_c0_g1	0.25	0	0	1.17	0	0	0.28	0.47	0	1	1	not changed	0	1	1	not changed
TRINITY_DN10992_c0_g1	0	0	0	0	0.04	0	0.28	0.36	0	1	1	not changed	0	1	1	not changed	ATHB6_ARATH	Homeobox-leucine zipper protein ATHB-6
TRINITY_DN10993_c0_g1	0.22	0.22	0	0.29	0.09	0.43	0.15	0.88	0	1	1	not changed	0	1	1	not changed
TRINITY_DN10994_c0_g1	1.19	0.29	0.86	0.55	0	0	0.42	0.11	0	1	1	not changed	0	1	1	not changed
TRINITY_DN10995_c0_g1	0	0	0	0	0	0	0.67	0.55	0	1	1	not changed	0	1	1	not changed	RUBB_BRANA	RuBisCO large subunit-binding protein subunit beta, chloroplastic
TRINITY_DN10996_c0_g1	1.9	0.28	0.95	0	1.24	0.17	0.66	0.08	0	1	1	not changed	0	1	1	not changed
TRINITY_DN10997_c0_g1	0.92	0	0	0.85	0	0.89	0.24	0.5	0	1	1	not changed	0	1	1	not changed
TRINITY_DN10997_c1_g1	0	1.57	0.77	0.74	0	0	0.22	0.23	0	1	1	not changed	0	1	1	not changed
TRINITY_DN10998_c0_g1	0	0.39	0	0	0.36	0.19	0.22	0.38	0	1	1	not changed	0	1	1	not changed	POLX_TOBAC	Retrovirus-related Pol polyprotein from transposon TNT 1-94
TRINITY_DN10999_c0_g1	0	0.46	0	0.44	0	0	0.46	0.81	0	1	1	not changed	0	1	1	not changed
TRINITY_DN1099_c0_g1	0	0	0	0	0	0	0.17	0.43	0	1	1	not changed	0	1	1	not changed
TRINITY_DN109_c0_g1	0	0	0.25	0.24	0	0	0.19	0.19	0	1	1	not changed	0	1	1	not changed
TRINITY_DN10_c0_g1	0.09	0.44	0.17	0.08	0.33	0.09	0.21	0.47	0	1	1	not changed	0	1	1	not changed
TRINITY_DN11000_c0_g1	0	0	0	0	0	0	0.38	0.19	0	1	1	not changed	0	1	1	not changed
TRINITY_DN11000_c0_g2	0.17	0.33	0.8	0.15	0.46	0.32	1.4	0.32	0	1	1	not changed	0	1	1	not changed
TRINITY_DN11001_c0_g1	0	0	0.56	0	0.54	0	0.53	0.55	0	1	1	not changed	0	1	1	not changed
TRINITY_DN11002_c0_g1	0.08	0.3	0.36	0.28	0.35	0.22	0.52	0.28	0	1	1	not changed	0	1	1	not changed	ICR1_ARATH	Interactor of constitutive active ROPs 1
TRINITY_DN11003_c0_g1	0.5	0.24	0.46	0	0.16	0	0.96	0.17	0	1	1	not changed	0	1	1	not changed	LYK5_ARATH	Protein LYK5
TRINITY_DN11004_c0_g1	0	0.23	0.23	0.44	0.64	0.69	0.09	1.82	0	1	1	not changed	0	1	1	not changed
TRINITY_DN11005_c0_g1	0	0.55	0	0	0.52	0	0.52	0.36	0	1	1	not changed	0	1	1	not changed
TRINITY_DN11006_c0_g1	0.8	2.63	1.29	1.62	0.23	1.57	0.64	0.9	0	1	1	not changed	0	1	1	not changed	Y2416_ARATH	Uncharacterized protein At2g34160
TRINITY_DN11007_c0_g1	0.29	0.28	0	0.66	0.26	0.97	0.39	0.62	0	1	1	not changed	0	1	1	not changed
TRINITY_DN11008_c0_g1	1.08	0	2.07	0	0	2.11	0	1.41	0	1	1	not changed	0	1	1	not changed
TRINITY_DN11008_c0_g2	0.23	0	0	0.08	0.21	0	0.27	0.48	0	1	1	not changed	0	1	1	not changed
TRINITY_DN11009_c0_g1	0.77	0.5	0.49	1.07	0	0.5	0.5	0.71	0	1	1	not changed	0	1	1	not changed
TRINITY_DN1100_c0_g1	0.2	0	0.09	0	0.18	0.29	0.23	0.71	0	1	1	not changed	0	1	1	not changed
TRINITY_DN11010_c0_g1	0	1.27	2.49	0	0	0	2.49	0.32	0	1	1	not changed	0	1	1	not changed
TRINITY_DN11010_c0_g2	0	0.46	0.45	0	0	0	1.47	0.09	0	1	1	not changed	0	1	1	not changed	NLTPA_ARATH	Non-specific lipid-transfer protein 10
TRINITY_DN11011_c0_g1	0.73	0	0	4.5	0.56	0.24	0.38	0.48	0	1	1	not changed	0	1	1	not changed	CATA_CANAL	Peroxisomal catalase
TRINITY_DN11011_c0_g2	3.44	0	0	4.26	1.06	0	0.29	0.88	0	1	1	not changed	0	1	1	not changed	CATA_SCHPO	Catalase
TRINITY_DN11012_c0_g1	0.16	0.19	0.23	0.29	0.36	0.19	0.37	0.83	0	1	1	not changed	0.920025	0.110029	0.333797	not changed
TRINITY_DN11013_c0_g1	3.57	1.14	2.53	0.29	0	0.3	0.51	1.45	0	1	1	not changed	0	1	1	not changed
TRINITY_DN11014_c0_g1	0.33	0.11	0.43	0.62	0.82	0.11	0.53	0.63	0	1	1	not changed	0	1	1	not changed
TRINITY_DN11015_c0_g1	0	0	0	0	0	0	0.56	0.29	0	1	1	not changed	0	1	1	not changed	HEM11_CUCSA	Glutamyl-tRNA reductase 1, chloroplastic
TRINITY_DN11015_c0_g2	0	0	0	0	0	0	0.35	0.9	0	1	1	not changed	0	1	1	not changed	HEM11_CUCSA	Glutamyl-tRNA reductase 1, chloroplastic
TRINITY_DN11016_c0_g1	0.09	0	0.34	0.08	0.32	0.6	0.14	0.64	0	1	1	not changed	0	1	1	not changed
TRINITY_DN11017_c0_g1	1.04	1.02	0	0	0.32	0	0.61	0.74	0	1	1	not changed	0	1	1	not changed
TRINITY_DN11018_c0_g1	0.49	0	1.15	0.91	1.8	1.11	0.41	1.54	0	1	1	not changed	0	1	1	not changed
TRINITY_DN11019_c0_g1	3.09	0.87	0.85	0	0	0.86	2.76	1.04	0	1	1	not changed	0	1	1	not changed
TRINITY_DN11019_c0_g2	1.57	0.44	0.22	1.04	0.41	0.66	0.25	0.68	0	1	1	not changed	0	1	1	not changed
TRINITY_DN11019_c0_g3	0.97	0	0	0.3	0.3	0	0.79	0.81	0	1	1	not changed	0	1	1	not changed
TRINITY_DN1101_c0_g1	0	0	0	0	0	0	0.37	0.28	0	1	1	not changed	0	1	1	not changed	ANXD1_ARATH	Annexin D1
TRINITY_DN11021_c0_g1	0.42	0	0.4	0	0	0.81	0.69	0.14	0	1	1	not changed	0	1	1	not changed
TRINITY_DN11023_c0_g1	3.41	2.91	1.55	7.93	5.2	1.58	1.03	5.26	0	1	1	not changed	0	1	1	not changed
TRINITY_DN11024_c0_g1	0.27	0.94	0.79	0.26	0.51	0	0.37	0.27	0	1	1	not changed	0	1	1	not changed
TRINITY_DN11024_c0_g2	0.82	0	0.39	0	0	0.4	0.27	0.84	0	1	1	not changed	0	1	1	not changed
TRINITY_DN11025_c0_g1	1.15	0.82	1.5	1.26	1.04	1.24	0.82	1.25	0	1	1	not changed	0	1	1	not changed
TRINITY_DN11027_c0_g1	0	0	0	0	0.96	0	0.27	0	0	1	1	not changed	0	1	1	not changed
TRINITY_DN11027_c0_g2	0	0	0	0.19	0	0	0.47	0.08	0	1	1	not changed	0	1	1	not changed
TRINITY_DN11028_c0_g1	0	0	0	0	0	0	0.74	0.84	0	1	1	not changed	0	1	1	not changed	PIP22_ARATH	Aquaporin PIP2-2
TRINITY_DN11029_c0_g1	0.78	0.77	0.75	1.45	2.16	0.76	0.44	0	0	1	1	not changed	0	1	1	not changed
TRINITY_DN1102_c0_g1	0	0	0	0	0.55	0.58	0.36	0.37	0	1	1	not changed	0	1	1	not changed
TRINITY_DN1102_c0_g2	0.48	0.09	0.46	0.09	0	0.28	0.42	0.31	0	1	1	not changed	0	1	1	not changed
TRINITY_DN11030_c0_g1	0.81	0	0.77	0	0.75	0	0	0.69	0	1	1	not changed	0	1	1	not changed
TRINITY_DN11030_c0_g2	0	0	0	1.33	1.32	0	0.33	0.35	0	1	1	not changed	0	1	1	not changed
TRINITY_DN11030_c0_g3	0.59	0	0	1.09	0.54	0	0	0.18	0	1	1	not changed	0	1	1	not changed
TRINITY_DN11031_c0_g1	0.11	0.32	0.11	0.1	0	0	0.52	0.04	0	1	1	not changed	0	1	1	not changed
TRINITY_DN11032_c0_g1	0.85	0	0.27	0.26	0	0.28	0	0.41	0	1	1	not changed	0	1	1	not changed
TRINITY_DN11032_c0_g2	0.19	0.19	0	0.89	0.53	0	0.22	0.44	0	1	1	not changed	0	1	1	not changed
TRINITY_DN11033_c0_g1	0	0	1.29	1.25	1.24	2.61	0.32	0.33	0	1	1	not changed	0	1	1	not changed
TRINITY_DN11033_c0_g2	3.92	0	0	1.82	0.9	1.91	0.26	0.79	0	1	1	not changed	0	1	1	not changed
TRINITY_DN11034_c0_g1	0.19	0	0	0.35	0.18	0.18	0.07	0.51	0	1	1	not changed	0	1	1	not changed
TRINITY_DN11035_c0_g1	1.05	1.03	0	0	0	0	0.27	0.55	0	1	1	not changed	0	1	1	not changed
TRINITY_DN11036_c0_g1	2.07	0	0	0	0.32	0.67	0.48	0.73	0	1	1	not changed	0	1	1	not changed
TRINITY_DN11036_c0_g2	1.29	0.21	0.72	0.2	0.2	0.52	0.55	0.56	0	1	1	not changed	0	1	1	not changed
TRINITY_DN11037_c0_g1	0	0.31	0.3	0.29	0	0.61	0.77	0.11	0	1	1	not changed	0	1	1	not changed
TRINITY_DN11037_c0_g2	0	0	0	0	0	0.63	0.19	0.39	0	1	1	not changed	0	1	1	not changed
TRINITY_DN11038_c0_g1	3.18	0	0	1.48	0	0	1.08	1.86	0	1	1	not changed	0	1	1	not changed
TRINITY_DN11039_c0_g1	1.19	0.2	0.57	0.74	0.92	0.22	0.33	1.22	0	1	1	not changed	0	1	1	not changed
TRINITY_DN11040_c0_g1	0	0	0	0	0	0	0.29	0.15	0	1	1	not changed	0	1	1	not changed
TRINITY_DN11041_c0_g1	1.09	0.21	0.63	1.22	1.21	1.28	0.89	0.41	0	1	1	not changed	0	1	1	not changed
TRINITY_DN11042_c0_g1	0.21	0	0	0.58	0	0.2	0.23	0.8	0	1	1	not changed	0	1	1	not changed
TRINITY_DN11043_c0_g1	0	0	0.72	0	0	1.47	0.64	0.44	0	1	1	not changed	0	1	1	not changed
TRINITY_DN11044_c0_g1	0	1.73	0	0	0	0	1.08	0	0	1	1	not changed	0	1	1	not changed
TRINITY_DN11044_c0_g2	0	0	0	0	0	0	0.33	0	0	1	1	not changed	0	1	1	not changed
TRINITY_DN11045_c0_g1	0.7	0.23	0.67	0.65	0.22	0	0.34	0.35	0	1	1	not changed	0	1	1	not changed
TRINITY_DN11045_c0_g2	0	1.65	0	1.56	0	0	0	0	0	1	1	not changed	0	1	1	not changed
TRINITY_DN11046_c0_g1	0	0.59	0	0.84	0.83	3.51	0.11	0.87	0	1	1	not changed	0	1	1	not changed
TRINITY_DN11047_c0_g1	1.26	0	0	0.3	2.32	0	0.91	1.35	0	1	1	not changed	0	1	1	not changed
TRINITY_DN11048_c0_g1	0.29	0.29	0	0.82	0.27	0.29	0.94	0.64	0	1	1	not changed	0	1	1	not changed
TRINITY_DN11049_c0_g1	0	0	0	4.63	2.3	2.43	1.01	0	0	1	1	not changed	0	1	1	not changed
TRINITY_DN11049_c0_g2	0.38	0.38	0.37	0.71	0	0	0	0.4	0	1	1	not changed	0	1	1	not changed
TRINITY_DN1104_c0_g1	0.06	0.28	0.16	0.42	0.21	0.83	0.53	0.87	0	1	1	not changed	0.486971	0.434438	0.745781	not changed	MD15A_ARATH	Mediator of RNA polymerase II transcription subunit 15a
TRINITY_DN11050_c0_g1	0	0	0	1.21	0	0	0.62	0	0	1	1	not changed	0	1	1	not changed
TRINITY_DN11050_c0_g2	0.73	0.36	0	0.68	0.34	0	0.3	0.36	0	1	1	not changed	0	1	1	not changed
TRINITY_DN11051_c0_g1	0	0	0	1.11	0.83	0.58	0	0.32	0	1	1	not changed	0	1	1	not changed
TRINITY_DN11053_c0_g1	0.28	0.27	0.54	0.26	0.77	0.82	0.3	0.31	0	1	1	not changed	0	1	1	not changed
TRINITY_DN11054_c0_g1	0	0	0	0	0	0	0.27	0.09	0	1	1	not changed	0	1	1	not changed
TRINITY_DN11054_c0_g2	0.2	0.26	0.25	0.18	0	0.38	0.66	0.5	0	1	1	not changed	0	1	1	not changed
TRINITY_DN11055_c0_g1	84.63	91.56	76.89	83.68	51.13	62.54	0.34	0.35	-0.580603	0.161733	0.404705	not changed	0	1	1	not changed	EF1A_AURPU	Elongation factor 1-alpha
TRINITY_DN11056_c0_g1	0	0	0	0	0	0	0.62	0	0	1	1	not changed	0	1	1	not changed
TRINITY_DN11056_c0_g2	1.56	0	0	0	0	0	0	1.47	0	1	1	not changed	0	1	1	not changed
TRINITY_DN11057_c0_g1	0.43	0.21	0.83	0.2	0.2	0	0.72	0.08	0	1	1	not changed	0	1	1	not changed	R13L1_ARATH	Putative disease resistance RPP13-like protein 1
TRINITY_DN11057_c0_g2	0.14	0.28	0.27	0	0.26	0.14	0.71	0.34	0	1	1	not changed	0	1	1	not changed	R13L1_ARATH	Putative disease resistance RPP13-like protein 1
TRINITY_DN11057_c0_g3	0.31	0.41	0.2	0	0.19	0.41	0.66	0.25	0	1	1	not changed	0	1	1	not changed	DRL43_ARATH	Probable disease resistance protein At5g66910
TRINITY_DN11058_c0_g1	0.54	0.18	0	2	1.16	1.74	0.41	0.62	0	1	1	not changed	0	1	1	not changed
TRINITY_DN11059_c0_g1	0	0.19	0.18	0	0.18	0.38	0.22	0.22	0	1	1	not changed	0	1	1	not changed
TRINITY_DN1105_c0_g1	0	0	0	1.15	0.71	0.6	0.06	0.54	0	1	1	not changed	0	1	1	not changed
TRINITY_DN1105_c0_g2	0	0	0	0	0	0	0.19	0.58	0	1	1	not changed	0	1	1	not changed
TRINITY_DN11061_c0_g1	0	0.27	0	0	0	0.26	0.49	0	0	1	1	not changed	0	1	1	not changed
TRINITY_DN11061_c0_g2	0.46	0	0	0.43	0.43	0.45	0.45	0.15	0	1	1	not changed	0	1	1	not changed
TRINITY_DN11062_c0_g1	0	0.33	0	0	0.63	1.33	0.24	0.6	0	1	1	not changed	0	1	1	not changed
TRINITY_DN11062_c1_g1	0	1.88	0	3.55	5.28	0	0.82	0.43	0	1	1	not changed	0	1	1	not changed
TRINITY_DN11063_c0_g1	0.29	0	0.41	0.2	0.07	0.35	0.52	0.32	0	1	1	not changed	0	1	1	not changed
TRINITY_DN11064_c0_g1	0.43	0	0	0	0	0	0.66	0.26	0	1	1	not changed	0	1	1	not changed
TRINITY_DN11065_c0_g1	0.29	0.29	0.28	0.55	0.54	1.15	0.1	0.64	0	1	1	not changed	0	1	1	not changed
TRINITY_DN11066_c0_g1	0.44	0	0	0.41	0	0	0.15	0.45	0	1	1	not changed	0	1	1	not changed
TRINITY_DN11066_c1_g1	1.17	0	0	0.9	0.8	0	0.25	0.78	0	1	1	not changed	0	1	1	not changed
TRINITY_DN11067_c0_g1	0	0	0	0	0	0	0.99	0.29	0	1	1	not changed	0	1	1	not changed	Y1736_ARATH	REF/SRPP-like protein At1g67360
TRINITY_DN11068_c0_g1	0	0	2.15	0	0	0	0.93	0.48	0	1	1	not changed	0	1	1	not changed
TRINITY_DN11068_c0_g2	0.74	0	0.71	0.69	0	0.72	0.21	0.87	0	1	1	not changed	0	1	1	not changed
TRINITY_DN11069_c0_g1	0	0.76	0.74	0.72	1.42	1.5	0	1.56	0	1	1	not changed	0	1	1	not changed	DRP5A_ARATH	Dynamin-related protein 5A
TRINITY_DN11069_c0_g2	0	0	0	0.53	0.52	0.55	0.17	0.72	0	1	1	not changed	0	1	1	not changed	DRP5A_ARATH	Dynamin-related protein 5A
TRINITY_DN1106_c0_g1	2.41	0.63	0	0.6	1.78	0.63	0.24	1.03	0	1	1	not changed	0	1	1	not changed
TRINITY_DN11070_c0_g1	0	0	0	0	0	0	0.31	0.48	0	1	1	not changed	0	1	1	not changed	RL15_PETHY	60S ribosomal protein L15
TRINITY_DN11071_c0_g1	0	0	1.42	1.38	0	0	0.34	0.35	0	1	1	not changed	0	1	1	not changed
TRINITY_DN11072_c0_g1	0.26	0.26	0.76	0.49	0.49	0.51	0.38	0.19	0	1	1	not changed	0	1	1	not changed
TRINITY_DN11072_c0_g2	0	0	0.21	0	0	0.42	0.4	0.25	0	1	1	not changed	0	1	1	not changed
TRINITY_DN11073_c0_g1	0.15	0	0.07	0.14	0.42	0.3	0.12	0.53	0	1	1	not changed	0	1	1	not changed	Y3475_ARATH	Probable LRR receptor-like serine/threonine-protein kinase At3g47570
TRINITY_DN11074_c0_g1	0.51	0	0	0.31	0.62	0.82	0	1.31	0	1	1	not changed	0	1	1	not changed
TRINITY_DN11075_c0_g1	0.45	0.15	0	0.14	0.28	0	0.4	0.24	0	1	1	not changed	0	1	1	not changed
TRINITY_DN11076_c0_g1	0	0	0	0	0.89	0	0	0.52	0	1	1	not changed	0	1	1	not changed
TRINITY_DN11077_c0_g1	1.61	0.23	0.66	0.53	0.11	0	0.77	0.32	0	1	1	not changed	0	1	1	not changed
TRINITY_DN11077_c0_g2	1.26	0.48	0.46	0.18	0.18	0.19	0.65	0.2	0	1	1	not changed	0	1	1	not changed
TRINITY_DN11077_c0_g3	2.16	0.42	0.41	0.4	0.4	0	0.71	0.15	0	1	1	not changed	0	1	1	not changed
TRINITY_DN11079_c0_g1	0.42	0.41	0.4	1.55	0	0	0.28	0.28	0	1	1	not changed	0	1	1	not changed
TRINITY_DN1107_c0_g1	1.65	0	1.58	1.53	0	0	0.74	0.38	0	1	1	not changed	0	1	1	not changed
TRINITY_DN11080_c0_g1	8.06	1.47	0	0.91	0	3.68	0.91	0	0	1	1	not changed	0	1	1	not changed
TRINITY_DN11081_c0_g1	0.8	0.2	0	1.29	0.18	0.39	0.15	0.38	0	1	1	not changed	0	1	1	not changed	HSP72_USTMA	Heat shock 70 kDa protein 2
TRINITY_DN11082_c0_g1	0.52	0	0	0	0	0	0.49	0.17	0	1	1	not changed	0	1	1	not changed	SERK1_ARATH	Somatic embryogenesis receptor kinase 1
TRINITY_DN11083_c0_g1	0	0	0	0	0	0	0.75	0.78	0	1	1	not changed	0	1	1	not changed	RS4_SOLTU	40S ribosomal protein S4
TRINITY_DN11084_c0_g1	0.73	1.43	0	1.35	1.34	2.12	0.21	0	0	1	1	not changed	0	1	1	not changed
TRINITY_DN11086_c0_g1	0.47	0.23	0	0.88	0.22	0.23	0.52	0.53	0	1	1	not changed	0	1	1	not changed
TRINITY_DN11087_c0_g1	0.7	0.69	0.67	0	0	0.68	0.2	0.21	0	1	1	not changed	0	1	1	not changed
TRINITY_DN11088_c0_g1	0.97	0	0.47	0	0	0.24	0.71	0.27	0	1	1	not changed	0	1	1	not changed
TRINITY_DN11088_c0_g2	2.23	0	0	2.07	0	0	0.56	0	0	1	1	not changed	0	1	1	not changed
TRINITY_DN11089_c0_g1	0	0	0	0	0	0	0.78	0.81	0	1	1	not changed	0	1	1	not changed	UBC28_ARATH	Ubiquitin-conjugating enzyme E2 28
TRINITY_DN11089_c0_g2	0	0	0	0	0	0	0.24	0.24	0	1	1	not changed	0	1	1	not changed	UBC5B_ORYSJ	Ubiquitin-conjugating enzyme E2 5B
TRINITY_DN11090_c0_g1	0.08	0.08	0.21	0.42	0.65	0.15	0.58	0.82	0	1	1	not changed	0	1	1	not changed
TRINITY_DN11090_c0_g2	0	1.48	0	0	0	0	0.64	1.09	0	1	1	not changed	0	1	1	not changed
TRINITY_DN11092_c0_g1	1.59	0	0	0	0	0.52	1.11	0.51	0	1	1	not changed	0	1	1	not changed
TRINITY_DN11093_c0_g1	1.91	3.75	0	1.77	0	0	1.65	0	0	1	1	not changed	0	1	1	not changed
TRINITY_DN11094_c0_g1	1.68	0	0	3.11	0	0	0	1.16	0	1	1	not changed	0	1	1	not changed
TRINITY_DN11095_c0_g1	0.55	0.23	0.23	0.39	0.51	0.54	0.46	0.72	0.262306	0.65735	0.863175	not changed	0.184431	0.771314	0.933464	not changed	CLPC1_ARATH	Chaperone protein ClpC1, chloroplastic
TRINITY_DN11096_c0_g1	0	0	0	0.71	0.59	0.84	0.56	0.81	0	1	1	not changed	0	1	1	not changed
TRINITY_DN11097_c0_g1	0.46	1.8	2.2	2.13	4.64	1.78	0.15	0.46	0	1	1	not changed	0	1	1	not changed
TRINITY_DN11098_c0_g1	0.87	4.25	0	3.24	3.18	6.76	1.63	4.8	0	1	1	not changed	0	1	1	not changed
TRINITY_DN11099_c0_g1	0	0	0	0	0	0.96	0.16	0.16	0	1	1	not changed	0	1	1	not changed
TRINITY_DN11099_c0_g2	0	0	0	0	0	0	0.07	0.4	0	1	1	not changed	0	1	1	not changed
TRINITY_DN1109_c0_g1	0	0	0	0	0	0	0.65	0.51	0	1	1	not changed	0	1	1	not changed	SCRK_SOLTU	Fructokinase
TRINITY_DN110_c0_g1	1.67	0	0	0.52	0	0	0.52	0.35	0	1	1	not changed	0	1	1	not changed	SOU1_SCHPO	Sorbose reductase sou1
TRINITY_DN11100_c0_g1	1.47	3.25	0.71	1.71	0.68	3.94	0	1.42	0	1	1	not changed	0	1	1	not changed
TRINITY_DN11100_c0_g2	2.43	2.43	1.21	4.88	2.28	5.58	0.25	0.76	0.79636	0.14612	0.379545	not changed	0	1	1	not changed
TRINITY_DN11100_c1_g1	0.84	0.82	0.8	0	0.77	2.04	0.14	0.86	0	1	1	not changed	0	1	1	not changed
TRINITY_DN11101_c0_g1	0	0	0	2.1	1.04	1.1	0	0.58	0	1	1	not changed	0	1	1	not changed
TRINITY_DN11102_c0_g1	6.21	1.41	0.57	1.89	1.74	5.14	0.88	1.75	0	1	1	not changed	1.78996	0.00876482	0.0482783	not changed
TRINITY_DN11103_c0_g1	0.44	0	0.63	0.41	0.61	0.43	0.49	0.08	0	1	1	not changed	0	1	1	not changed
TRINITY_DN11103_c0_g2	0.23	0	0.14	0.21	0.35	0.59	0.76	0.43	0	1	1	not changed	0	1	1	not changed
TRINITY_DN11104_c0_g1	1.84	0.08	1.38	0.08	0.23	0	1.93	0.52	-3.40272	1.75962e-06	2.90298e-05	not changed	-2.11299	0.000338325	0.00311704	not changed	OMT3_SORBI	5-pentadecatrienyl resorcinol O-methyltransferase
TRINITY_DN11104_c0_g2	0.16	0	0.26	0.13	0	0	0.37	0.27	0	1	1	not changed	0	1	1	not changed	OMT3_SORBI	5-pentadecatrienyl resorcinol O-methyltransferase
TRINITY_DN11105_c0_g1	1.56	0.22	0.43	0	0.21	0.43	0.49	0.59	0	1	1	not changed	0	1	1	not changed
TRINITY_DN11108_c0_g1	0	0	1.1	0	0	0	0.29	1.18	0	1	1	not changed	0	1	1	not changed
TRINITY_DN11108_c1_g1	0	0	0	0	0	0	0.43	0.44	0	1	1	not changed	0	1	1	not changed
TRINITY_DN11108_c1_g2	0	0	0	4.84	4.8	0	0	1.08	0	1	1	not changed	0	1	1	not changed
TRINITY_DN11110_c0_g1	0.48	0	0	0.45	0.44	0	0.15	0.48	0	1	1	not changed	0	1	1	not changed
TRINITY_DN11111_c0_g1	0.12	0.23	0.11	0.35	0.75	0	0.71	0.56	0	1	1	not changed	0	1	1	not changed
TRINITY_DN11112_c0_g1	0	0	0.11	0.14	0.42	0.3	0.26	0.5	0	1	1	not changed	0	1	1	not changed
TRINITY_DN11113_c0_g1	0.85	0.19	0.45	0	0.17	0	0.6	0.38	0	1	1	not changed	0	1	1	not changed
TRINITY_DN11115_c0_g1	0	0.86	0	0	0.8	0	0.71	0	0	1	1	not changed	0	1	1	not changed
TRINITY_DN11115_c0_g2	0	0	0	2.37	0	0	0	1.59	0	1	1	not changed	0	1	1	not changed
TRINITY_DN11116_c0_g1	0	0	0	0	2.2	0	0.97	0	0	1	1	not changed	0	1	1	not changed
TRINITY_DN11118_c0_g1	0.36	0	0.34	0.33	0	0.35	0.25	0.5	0	1	1	not changed	0	1	1	not changed
TRINITY_DN11119_c0_g1	0.87	1.46	0.71	1.33	0.46	1.01	0.9	1.21	0	1	1	not changed	0	1	1	not changed
TRINITY_DN11119_c0_g2	0.42	0.42	0.81	0	0.19	0.82	1.34	0.64	0	1	1	not changed	0	1	1	not changed
TRINITY_DN1111_c0_g1	0.34	0	0.33	0	0	0	0.8	0.93	0	1	1	not changed	0	1	1	not changed
TRINITY_DN11120_c0_g1	0.32	0.23	0.15	0.58	0.7	0.47	0.49	0.79	0	1	1	not changed	0	1	1	not changed	ULT1_ARATH	Protein ULTRAPETALA 1
TRINITY_DN11121_c0_g1	0	0	0	0	0	0	0.53	0.15	0	1	1	not changed	0	1	1	not changed	RS4_SOLTU	40S ribosomal protein S4
TRINITY_DN11122_c0_g1	0	0.79	0	0.75	0	0.79	0	0	0	1	1	not changed	0	1	1	not changed
TRINITY_DN11122_c1_g1	1.33	0.52	0.51	0.74	1.71	0.52	0.96	0.78	0	1	1	not changed	0	1	1	not changed
TRINITY_DN11123_c0_g1	0.6	0.15	0.14	0	0	0	0.76	0	0	1	1	not changed	0	1	1	not changed	AB37G_ARATH	ABC transporter G family member 37
TRINITY_DN11123_c0_g2	1.24	0	1.19	0	0	0	1.11	0	0	1	1	not changed	0	1	1	not changed	AB41G_ARATH	ABC transporter G family member 41
TRINITY_DN11124_c0_g1	0.75	0.74	0	0	0.69	0	0.64	0.44	0	1	1	not changed	0	1	1	not changed
TRINITY_DN11124_c1_g1	0	0	1.15	1.12	1.11	0	0.29	0.61	0	1	1	not changed	0	1	1	not changed
TRINITY_DN11125_c0_g1	0.72	0	0.4	0.4	0.13	1.16	0.85	0.86	0	1	1	not changed	0	1	1	not changed
TRINITY_DN11126_c0_g1	0.33	0.33	0.32	0.3	0	0	0.58	0.24	0	1	1	not changed	0	1	1	not changed
TRINITY_DN11126_c1_g1	0.17	0.16	0.16	0.31	0.31	0	0.26	0.72	0	1	1	not changed	0	1	1	not changed
TRINITY_DN11129_c0_g1	0	0	0.51	0.5	0.49	1.57	0.34	0.86	0	1	1	not changed	0	1	1	not changed
TRINITY_DN11129_c0_g2	0	0	0	0	0.33	0	0.25	0.5	0	1	1	not changed	0	1	1	not changed
TRINITY_DN1112_c0_g1	0	0	0	0	0	0	0.76	0	0	1	1	not changed	0	1	1	not changed
TRINITY_DN11130_c0_g1	0	0	0	0	0	0	0.35	0.54	0	1	1	not changed	0	1	1	not changed
TRINITY_DN11131_c0_g1	1.66	1.63	1.61	4.65	2.32	2.43	3.44	5.4	0	1	1	not changed	0	1	1	not changed
TRINITY_DN11132_c0_g1	0	0	0.28	0	0	0	0.21	0.21	0	1	1	not changed	0	1	1	not changed
TRINITY_DN11135_c0_g1	0.25	0	0.47	0.69	0.42	0.66	0.33	0.44	0	1	1	not changed	0	1	1	not changed
TRINITY_DN11136_c0_g1	0	0.8	0	0	0	0	0.9	0.23	0	1	1	not changed	0	1	1	not changed
TRINITY_DN11136_c0_g2	0	0	0	0	0	0	0.49	0	0	1	1	not changed	0	1	1	not changed
TRINITY_DN11137_c0_g1	0	0.68	0.67	0	0.64	0.68	1.05	0.47	0	1	1	not changed	0	1	1	not changed	ATPB_NEUCR	ATP synthase subunit beta, mitochondrial
TRINITY_DN11138_c0_g1	0.24	0.24	0.23	0.23	0	0	0.45	0.55	0	1	1	not changed	0	1	1	not changed	RGA2_SOLBU	Disease resistance protein RGA2
TRINITY_DN11139_c0_g1	3.54	0	1.7	0	0	0	0.78	0.81	0	1	1	not changed	0	1	1	not changed	MACP2_ARATH	MACPF domain-containing protein At4g24290
TRINITY_DN11139_c1_g1	2.42	0.95	0	0.45	0	0	0.47	0.48	0	1	1	not changed	0	1	1	not changed	MACP1_ARATH	MACPF domain-containing protein At1g14780
TRINITY_DN1113_c0_g1	0	0	1.47	0	0	0	1.4	0	0	1	1	not changed	0	1	1	not changed
TRINITY_DN11140_c0_g1	0.09	0	0.08	0.32	0.47	0.34	0.37	0.83	0	1	1	not changed	0	1	1	not changed
TRINITY_DN11143_c0_g1	0	0.32	0	0	1.5	1.58	0.51	0.17	0	1	1	not changed	0	1	1	not changed
TRINITY_DN11143_c0_g2	0	0	0	0	0.48	0.5	0.16	1.17	0	1	1	not changed	0	1	1	not changed
TRINITY_DN11144_c0_g1	0.61	0.6	0	0.43	0.43	0.3	0.18	0.81	0	1	1	not changed	0	1	1	not changed
TRINITY_DN11144_c1_g1	0	1.36	0	1.29	0	0	0.33	0.34	0	1	1	not changed	0	1	1	not changed
TRINITY_DN11145_c0_g1	0.67	0	0	0	0.31	0	0.13	0.65	0	1	1	not changed	0	1	1	not changed
TRINITY_DN11146_c0_g1	0	0.55	0	1.04	0	0	0.35	0.36	0	1	1	not changed	0	1	1	not changed
TRINITY_DN11147_c0_g1	0.31	0.3	0.29	2	1.98	1.38	1.33	0.44	0	1	1	not changed	0	1	1	not changed
TRINITY_DN11148_c0_g1	0	0.18	0.35	0	0.17	0.35	0.21	0.49	0	1	1	not changed	0	1	1	not changed
TRINITY_DN11149_c0_g1	0	0	0	0	0	0	0.35	0.75	0	1	1	not changed	0	1	1	not changed
TRINITY_DN1114_c0_g1	0.13	0.13	0	0	0.12	0.51	0.31	0.47	0	1	1	not changed	0	1	1	not changed	ORYA_ORYSJ	Oryzain alpha chain
TRINITY_DN11150_c0_g1	0.82	0.81	0.47	0.31	0.3	0.32	0.44	0.26	0	1	1	not changed	0	1	1	not changed
TRINITY_DN11150_c0_g2	0.93	0	2.23	0	0.86	0	0.45	0.77	0	1	1	not changed	0	1	1	not changed	BPM6_ARATH	BTB/POZ and MATH domain-containing protein 6
TRINITY_DN11151_c0_g1	0.87	0.86	1.67	0	0	0	0.71	0.24	0	1	1	not changed	0	1	1	not changed
TRINITY_DN11151_c0_g2	0.52	0	0.5	0	0	0	0.33	0	0	1	1	not changed	0	1	1	not changed
TRINITY_DN11151_c1_g1	0	0	0	0	0	0.19	0.45	0.23	0	1	1	not changed	0	1	1	not changed
TRINITY_DN11152_c0_g1	0.45	0	0	0.41	0.41	0	0.17	0.59	0	1	1	not changed	0	1	1	not changed
TRINITY_DN11153_c0_g1	0	0	0	0	0	0	0	0.65	0	1	1	not changed	0	1	1	not changed
TRINITY_DN11153_c0_g2	0	0	0	0.51	0.51	0	0.34	0.7	0	1	1	not changed	0	1	1	not changed
TRINITY_DN11154_c0_g1	0	0	2.19	4.25	0	0	0.94	0.98	0	1	1	not changed	0	1	1	not changed
TRINITY_DN11155_c0_g1	0.66	0	0.42	0	0	0	0.32	0.5	0	1	1	not changed	0	1	1	not changed
TRINITY_DN11157_c0_g1	0	0	0	0.38	0	0	0	0.98	0	1	1	not changed	0	1	1	not changed
TRINITY_DN11157_c0_g2	4.05	0	0	1.88	0	1.97	0	0.89	0	1	1	not changed	0	1	1	not changed
TRINITY_DN11158_c0_g1	1.7	0.56	0.54	1.58	1.04	3.31	0.17	1.07	0	1	1	not changed	0	1	1	not changed
TRINITY_DN1115_c0_g1	0	0	0	0.65	1.3	0	0	0.63	0	1	1	not changed	0	1	1	not changed
TRINITY_DN11160_c0_g1	0	0.46	0.22	0.22	0	0.23	0.26	0.18	0	1	1	not changed	0	1	1	not changed
TRINITY_DN11161_c0_g1	0	0	0	0	0	0	1.44	0.99	0	1	1	not changed	0	1	1	not changed
TRINITY_DN11161_c0_g2	0	0.52	0.51	0.74	0.25	0	0.67	0.1	0	1	1	not changed	0	1	1	not changed
TRINITY_DN11162_c0_g1	0.78	0.19	0.19	1.09	0.36	0.76	0.44	0.6	0	1	1	not changed	0	1	1	not changed
TRINITY_DN11162_c0_g2	0	0.5	0	0.47	0.46	0.98	1.28	0.99	0	1	1	not changed	0	1	1	not changed
TRINITY_DN11162_c0_g3	0	0.41	0	0.77	0.76	0.4	0.41	0.99	0	1	1	not changed	0	1	1	not changed
TRINITY_DN11163_c0_g1	0	0	0	0.18	0.36	0	0.07	0.74	0	1	1	not changed	0	1	1	not changed
TRINITY_DN11164_c0_g1	0.86	0.84	0	0	0	0	0.23	1.2	0	1	1	not changed	0	1	1	not changed
TRINITY_DN11164_c0_g2	0.29	0.28	0.14	0.39	0.26	0.14	0.49	0.67	0	1	1	not changed	0	1	1	not changed
TRINITY_DN11165_c0_g1	0	0.57	0	0	0.53	0.28	0.21	0.63	0	1	1	not changed	0	1	1	not changed
TRINITY_DN11165_c1_g1	0	0	0	1.71	0	0	0	0.41	0	1	1	not changed	0	1	1	not changed
TRINITY_DN11166_c0_g1	0	0	0.37	0	1.8	0	0	1.62	0	1	1	not changed	0	1	1	not changed
TRINITY_DN11166_c1_g1	0.3	0.29	0.29	0	1.11	0.29	0.11	0.65	0	1	1	not changed	0	1	1	not changed
TRINITY_DN11167_c0_g1	0	0	0	0	0.14	0.59	0.12	1.2	0	1	1	not changed	0	1	1	not changed	CML7_ARATH	Calmodulin-like protein 7
TRINITY_DN11168_c0_g1	0.46	0	0.66	0.43	0.85	0	0.43	0.99	0	1	1	not changed	0	1	1	not changed
TRINITY_DN11169_c0_g1	0.75	0.41	0.4	0.39	0.46	0.32	0.63	0.27	0	1	1	not changed	0	1	1	not changed	RA51B_ARATH	DNA repair protein RAD51 homolog 2
TRINITY_DN11170_c0_g1	0	0	0	0	0	0	0	0.48	0	1	1	not changed	0	1	1	not changed
TRINITY_DN11170_c0_g2	0	0	0	1.25	0	1.31	0.32	0.66	0	1	1	not changed	0	1	1	not changed
TRINITY_DN11171_c0_g1	0.95	1.24	2.12	2.05	2.91	1.54	0.33	0.23	0	1	1	not changed	0	1	1	not changed	GLNA_NICPL	Glutamine synthetase
TRINITY_DN11172_c0_g1	0	0	0	0.45	0.45	0	0	0.8	0	1	1	not changed	0	1	1	not changed	LRK62_ARATH	L-type lectin-domain containing receptor kinase VI.2
TRINITY_DN11172_c0_g2	0	0	0	0	0	0	0	0.94	0	1	1	not changed	0	1	1	not changed	LRK52_ARATH	Putative L-type lectin-domain containing receptor kinase V.2
TRINITY_DN11173_c0_g1	0	0	0	0	0	0.22	0.25	0.42	0	1	1	not changed	0	1	1	not changed
TRINITY_DN11174_c0_g1	0	0	0	0	0.72	0.76	0.22	0.22	0	1	1	not changed	0	1	1	not changed
TRINITY_DN11174_c0_g2	0	0	0	0	0.93	3.93	0.52	1.07	0	1	1	not changed	0	1	1	not changed
TRINITY_DN11174_c1_g1	0	0.83	0.81	1.58	0	0	0.93	0.48	0	1	1	not changed	0	1	1	not changed
TRINITY_DN11175_c0_g1	0	0.63	0.68	0	3.34	2.7	0.57	7.35	0	1	1	not changed	3.29803	4.29727e-05	0.000509397	up
TRINITY_DN11176_c0_g1	0.2	0.39	1.35	0.75	0.37	0.2	0.3	0.31	0	1	1	not changed	0	1	1	not changed
TRINITY_DN11178_c0_g1	0.72	0.42	0.69	1.74	1.6	1.97	0.73	0.68	1.30755	0.0251507	0.109142	not changed	0	1	1	not changed
TRINITY_DN11179_c0_g1	1.69	0	0.97	0.63	0	0.33	0.58	0.7	0	1	1	not changed	0	1	1	not changed
TRINITY_DN1117_c0_g1	1.07	0	0	0.99	0.98	2.08	0.54	0	0	1	1	not changed	0	1	1	not changed
TRINITY_DN11180_c0_g1	0.51	0	0.49	0.32	0.31	0.33	0.45	0.4	0	1	1	not changed	0	1	1	not changed
TRINITY_DN11181_c0_g1	0	0	0	0.83	0	0	0.24	0.25	0	1	1	not changed	0	1	1	not changed
TRINITY_DN11182_c0_g1	0	0	0	0.32	0.47	0.5	0	1.66	0	1	1	not changed	0	1	1	not changed	GLU2_MAIZE	Glutelin-2
TRINITY_DN11183_c0_g1	0.82	0	1.57	0.76	2.26	0	0.45	0.7	0	1	1	not changed	0	1	1	not changed
TRINITY_DN11183_c1_g1	0.86	0	0	0.4	1.19	0.42	0	1.45	0	1	1	not changed	0	1	1	not changed
TRINITY_DN11184_c0_g1	0	0	0	0	0	0	0	0.32	0	1	1	not changed	0	1	1	not changed
TRINITY_DN11184_c0_g2	0	0	0	0	0	0	0	0.73	0	1	1	not changed	0	1	1	not changed
TRINITY_DN11185_c0_g1	4.21	0	0.81	0.79	0.78	1.69	0.46	1.19	0	1	1	not changed	0	1	1	not changed	M810_ARATH	Uncharacterized mitochondrial protein AtMg00810
TRINITY_DN11186_c0_g1	5.12	0	4.91	3.17	3.15	4.99	1.9	0.78	0	1	1	not changed	0	1	1	not changed
TRINITY_DN11188_c0_g1	0	0	1.02	0	1.47	0	1.33	0.51	0	1	1	not changed	0	1	1	not changed
TRINITY_DN11188_c0_g2	2.58	0	0.82	0	0.79	0	1.4	0.96	0	1	1	not changed	0	1	1	not changed
TRINITY_DN11189_c0_g1	0.19	0.37	0	0.18	0.52	0.18	0.36	0.36	0	1	1	not changed	0	1	1	not changed
TRINITY_DN1118_c0_g1	0	0	0	0.36	0.45	0.19	0	0.71	0	1	1	not changed	0	1	1	not changed	ATL72_ARATH	RING-H2 finger protein ATL72
TRINITY_DN11190_c0_g1	0.25	0.71	0.23	0.68	0	0.24	0.71	0.18	0	1	1	not changed	0	1	1	not changed
TRINITY_DN11191_c0_g1	0	0	0	0	0	0	0.29	1.19	0	1	1	not changed	0	1	1	not changed	H2B1_MEDTR	Probable histone H2B.1
TRINITY_DN11192_c0_g1	0	0	0	0.67	0.22	0.24	0.18	0.72	0	1	1	not changed	0	1	1	not changed
TRINITY_DN11193_c0_g1	2.2	4.31	2.1	4.08	0	0	0.91	0	0	1	1	not changed	0	1	1	not changed
TRINITY_DN11194_c0_g1	0	0	0	0	0	0	0.47	0.4	0	1	1	not changed	0	1	1	not changed	PMA4_NICPL	Plasma membrane ATPase 4
TRINITY_DN11195_c0_g1	0	0.36	0.71	0.17	1.7	0.36	0.35	0.57	0	1	1	not changed	0	1	1	not changed
TRINITY_DN11196_c0_g1	0.71	0	0	0	0	0	0.61	0.25	0	1	1	not changed	0	1	1	not changed
TRINITY_DN11196_c0_g2	0	0	0.22	0.11	0	0.11	0.41	0.23	0	1	1	not changed	0	1	1	not changed
TRINITY_DN11197_c0_g1	0.4	0.13	0.13	0.5	0.49	0.52	0.31	0.58	0	1	1	not changed	0	1	1	not changed
TRINITY_DN11197_c0_g2	0	0	0.3	1.15	0.57	0.3	0.33	0.45	0	1	1	not changed	0	1	1	not changed
TRINITY_DN11198_c0_g1	0.48	0	0.23	0.22	0	0	0.35	0.27	0	1	1	not changed	0	1	1	not changed
TRINITY_DN11199_c0_g1	0.46	0.09	0.25	0.17	0.26	0.25	0.37	0.51	0	1	1	not changed	0	1	1	not changed
TRINITY_DN1119_c0_g1	0	7.34	0	0	2.3	4.86	1.01	0	0	1	1	not changed	0	1	1	not changed
TRINITY_DN1119_c0_g2	0.53	0	0.51	0.49	0.49	0	0.5	0.34	0	1	1	not changed	0	1	1	not changed
TRINITY_DN111_c0_g1	0.58	0	0.55	0	0	0	0.53	1.27	0	1	1	not changed	0	1	1	not changed
TRINITY_DN11200_c0_g1	1.75	1.71	0.7	0.41	1.08	1.13	2.31	2.52	-0.873356	0.135367	0.361632	not changed	-0.0946709	0.895521	0.980925	not changed	AB1B_ARATH	ABC transporter B family member 1
TRINITY_DN11201_c0_g1	0	0	0.56	0.27	0.27	0	0.31	0.53	0	1	1	not changed	0	1	1	not changed
TRINITY_DN11202_c0_g1	0.26	0.19	0.41	0.21	0.45	0.48	0.52	0.68	0.202499	0.72598	0.899024	not changed	0.169464	0.796579	0.942691	not changed	EFR_ARATH	LRR receptor-like serine/threonine-protein kinase EFR
TRINITY_DN11202_c0_g2	0	0.92	0.9	0.88	0.87	1.83	0	1.02	0	1	1	not changed	0	1	1	not changed	Y4361_ARATH	Probable LRR receptor-like serine/threonine-protein kinase At4g36180
TRINITY_DN11203_c0_g1	1.01	0.2	0.97	1.5	2.04	1.57	0.15	0.62	0	1	1	not changed	0	1	1	not changed
TRINITY_DN11203_c0_g2	0.66	0.21	0.81	0.59	1.17	0.21	0.16	1.05	0	1	1	not changed	0	1	1	not changed
TRINITY_DN11203_c0_g3	0.71	0	0	0	0	1.57	0.22	0.92	0	1	1	not changed	0	1	1	not changed
TRINITY_DN11204_c0_g1	0.2	0	0.19	0.18	0	0.38	0.15	0.53	0	1	1	not changed	0	1	1	not changed
TRINITY_DN11204_c1_g1	0.17	0	0.16	0	0.44	0.78	0.5	0.57	0	1	1	not changed	0	1	1	not changed
TRINITY_DN11205_c0_g1	0.62	0	0.25	0.33	0.41	0.34	0.34	0.59	0	1	1	not changed	0	1	1	not changed	RPM1_ARATH	Disease resistance protein RPM1
TRINITY_DN11205_c0_g2	0.34	0.34	0.16	0	0.16	0.67	0.33	0.4	0	1	1	not changed	0	1	1	not changed
TRINITY_DN11206_c0_g1	0.4	0.1	0.38	0.28	0.55	0.29	0.32	0.32	0	1	1	not changed	0	1	1	not changed
TRINITY_DN11206_c0_g2	0	0	0	0	0	0	0.6	0.21	0	1	1	not changed	0	1	1	not changed
TRINITY_DN11207_c0_g1	1.01	0.99	0	0	0.93	0	0.52	0	0	1	1	not changed	0	1	1	not changed
TRINITY_DN11208_c0_g1	0.6	0.28	1.74	0.19	0.79	0.28	1.55	0.74	0	1	1	not changed	0	1	1	not changed
TRINITY_DN11209_c0_g1	0	0	0.35	0	0	0	0.38	0.13	0	1	1	not changed	0	1	1	not changed
TRINITY_DN11209_c0_g2	0.35	0	0.11	0.33	0.11	0.11	0.18	0.56	0	1	1	not changed	0	1	1	not changed
TRINITY_DN1120_c0_g1	0	0	0.5	0	0.95	0	0	1.01	0	1	1	not changed	0	1	1	not changed
TRINITY_DN11210_c0_g1	3.73	0	0	2.27	0	0	0.88	0.91	0	1	1	not changed	0	1	1	not changed	GSTU5_ARATH	Glutathione S-transferase U5
TRINITY_DN11211_c0_g1	0.62	0	0	0.57	0.57	0.3	0.33	0.67	0	1	1	not changed	0	1	1	not changed
TRINITY_DN11212_c0_g1	0.31	0.16	0.21	0.08	0.15	0.05	0.56	0.6	0	1	1	not changed	-0.138767	0.863189	0.970135	not changed
TRINITY_DN11212_c0_g2	0.5	0.24	0.55	0.15	0.3	0.08	0.66	0.37	0	1	1	not changed	0	1	1	not changed
TRINITY_DN11212_c0_g3	0.82	0.27	0.52	0	0	0.13	0.69	1.35	0	1	1	not changed	0	1	1	not changed
TRINITY_DN11213_c0_g1	0	0	0	0	0.72	3.04	0.22	0.67	0	1	1	not changed	0	1	1	not changed
TRINITY_DN11214_c0_g1	0.93	0	0	0.46	0.3	1.16	1.88	0.82	0	1	1	not changed	0	1	1	not changed	M860_ARATH	Uncharacterized mitochondrial protein AtMg00860
TRINITY_DN11215_c0_g1	0	0	0.38	0.73	1.08	0	0.26	0.41	0	1	1	not changed	0	1	1	not changed
TRINITY_DN11215_c0_g2	0	0	0	0.76	0.3	0.16	0.06	1.08	0	1	1	not changed	0	1	1	not changed
TRINITY_DN11216_c0_g1	0	0	0	0	0.42	0.45	0.3	0.15	0	1	1	not changed	0	1	1	not changed
TRINITY_DN11216_c0_g2	0	0	0.43	0	0	0.44	0.15	0.45	0	1	1	not changed	0	1	1	not changed
TRINITY_DN11217_c0_g1	0	0	0	0.27	0	0	0.41	0.42	0	1	1	not changed	0	1	1	not changed
TRINITY_DN11218_c0_g1	0	0	0.52	0.5	0	0	0.34	0.69	0	1	1	not changed	0	1	1	not changed
TRINITY_DN11218_c0_g2	0	0	0.98	0	0	1.99	0	0	0	1	1	not changed	0	1	1	not changed
TRINITY_DN11219_c0_g1	0	2.45	3.66	5.31	14.06	2.43	1.01	2.75	0	1	1	not changed	0	1	1	not changed
TRINITY_DN1121_c0_g1	0	0	2.1	0	0	0	0.46	1.42	0	1	1	not changed	0	1	1	not changed
TRINITY_DN1121_c0_g2	0	0	0.64	0	0	1.3	0.39	0.4	0	1	1	not changed	0	1	1	not changed
TRINITY_DN11220_c0_g1	0.34	0.55	0.32	0.1	0.1	0	0.7	0.09	0	1	1	not changed	0	1	1	not changed
TRINITY_DN11221_c0_g1	0	1.27	1.24	1.21	1.2	2.53	0	0.64	0	1	1	not changed	0	1	1	not changed
TRINITY_DN11222_c0_g1	0.88	0.54	0.77	0.52	0.42	0.52	1.01	0.73	-0.776327	0.112981	0.320214	not changed	-0.680807	0.185764	0.470461	not changed	WRN_CAEEL	Probable Werner syndrome ATP-dependent helicase homolog 1
TRINITY_DN11224_c0_g1	0	0.26	0.13	0	0.75	0.39	0.37	1.18	0	1	1	not changed	0	1	1	not changed	BAM9_ARATH	Inactive beta-amylase 9
TRINITY_DN11226_c0_g1	0.67	0	0.96	0.31	1.07	0.81	0.25	0.45	0	1	1	not changed	0	1	1	not changed
TRINITY_DN11227_c0_g1	0	1.77	0	1.68	0	3.51	0.79	0.41	0	1	1	not changed	0	1	1	not changed
TRINITY_DN11227_c1_g1	0	0	1.52	0	0	0	0.72	0.37	0	1	1	not changed	0	1	1	not changed
TRINITY_DN11228_c0_g1	0.32	0	0	0.57	0.28	0	0.23	0.78	0	1	1	not changed	0	1	1	not changed
TRINITY_DN11229_c0_g1	0.75	0	0.48	0.47	0	0	0.46	0.28	0	1	1	not changed	0	1	1	not changed
TRINITY_DN11229_c0_g2	1.08	0.53	0.26	0.25	0	0.52	0.29	0.2	0	1	1	not changed	0	1	1	not changed
TRINITY_DN11230_c0_g1	0	1.02	1	0	0	0	0.68	0.76	0	1	1	not changed	0	1	1	not changed
TRINITY_DN11231_c0_g1	1.6	0.45	0.66	1.06	0.63	0.44	0.59	0.6	0	1	1	not changed	0	1	1	not changed
TRINITY_DN11232_c0_g1	0.39	0.23	0	0.15	0.14	0	0.5	0.42	0	1	1	not changed	0	1	1	not changed	HQGT_RAUSE	Hydroquinone glucosyltransferase
TRINITY_DN11233_c0_g1	0.25	0.25	0	0.46	0.23	0.24	0.27	0.37	0	1	1	not changed	0	1	1	not changed
TRINITY_DN11234_c0_g1	0.3	0.6	0	0.28	0.28	0	0.32	0.22	0	1	1	not changed	0	1	1	not changed
TRINITY_DN11234_c0_g2	0	0	0	5.43	1.79	0	0	0.87	0	1	1	not changed	0	1	1	not changed
TRINITY_DN11236_c0_g1	0	0.33	0	1.57	1.88	0.66	0	1.44	0	1	1	not changed	0	1	1	not changed
TRINITY_DN11236_c0_g2	0	0.08	0	0.31	0.38	0.08	0.03	1.12	0	1	1	not changed	0	1	1	not changed	ERECT_ARATH	LRR receptor-like serine/threonine-protein kinase ERECTA {ECO:0000303|PubMed:8624444}
TRINITY_DN11237_c0_g1	0.16	0	0	0.58	0.83	0.45	0.48	0.59	0	1	1	not changed	0	1	1	not changed
TRINITY_DN11238_c0_g1	0.2	0.2	0.2	0.54	0.44	0.36	0.31	0.67	0.941038	0.108681	0.312132	not changed	0.894803	0.130888	0.376299	not changed
TRINITY_DN11239_c0_g1	0	0.57	0.55	1.07	0	0	0.13	0	0	1	1	not changed	0	1	1	not changed
TRINITY_DN1123_c0_g1	0	0	0	0	2.25	0	0	1.54	0	1	1	not changed	0	1	1	not changed	KP1_ARATH	Kinesin KP1
TRINITY_DN1123_c0_g2	0	0	0	0	0	0	0.51	0.53	0	1	1	not changed	0	1	1	not changed
TRINITY_DN11240_c0_g1	0	0.96	0.31	0.15	0.6	0.48	0.31	0.7	0	1	1	not changed	0	1	1	not changed
TRINITY_DN11241_c0_g1	0	0	1.08	1.05	0	0	0.57	0.29	0	1	1	not changed	0	1	1	not changed
TRINITY_DN11242_c0_g1	0	0	0.49	1.26	5.29	1.82	0.72	1.29	0	1	1	not changed	0	1	1	not changed
TRINITY_DN11243_c0_g1	0.66	0.82	0	1.56	1.02	0.84	0.79	0.61	0	1	1	not changed	0	1	1	not changed
TRINITY_DN11244_c0_g1	0.23	0	0	0	0.21	0.23	0.43	0.26	0	1	1	not changed	0	1	1	not changed
TRINITY_DN11245_c0_g1	1.13	0	0	0	0	1.1	0.85	0	0	1	1	not changed	0	1	1	not changed
TRINITY_DN11245_c0_g2	0	0.74	0	0	0.35	0	0.38	0.39	0	1	1	not changed	0	1	1	not changed
TRINITY_DN11246_c0_g1	6.95	4.1	7.33	8.4	8.97	9.48	2.82	3.1	0.347698	0.553359	0.802877	not changed	0	1	1	not changed
TRINITY_DN11247_c0_g1	0	0.16	0.16	0.16	0.15	0.16	0.19	0.39	0	1	1	not changed	0	1	1	not changed
TRINITY_DN11248_c0_g1	0.08	0	0.07	0.14	0.28	0.22	0.21	0.47	0	1	1	not changed	0	1	1	not changed	RNHX1_ARATH	Putative ribonuclease H protein At1g65750
TRINITY_DN11248_c0_g2	0	0	0	0	0.51	0.54	0	0.53	0	1	1	not changed	0	1	1	not changed
TRINITY_DN11248_c0_g3	1.26	2.38	2.07	14.2	12.56	17.65	4.45	20.32	2.73191	4.07589e-09	1.23353e-07	up	1.96634	2.29036e-05	0.00029366	up
TRINITY_DN11249_c0_g1	0	0	0	0	1.14	0.4	0.14	0.61	0	1	1	not changed	0	1	1	not changed
TRINITY_DN1124_c0_g1	0.34	0.34	0	0.16	0	0.17	0.52	0.6	0	1	1	not changed	0	1	1	not changed
TRINITY_DN11251_c0_g1	0.58	0	0.09	0.58	0.8	0.84	0.5	0.8	0	1	1	not changed	0	1	1	not changed
TRINITY_DN11252_c0_g1	0.44	0	0	0.2	0.51	0.29	0.6	0.69	0	1	1	not changed	0	1	1	not changed
TRINITY_DN11253_c0_g1	0.32	0.16	0	0	0.44	0.31	0.37	0.44	0	1	1	not changed	0	1	1	not changed
TRINITY_DN11254_c0_g1	0	0	2.49	2.41	0	0	0.69	1.41	0	1	1	not changed	0	1	1	not changed	H4_USTMA	Histone H4
TRINITY_DN11255_c0_g1	0.7	0.34	0.33	0.32	0	0	1.84	1.18	0	1	1	not changed	0	1	1	not changed
TRINITY_DN11256_c0_g1	0.99	0.39	0.96	3.03	2.43	2.61	0.91	3.61	1.97564	0.000202493	0.00194523	not changed	1.95808	0.00042006	0.00374217	not changed
TRINITY_DN11257_c0_g1	1.52	1.08	0	0.47	0	0	1.18	0.99	0	1	1	not changed	0	1	1	not changed
TRINITY_DN11258_c0_g1	0	0	0	0	1.79	0	0	1.3	0	1	1	not changed	0	1	1	not changed
TRINITY_DN11259_c0_g1	0.45	0.44	1.29	0	0.41	0	0.73	0.15	0	1	1	not changed	0	1	1	not changed
TRINITY_DN11259_c1_g1	0.4	0.2	0.38	0.18	0	0	0.52	0.08	0	1	1	not changed	0	1	1	not changed
TRINITY_DN1125_c0_g1	0.74	0	0	0	0.69	1.45	0.84	0.65	0	1	1	not changed	0	1	1	not changed
TRINITY_DN11260_c0_g1	0.91	0.22	0	1.91	0.42	2.44	0	0.69	0	1	1	not changed	0	1	1	not changed
TRINITY_DN11261_c0_g1	2.26	0.67	1.24	0.94	0.74	0.89	1.91	0.99	-0.831337	0.0737433	0.238557	not changed	-1.19431	0.0171262	0.083306	not changed
TRINITY_DN11262_c0_g1	0.84	0.41	0	0.19	0.19	0.81	0.47	0.4	0	1	1	not changed	0	1	1	not changed
TRINITY_DN11262_c0_g2	0.71	0.35	0.34	0.17	0.49	0	0.27	0.21	0	1	1	not changed	0	1	1	not changed
TRINITY_DN11262_c0_g3	1.04	0	0.99	0	1.91	0	1.06	0.27	0	1	1	not changed	0	1	1	not changed
TRINITY_DN11262_c0_g4	0.17	0.24	0.48	0.23	0.31	0.16	0.4	0.27	0	1	1	not changed	0	1	1	not changed
TRINITY_DN11263_c0_g1	0	0.13	0.25	0.24	0.24	0.38	0.61	0.62	0	1	1	not changed	0	1	1	not changed
TRINITY_DN11264_c0_g1	0	0	0	1.38	0	0	0	0.71	0	1	1	not changed	0	1	1	not changed
TRINITY_DN11265_c0_g1	0	0	0.25	0	0	0	0.19	0.29	0	1	1	not changed	0	1	1	not changed	Y1648_ARATH	Uncharacterized protein At1g66480
TRINITY_DN11266_c0_g1	0	0	0	0.73	0	1.15	0.13	0.95	0	1	1	not changed	0	1	1	not changed
TRINITY_DN11266_c0_g2	0	0	0	1.23	1.22	1.28	0	0.33	0	1	1	not changed	0	1	1	not changed
TRINITY_DN11267_c0_g1	0.54	0.53	0.21	0.3	0.7	0.42	0.69	0.57	0	1	1	not changed	0	1	1	not changed
TRINITY_DN11268_c0_g1	0	0.5	1.47	0.95	0.47	0.5	0.49	0.17	0	1	1	not changed	0	1	1	not changed	PHO12_ORYSJ	Phosphate transporter PHO1-2
TRINITY_DN11269_c0_g1	0	0.2	0	0.38	0.56	0.4	0.46	0.7	0	1	1	not changed	0	1	1	not changed	PRI1_HUMAN	DNA primase small subunit
TRINITY_DN1126_c0_g1	0	0	0	0.77	0.76	0	0	2.11	0	1	1	not changed	0	1	1	not changed
TRINITY_DN11270_c0_g1	0.83	0.41	0	0	0	1.11	0.75	0.67	0	1	1	not changed	0	1	1	not changed
TRINITY_DN11271_c0_g1	0.25	0.12	1.35	0	0.23	0.11	0.67	0.18	0	1	1	not changed	0	1	1	not changed
TRINITY_DN11271_c0_g2	0.72	0.35	0.34	0	0.33	0	0.74	0.13	0	1	1	not changed	0	1	1	not changed
TRINITY_DN11271_c0_g3	0.47	0.46	0.11	0	0.11	0	0.84	0.19	0	1	1	not changed	0	1	1	not changed
TRINITY_DN11272_c0_g1	0	0.95	0	0.45	0.45	0.47	0.47	0.16	0	1	1	not changed	0	1	1	not changed
TRINITY_DN11272_c0_g2	0	2.56	4.99	0	0	2.54	0.52	0	0	1	1	not changed	0	1	1	not changed
TRINITY_DN11273_c0_g1	0.93	0.16	0.57	0	0.66	0.16	0.19	0.47	0	1	1	not changed	0	1	1	not changed
TRINITY_DN11273_c1_g1	0	0.16	0.46	0.15	0.29	0.61	0.48	0.73	0	1	1	not changed	0	1	1	not changed
TRINITY_DN11275_c0_g1	0	0	0	0	0.15	0.33	0.13	0.46	0	1	1	not changed	0	1	1	not changed
TRINITY_DN11276_c0_g1	0	0	0	0.49	0	0	0.17	0.34	0	1	1	not changed	0	1	1	not changed
TRINITY_DN11276_c0_g2	2.11	0	0	0	1.94	2.05	0.89	0	0	1	1	not changed	0	1	1	not changed
TRINITY_DN11277_c0_g1	0	0	0	0	4.05	0	1.83	0	0	1	1	not changed	0	1	1	not changed
TRINITY_DN11278_c0_g1	0.17	0	0.17	0	0	0	0.33	0.2	0	1	1	not changed	0	1	1	not changed
TRINITY_DN11279_c0_g1	0.4	0	0.39	0.37	0	0.78	0.27	0.14	0	1	1	not changed	0	1	1	not changed
TRINITY_DN1127_c0_g1	0.56	0.18	1.25	0.87	0.69	0	0.99	0.72	0	1	1	not changed	0	1	1	not changed	SSL10_ARATH	Protein STRICTOSIDINE SYNTHASE-LIKE 10 {ECO:0000303|PubMed:10777701}
TRINITY_DN1127_c0_g2	0.27	0.13	1.16	0.12	0.25	0.13	0.57	0.48	0	1	1	not changed	0	1	1	not changed	SSL10_ARATH	Protein STRICTOSIDINE SYNTHASE-LIKE 10 {ECO:0000303|PubMed:10777701}
TRINITY_DN11280_c0_g1	0.2	0	0.19	0.38	0.37	0.39	0.53	0.54	0	1	1	not changed	0	1	1	not changed
TRINITY_DN11280_c0_g2	0	0	0.37	0	0	0	0	0.4	0	1	1	not changed	0	1	1	not changed
TRINITY_DN11281_c0_g1	0.73	0	0	0	0.67	0	0.42	0.21	0	1	1	not changed	0	1	1	not changed
TRINITY_DN11282_c0_g1	0	0	0	0	0	0	1.09	1	0	1	1	not changed	0	1	1	not changed	RLA0_SOYBN	60S acidic ribosomal protein P0
TRINITY_DN11283_c0_g1	0	0	0	0.5	0.25	0.26	0.19	0.29	0	1	1	not changed	0	1	1	not changed
TRINITY_DN11283_c0_g2	0.49	0	0.16	0.15	0.3	0.48	0.25	0.51	0	1	1	not changed	0	1	1	not changed	Y4312_ARATH	Probable LRR receptor-like serine/threonine-protein kinase At4g31250
TRINITY_DN11284_c0_g1	0	0	0	0	0	0	0.22	0.69	0	1	1	not changed	0	1	1	not changed
TRINITY_DN11285_c0_g1	0.25	0.35	0.1	0.17	0.36	0.17	0.57	0.4	0	1	1	not changed	-0.724529	0.19968	0.490216	not changed
TRINITY_DN11286_c0_g1	0	0.11	0.22	0.21	0	0.11	0.8	0.32	0	1	1	not changed	0	1	1	not changed
TRINITY_DN11287_c0_g1	1.68	0	0	0	0	0	0.52	0.36	0	1	1	not changed	0	1	1	not changed
TRINITY_DN11288_c0_g1	0.58	0.57	0.55	0.54	1.22	0.52	0.37	1.34	0	1	1	not changed	0	1	1	not changed
TRINITY_DN11289_c0_g1	15.76	22.94	19.32	35.42	30.5	34.06	19.06	25.17	0.545262	0.15089	0.387137	not changed	0.180603	0.665803	0.88841	not changed
TRINITY_DN11290_c0_g1	0	0	0.34	0.99	0.33	0.35	0.73	0.37	0	1	1	not changed	0	1	1	not changed
TRINITY_DN11290_c0_g2	0.21	0.66	0.5	0.86	0.57	0.91	0.34	0.92	0.533994	0.355943	0.644217	not changed	1.22344	0.0425719	0.168435	not changed
TRINITY_DN11292_c0_g1	0.25	0.83	0.32	0.7	0.31	0.41	0.88	1.51	0	1	1	not changed	0.560085	0.349386	0.671355	not changed
TRINITY_DN11293_c0_g1	1.19	1.17	1.93	0.47	0.46	0.73	1.97	0.75	0	1	1	not changed	0	1	1	not changed
TRINITY_DN11294_c0_g1	0.77	0.44	0.28	0	0.39	0.14	0.65	0.33	0	1	1	not changed	0	1	1	not changed
TRINITY_DN11294_c0_g2	0	1.43	0	2.71	0	0	0.34	1.4	0	1	1	not changed	0	1	1	not changed
TRINITY_DN11295_c0_g1	0	0	0	0	0	0	0.53	0.18	0	1	1	not changed	0	1	1	not changed	CCR1_ARATH	Cinnamoyl-CoA reductase 1
TRINITY_DN11296_c0_g1	31.3	13.1	18.68	16.2	19.86	17.49	20.14	22.64	-0.408913	0.346714	0.635136	not changed	-0.063501	0.901382	0.982424	not changed	XPO1_MOUSE	Exportin-1
TRINITY_DN11298_c0_g1	0	0	0.25	0	0.24	0.77	0.09	0.97	0	1	1	not changed	0	1	1	not changed
TRINITY_DN11299_c0_g1	0.35	0	0	0	0	1.01	0	0.61	0	1	1	not changed	0	1	1	not changed
TRINITY_DN1129_c0_g1	0	0	0	0	0	0	0.37	0.46	0	1	1	not changed	0	1	1	not changed
TRINITY_DN112_c0_g1	0	0	0	0	0	0	0	0.6	0	1	1	not changed	0	1	1	not changed
TRINITY_DN11300_c0_g1	0.21	0.1	0.2	0.2	0.1	0.31	0.42	0.6	0	1	1	not changed	0	1	1	not changed
TRINITY_DN11301_c0_g1	0	0.17	0.17	0	0.16	0.34	0.33	0.6	0	1	1	not changed	0	1	1	not changed
TRINITY_DN11302_c0_g1	3.33	0	0	1.05	0.52	0	1.7	0.67	0	1	1	not changed	0	1	1	not changed
TRINITY_DN11303_c0_g1	0.17	0	0	0.15	0	0.16	0.25	0.32	0	1	1	not changed	0	1	1	not changed
TRINITY_DN11304_c0_g1	0	0.24	0.08	0.45	0.37	0.79	0.36	0.93	0	1	1	not changed	0	1	1	not changed
TRINITY_DN11305_c0_g1	0	0.2	0	0.37	0.37	0	0.22	0.38	0	1	1	not changed	0	1	1	not changed
TRINITY_DN11307_c0_g1	0	0.16	0	0.15	0.15	0.79	0.12	0.13	0	1	1	not changed	0	1	1	not changed
TRINITY_DN11308_c0_g1	1.29	0.28	0.28	0.51	0.27	0	1.03	0.42	0	1	1	not changed	0	1	1	not changed	YTX2_XENLA	Transposon TX1 uncharacterized 149 kDa protein
TRINITY_DN11308_c0_g2	0	0	0	0	0	0	0	0.51	0	1	1	not changed	0	1	1	not changed	LORF2_MOUSE	LINE-1 retrotransposable element ORF2 protein
TRINITY_DN11309_c0_g1	0.21	0.42	0.2	0.2	0.54	0.21	0.51	0.56	0	1	1	not changed	0	1	1	not changed
TRINITY_DN1130_c0_g1	0.33	0.35	0	0.82	1.37	0.72	0.67	0.77	0	1	1	not changed	0	1	1	not changed
TRINITY_DN11310_c0_g1	0.22	0.64	0.21	0	0.8	0.21	0.08	0.49	0	1	1	not changed	0	1	1	not changed
TRINITY_DN11311_c0_g1	0.12	0	0.11	0.33	0.11	0.23	0	0.68	0	1	1	not changed	0	1	1	not changed	STIP1_DICDI	Protein STIP1 homolog
TRINITY_DN11312_c0_g1	0.54	0.11	0	0.4	0.1	0.94	0.21	0.95	0	1	1	not changed	0	1	1	not changed	AB11G_ARATH	ABC transporter G family member 11
TRINITY_DN11312_c0_g2	0	0	0	0	1.26	2.65	0.32	0.33	0	1	1	not changed	0	1	1	not changed	AB11G_ARATH	ABC transporter G family member 11
TRINITY_DN11312_c0_g3	0	0	0	0	0.64	0	0.24	0.12	0	1	1	not changed	0	1	1	not changed	AB11G_ARATH	ABC transporter G family member 11
TRINITY_DN11313_c0_g1	0.2	0.44	0.69	0.18	1.14	0.17	0.81	1.51	-0.0344299	0.958152	0.997993	not changed	0.668527	0.152921	0.415263	not changed	R13L1_ARATH	Putative disease resistance RPP13-like protein 1
TRINITY_DN11313_c0_g2	0.27	0.26	0.51	0.25	0.49	0.17	0.53	1.05	0	1	1	not changed	0	1	1	not changed	RGA3_SOLBU	Putative disease resistance protein RGA3
TRINITY_DN11314_c0_g1	0.31	0.3	0.88	0.85	0.28	0.3	0.32	0	0	1	1	not changed	0	1	1	not changed
TRINITY_DN11314_c0_g2	0.91	0	0	0	0	0	0.45	0	0	1	1	not changed	0	1	1	not changed	PTR2_ARATH	Protein NRT1/ PTR FAMILY 8.3
TRINITY_DN11315_c0_g1	0.17	0.49	0.11	0.36	0.36	0.16	0.47	0.96	0	1	1	not changed	0.79977	0.201461	0.492555	not changed
TRINITY_DN11316_c0_g1	0.47	0.28	0.18	0	0.09	0.09	0.41	0.3	0	1	1	not changed	0	1	1	not changed	Y103_SYNY3	Uncharacterized protein sll0103
TRINITY_DN11317_c0_g1	0.41	0.22	0.28	0.73	0.51	0.58	0.38	0.63	0.79429	0.0958796	0.287028	not changed	0.519441	0.342423	0.665247	not changed	RNHX1_ARATH	Putative ribonuclease H protein At1g65750
TRINITY_DN11317_c0_g2	0.5	0.5	0	0	0.93	0	0.64	0.99	0	1	1	not changed	0	1	1	not changed
TRINITY_DN11317_c0_g3	1.42	0.89	1.63	0.91	1.42	1.21	2.66	2.77	-0.364412	0.375644	0.661892	not changed	-0.145058	0.745602	0.923823	not changed
TRINITY_DN11317_c0_g4	0.33	0	0.8	0.31	0.61	0.16	0.45	0.58	0	1	1	not changed	0	1	1	not changed
TRINITY_DN11318_c0_g1	0.27	0.22	0.22	0	0.11	0.22	0.54	0.57	0	1	1	not changed	0	1	1	not changed
TRINITY_DN11319_c0_g1	0.8	0.39	1.15	0.37	0.74	0.39	0.54	0.45	0	1	1	not changed	0	1	1	not changed
TRINITY_DN1131_c0_g1	0	0	0	0.22	0	0	0.47	0.24	0	1	1	not changed	0	1	1	not changed	EXP24_ORYSJ	Expansin-A24
TRINITY_DN11320_c0_g1	0	0	0	0.26	0.77	0.27	0	1.12	0	1	1	not changed	0	1	1	not changed
TRINITY_DN11321_c0_g1	0	0	0	0	0	0	0.24	0.57	0	1	1	not changed	0	1	1	not changed
TRINITY_DN11322_c0_g1	0.38	1	0.36	0.4	0.59	0.52	1.47	1.05	-0.440825	0.390758	0.676029	not changed	-0.706742	0.166821	0.439236	not changed
TRINITY_DN11323_c0_g1	0.83	0.71	0.31	0.54	0.63	0.5	0.72	0.8	0	1	1	not changed	0	1	1	not changed
TRINITY_DN11324_c0_g1	0.12	0.46	0.11	0.11	0	0.34	0.5	0.28	0	1	1	not changed	0	1	1	not changed
TRINITY_DN11325_c0_g1	0	0	0	0	0	0	0.57	0.41	0	1	1	not changed	0	1	1	not changed	MDHG_CITLA	Malate dehydrogenase, glyoxysomal
TRINITY_DN11326_c0_g1	0.46	0.45	0.22	1.5	0.43	0.45	0.26	0.43	0	1	1	not changed	0	1	1	not changed
TRINITY_DN11327_c0_g1	0.6	0	0.58	0.28	0.28	0.44	1.21	1.06	0	1	1	not changed	0	1	1	not changed
TRINITY_DN11327_c0_g2	0.53	0.14	0.38	0.21	0.15	0.2	0.63	0.63	-1.04136	0.0438646	0.165371	not changed	-0.218438	0.682672	0.895773	not changed
TRINITY_DN11327_c0_g3	0.16	0.16	0.08	0.22	0.15	0.08	0.38	0.65	0	1	1	not changed	0	1	1	not changed
TRINITY_DN11328_c0_g1	0.64	0	0	0	0	0	0.11	0.46	0	1	1	not changed	0	1	1	not changed
TRINITY_DN11329_c0_g1	1.19	0.63	1.06	1.02	0.85	0.9	2.47	2.53	-0.149559	0.803638	0.936043	not changed	-0.161901	0.738262	0.920939	not changed
TRINITY_DN1132_c0_g1	0.56	1.09	0	0.52	0.51	0	0.34	0.35	0	1	1	not changed	0	1	1	not changed
TRINITY_DN11330_c0_g1	0	0	0	0.29	0.29	0.31	0.33	0.8	0	1	1	not changed	0	1	1	not changed
TRINITY_DN11331_c0_g1	0.59	0	0.28	1.27	0.55	0.58	0.42	0.72	0	1	1	not changed	0	1	1	not changed
TRINITY_DN11332_c0_g1	0.35	0.09	0.08	0.25	0.16	0.69	0.28	0.54	0	1	1	not changed	0	1	1	not changed
TRINITY_DN11333_c0_g1	0	0.28	0.16	0	0	0.69	0.58	0.6	0	1	1	not changed	0	1	1	not changed
TRINITY_DN11334_c0_g1	0	0	1.55	0	0	0	0.36	1.51	0	1	1	not changed	0	1	1	not changed
TRINITY_DN11334_c0_g2	1.74	0	3.33	1.61	0	0	0.38	1.19	0	1	1	not changed	0	1	1	not changed
TRINITY_DN11334_c1_g1	0	0.35	0.17	0.5	0.33	0.52	0.2	0.28	0	1	1	not changed	0	1	1	not changed
TRINITY_DN11336_c0_g1	0.17	0.16	0.32	0	0.31	0.49	0.32	0.46	0	1	1	not changed	0	1	1	not changed
TRINITY_DN11337_c0_g1	0	0.39	0.38	0	0	0	0.57	0.32	0	1	1	not changed	0	1	1	not changed
TRINITY_DN11337_c1_g1	0	0	0.42	0.41	0	0.86	0.29	0.74	0	1	1	not changed	0	1	1	not changed
TRINITY_DN11338_c0_g1	0.66	0.32	0	0.31	0	0	0.81	0.47	0	1	1	not changed	0	1	1	not changed
TRINITY_DN11338_c0_g2	0	0	0	0	0	0	0.23	0.23	0	1	1	not changed	0	1	1	not changed
TRINITY_DN11339_c0_g1	0	0	0.1	1.12	0.5	1.28	0.13	0.75	0	1	1	not changed	0	1	1	not changed
TRINITY_DN1133_c0_g1	0.87	0	0	0	0	0.85	0.47	1.45	0	1	1	not changed	0	1	1	not changed
TRINITY_DN11340_c0_g1	3.78	1.24	2.41	0	2.32	1.23	0.61	0	0	1	1	not changed	0	1	1	not changed
TRINITY_DN11341_c0_g1	0	0.12	0.17	0.45	0.72	0.35	0.05	0.98	0	1	1	not changed	4.01183	2.92973e-06	4.65639e-05	not changed
TRINITY_DN11342_c0_g1	0	0	0	0	0	0	0	0.23	0	1	1	not changed	0	1	1	not changed	M810_ARATH	Uncharacterized mitochondrial protein AtMg00810
TRINITY_DN11344_c0_g1	0	0.71	0	0	0.66	0.7	0.21	0.85	0	1	1	not changed	0	1	1	not changed	BPM1_ARATH	BTB/POZ and MATH domain-containing protein 1
TRINITY_DN11345_c0_g1	0	0	0	0	0	0	0.71	0.73	0	1	1	not changed	0	1	1	not changed
TRINITY_DN11346_c0_g1	0.13	0.13	0	1.37	0	0.78	0.26	0.53	0	1	1	not changed	0	1	1	not changed
TRINITY_DN11347_c0_g1	0	0	0	0.43	1.06	0	0.34	1.12	0	1	1	not changed	0	1	1	not changed
TRINITY_DN11348_c0_g1	1.25	1.56	0.85	0.17	0.99	1.57	1.62	1.52	0	1	1	not changed	0	1	1	not changed
TRINITY_DN11349_c0_g1	0.16	0.32	0.47	0.37	0.23	0.24	0.78	0.63	0	1	1	not changed	0	1	1	not changed
TRINITY_DN1134_c0_g1	0.66	0.28	0.64	0.09	0.26	0.37	1.32	0.35	0	1	1	not changed	-2.13974	0.00135615	0.010241	not changed	ACR3_ARATH	ACT domain-containing protein ACR3 {ECO:0000305}
TRINITY_DN11350_c0_g1	1.54	0.76	0.74	1.43	0.71	1.5	0.43	0.67	0	1	1	not changed	0	1	1	not changed
TRINITY_DN11350_c0_g2	0	0	0	0	4.05	2.14	0.46	0.47	0	1	1	not changed	0	1	1	not changed
TRINITY_DN11351_c0_g1	0.32	0.28	0.14	0	0	0.28	0.52	0.92	0	1	1	not changed	0	1	1	not changed
TRINITY_DN11352_c0_g1	0.11	0	0.11	0	0.1	0	0.52	0.53	0	1	1	not changed	0	1	1	not changed
TRINITY_DN11352_c1_g1	0	0.33	0.11	0	0	0	0.44	0.04	0	1	1	not changed	0	1	1	not changed
TRINITY_DN11353_c0_g1	0	0.35	0	0.33	0	0	0.36	0.37	0	1	1	not changed	0	1	1	not changed
TRINITY_DN11353_c1_g1	0	0	0	0	0	0	0.13	0.39	0	1	1	not changed	0	1	1	not changed	CRK_DAUCA	CDPK-related protein kinase
TRINITY_DN11354_c0_g1	1.15	1.32	1.03	1.25	0.58	2.06	1.25	1.76	-0.0992844	0.88743	0.970701	not changed	0.258065	0.687699	0.898437	not changed
TRINITY_DN11355_c0_g1	0.6	0.59	0.29	0.56	0.28	0.88	1.4	1.14	0	1	1	not changed	0	1	1	not changed
TRINITY_DN11356_c0_g1	0.66	0.49	0.32	0.46	0.3	0.18	0.36	1.17	0	1	1	not changed	0	1	1	not changed
TRINITY_DN11357_c0_g1	0.37	0	0.24	0.58	0.23	0.97	0.44	0.74	0	1	1	not changed	0	1	1	not changed	CCJ18_ORYSJ	Cyclin-J18-like
TRINITY_DN11358_c0_g1	0	0	0	0.29	0.47	0	0.38	0.5	0	1	1	not changed	0	1	1	not changed
TRINITY_DN11359_c0_g1	0.99	0.24	1.38	0.69	1.55	0.72	0.61	0.53	0	1	1	not changed	0	1	1	not changed
TRINITY_DN1135_c0_g1	0	0.46	0	0.74	0.22	0	0.17	0.96	0	1	1	not changed	0	1	1	not changed
TRINITY_DN11360_c0_g1	1.3	1.27	0	0	0	0	0.31	0	0	1	1	not changed	0	1	1	not changed
TRINITY_DN11360_c0_g2	0	0.51	0.16	0.32	0.32	0.17	0.07	0.33	0	1	1	not changed	0	1	1	not changed
TRINITY_DN11361_c0_g1	2.04	1.2	1.17	1.14	0.38	0	0.68	0.28	0	1	1	not changed	0	1	1	not changed
TRINITY_DN11362_c0_g1	0	0	0	0	0	0	1.14	1.2	0	1	1	not changed	0	1	1	not changed	Y2309_ARATH	Uncharacterized protein At2g23090
TRINITY_DN11363_c0_g1	0	0	0	0	0	0.92	0.65	1.1	0	1	1	not changed	0	1	1	not changed
TRINITY_DN11364_c0_g1	0	1.09	0	1.52	1.51	1.05	0.86	1.9	0	1	1	not changed	0	1	1	not changed	EXO_ARATH	Protein EXORDIUM
TRINITY_DN11365_c0_g1	0	2.36	0	0	0	0	1.49	0	0	1	1	not changed	0	1	1	not changed
TRINITY_DN11366_c0_g1	0.51	0	0.24	1.18	0	0.25	0.18	0.85	0	1	1	not changed	0	1	1	not changed
TRINITY_DN11366_c0_g2	0.47	0.21	0.4	0.39	1.06	0.41	0.45	0.63	0	1	1	not changed	0	1	1	not changed
TRINITY_DN11366_c0_g3	0.57	1.12	0	0.53	1.05	0.56	0.35	0.72	0	1	1	not changed	0	1	1	not changed
TRINITY_DN11367_c0_g1	2.87	0	0	0	0	0	1	0	0	1	1	not changed	0	1	1	not changed
TRINITY_DN11367_c0_g2	0.49	0.12	0.12	0	0.34	0.24	0.68	0.39	0	1	1	not changed	0	1	1	not changed	YIHQ_ECOLI	Alpha-glucosidase YihQ
TRINITY_DN11368_c0_g1	0	0.11	0.32	0.41	0.31	0.32	0.48	0.4	0	1	1	not changed	0	1	1	not changed
TRINITY_DN11369_c0_g1	0.53	0.17	0.34	0.65	0.16	0	0.24	0.57	0	1	1	not changed	0	1	1	not changed
TRINITY_DN11369_c1_g1	0.31	0.91	0.3	0	0	0	1.53	0.22	0	1	1	not changed	0	1	1	not changed
TRINITY_DN1136_c0_g1	0	0.33	0.49	0	0.31	0	0.13	0.4	0	1	1	not changed	0	1	1	not changed
TRINITY_DN11370_c0_g1	0.44	0	0	0	0	0	0.43	0.15	0	1	1	not changed	0	1	1	not changed
TRINITY_DN11370_c1_g1	0	3.48	0	0	0	0	0.39	0.81	0	1	1	not changed	0	1	1	not changed
TRINITY_DN11371_c0_g1	1.06	0.37	0.36	0.35	0.21	0	1.43	0.12	0	1	1	not changed	-3.70762	3.28061e-07	6.59484e-06	not changed
TRINITY_DN11372_c0_g1	0.18	0	0	0.17	0.67	0.18	0.89	0.49	0	1	1	not changed	0	1	1	not changed
TRINITY_DN11373_c0_g1	0.11	0.32	0.21	0.2	0.1	0.21	0.21	0.09	0	1	1	not changed	0	1	1	not changed
TRINITY_DN11374_c0_g1	0	0	0.22	1.48	0.42	0.44	0.5	0.43	0	1	1	not changed	0	1	1	not changed
TRINITY_DN11374_c0_g2	0	0	0	0.98	0.49	0.51	0.5	0.51	0	1	1	not changed	0	1	1	not changed
TRINITY_DN11375_c0_g1	0.55	0	0.53	0.51	0	0	1.2	0.88	0	1	1	not changed	0	1	1	not changed	PTR17_ARATH	Protein NRT1/ PTR FAMILY 8.5
TRINITY_DN11376_c0_g1	0.42	0.41	0.34	0.39	0.66	0.52	0.65	0.81	0	1	1	not changed	0	1	1	not changed
TRINITY_DN11377_c0_g1	1.02	1	0	6.65	2.83	6.97	1.58	1.9	0	1	1	not changed	0	1	1	not changed
TRINITY_DN11377_c0_g2	0.53	0.52	0.51	0.99	0	1.03	0.83	1.71	0	1	1	not changed	0	1	1	not changed
TRINITY_DN11378_c0_g1	0.45	0.22	0	0.21	0	0	0.5	0.17	0	1	1	not changed	0	1	1	not changed
TRINITY_DN11379_c0_g1	0	0.5	0	0	0	0.25	1.01	0.72	0	1	1	not changed	0	1	1	not changed
TRINITY_DN1137_c0_g1	0	0.25	0	0	0.24	0	0.09	0.76	0	1	1	not changed	0	1	1	not changed	CSLF8_ORYSJ	Probable mixed-linked glucan synthase 8
TRINITY_DN11380_c0_g1	0.24	0.64	0.16	0.3	0.15	0.48	0.39	0.33	0	1	1	not changed	0	1	1	not changed
TRINITY_DN11381_c0_g1	2.17	0	0	1.79	0	0.25	0.25	2.14	0	1	1	not changed	0	1	1	not changed
TRINITY_DN11382_c0_g1	0	0.21	0.21	0.61	0	0.21	0.16	0.66	0	1	1	not changed	0	1	1	not changed
TRINITY_DN11382_c0_g2	0	0.37	0	0.7	0.35	0	0	0.52	0	1	1	not changed	0	1	1	not changed
TRINITY_DN11383_c0_g1	0	0	0	0	0.37	0	0.14	0.83	0	1	1	not changed	0	1	1	not changed
TRINITY_DN11384_c0_g1	0.21	0.21	0.2	0	0.39	0.2	1.15	0.32	0	1	1	not changed	0	1	1	not changed
TRINITY_DN11384_c0_g2	3.39	0	0	0	0	0	0.85	0	0	1	1	not changed	0	1	1	not changed
TRINITY_DN11385_c0_g1	0	0.43	0.42	0	0.41	0.64	0.25	0.5	0	1	1	not changed	0	1	1	not changed
TRINITY_DN11386_c0_g1	1.49	0.73	0	0.69	1.37	1.45	0	0.65	0	1	1	not changed	0	1	1	not changed
TRINITY_DN11386_c0_g2	0.35	0	0.33	1.29	0.96	1.69	0.24	0.37	0	1	1	not changed	0	1	1	not changed
TRINITY_DN11387_c0_g1	1.32	0.32	0.32	0	0.3	0.64	0.46	2	0	1	1	not changed	0	1	1	not changed
TRINITY_DN11388_c0_g1	0.25	0.44	0.43	0.37	0.27	0.34	0.47	0.56	0	1	1	not changed	0	1	1	not changed
TRINITY_DN11388_c0_g2	0.41	0	0.39	0	0	0	0.27	0.14	0	1	1	not changed	0	1	1	not changed
TRINITY_DN11389_c0_g1	0	0	0.19	0.18	0.36	0.19	0.31	0.4	0	1	1	not changed	0	1	1	not changed
TRINITY_DN11389_c0_g2	0.22	0	0	0.4	0	0	0.32	0.49	0	1	1	not changed	0	1	1	not changed
TRINITY_DN11389_c0_g3	0.19	0	0.36	0.18	0.09	0.09	0.11	0.42	0	1	1	not changed	0	1	1	not changed
TRINITY_DN11390_c0_g1	0	0	0.63	2.22	0	0	0.6	1.98	0	1	1	not changed	0	1	1	not changed
TRINITY_DN11390_c0_g2	0	0.86	0	1.62	1.61	0.85	0.47	0.73	0	1	1	not changed	0	1	1	not changed
TRINITY_DN11390_c0_g3	0	1.45	0.94	0	0	0	0.31	0.65	0	1	1	not changed	0	1	1	not changed
TRINITY_DN11391_c0_g1	0	0	0.95	0.92	0	0	0	2.13	0	1	1	not changed	0	1	1	not changed
TRINITY_DN11392_c0_g1	0.39	0.56	0.94	0.32	0.52	0.5	1.08	0.76	-0.684115	0.193795	0.453141	not changed	-0.768076	0.140562	0.393469	not changed
TRINITY_DN11393_c0_g1	0.19	0.91	0.18	0	0	0	0.49	0.21	0	1	1	not changed	0	1	1	not changed
TRINITY_DN11393_c0_g2	0.27	0.09	0.35	0	0.17	0.18	0.68	0.18	0	1	1	not changed	0	1	1	not changed
TRINITY_DN11394_c0_g1	0	0	0	0	0	0	0.5	1.04	0	1	1	not changed	0	1	1	not changed
TRINITY_DN11395_c0_g1	0	0	0.2	0.19	0	0.6	0.15	0.7	0	1	1	not changed	0	1	1	not changed
TRINITY_DN11396_c0_g1	0	0.41	0	0	0.19	0.2	0.31	0.4	0	1	1	not changed	0	1	1	not changed
TRINITY_DN11397_c0_g1	0	0	0	0	0	0	0.73	0.75	0	1	1	not changed	0	1	1	not changed	RK12_TOBAC	50S ribosomal protein L12, chloroplastic
TRINITY_DN11398_c0_g1	0	0.25	0	0	0.69	0.49	0.18	0.84	0	1	1	not changed	0	1	1	not changed
TRINITY_DN11399_c0_g1	0.2	0	0.13	0.06	0.06	0.37	0.36	0.63	0	1	1	not changed	0	1	1	not changed	STIL2_ARATH	Protein STICHEL-like 2
TRINITY_DN1139_c0_g1	0.43	0.21	0.21	0.8	0.2	0.42	0.32	0.25	0	1	1	not changed	0	1	1	not changed
TRINITY_DN1139_c0_g2	0	0	0	0	0	0	0	1.57	0	1	1	not changed	0	1	1	not changed
TRINITY_DN11400_c0_g1	0.48	1.88	0.64	0.45	0.18	0.19	1.64	0.31	0	1	1	not changed	-2.72386	4.98313e-05	0.000580831	not changed
TRINITY_DN11401_c0_g1	0	0	0.36	0	0	0	0.76	0.26	0	1	1	not changed	0	1	1	not changed	RUBB_PEA	RuBisCO large subunit-binding protein subunit beta, chloroplastic
TRINITY_DN11402_c0_g1	4.05	1.99	5.82	13.17	5.6	0	3.87	5.79	0	1	1	not changed	0	1	1	not changed
TRINITY_DN11403_c0_g1	0	0	0	0	0	0	0.19	0.41	0	1	1	not changed	0	1	1	not changed
TRINITY_DN11404_c0_g1	0.31	0.31	0.45	0.43	0.43	0.3	0.54	0.61	0	1	1	not changed	0	1	1	not changed
TRINITY_DN11405_c0_g1	0.17	0	0.32	0.78	0.31	0	0.45	0.65	0	1	1	not changed	0	1	1	not changed
TRINITY_DN11406_c0_g1	1.05	0.26	0.86	0.73	0.79	0.66	1.06	1.3	-0.189884	0.673453	0.872327	not changed	0.0893936	0.867817	0.971797	not changed
TRINITY_DN11407_c0_g1	0	0	0	0	0	0	0.31	0	0	1	1	not changed	0	1	1	not changed
TRINITY_DN11407_c0_g2	0	1.29	0.63	0	0.3	0	1.03	0.23	0	1	1	not changed	0	1	1	not changed
TRINITY_DN11408_c0_g1	0.83	0.81	0.79	0.77	2.29	0	1.14	0.7	0	1	1	not changed	0	1	1	not changed
TRINITY_DN11408_c1_g1	4.99	0	4.78	0	0	2.43	0	0.52	0	1	1	not changed	0	1	1	not changed
TRINITY_DN11409_c0_g1	0	0	0	0.41	0.4	0.43	0	1.18	0	1	1	not changed	0	1	1	not changed
TRINITY_DN11409_c0_g2	0.11	0	0	0.3	0.6	0.53	0.13	1.17	0	1	1	not changed	0	1	1	not changed	GASAE_ARATH	Gibberellin-regulated protein 14
TRINITY_DN1140_c0_g1	0.43	0.29	0.72	0.82	0.85	0.93	1.17	1.68	0.651301	0.17022	0.417628	not changed	0.307269	0.51911	0.806989	not changed	HIPL1_ARATH	HIPL1 protein
TRINITY_DN11410_c0_g1	0.73	2.5	1.74	0	0.22	0	1.19	0.39	-4.43768	7.31562e-09	2.0752e-07	not changed	0	1	1	not changed	COL4_ARATH	Zinc finger protein CONSTANS-LIKE 4
TRINITY_DN11410_c0_g2	0.32	2.18	0	0	0.29	0	0.89	0.11	0	1	1	not changed	0	1	1	not changed
TRINITY_DN11411_c0_g1	0	0.5	0.48	1.41	0	0	0.16	0.99	0	1	1	not changed	0	1	1	not changed
TRINITY_DN11411_c0_g2	0	0.19	0	0	0	0.19	0	0.22	0	1	1	not changed	0	1	1	not changed
TRINITY_DN11412_c0_g1	0.24	0	0	0.45	0	0	0.44	0.45	0	1	1	not changed	0	1	1	not changed
TRINITY_DN11413_c0_g1	0	0	0	0.17	0.67	0	0.14	0.49	0	1	1	not changed	0	1	1	not changed
TRINITY_DN11414_c0_g1	0	0.78	0	2.97	0	0.78	0.44	0.68	0	1	1	not changed	0	1	1	not changed
TRINITY_DN11415_c0_g1	0.08	0.1	0.2	0.19	0.08	0.34	0.62	0.87	0	1	1	not changed	0	1	1	not changed	CDKG1_ARATH	Cyclin-dependent kinase G1
TRINITY_DN11416_c0_g1	0.53	0.09	0.59	0.9	1.14	1.21	0.46	1.04	1.21924	0.0361745	0.143461	not changed	0	1	1	not changed	RL40B_ORYSJ	Ubiquitin-60S ribosomal protein L40-2
TRINITY_DN11417_c0_g1	0.52	0.1	0.3	0.29	0.1	0.1	0.33	0.21	0	1	1	not changed	0	1	1	not changed	RDS1_SCHPO	Protein rds1
TRINITY_DN11418_c0_g1	0.56	0.28	0.18	0.26	0.52	0.27	0.45	0.53	0	1	1	not changed	0	1	1	not changed
TRINITY_DN11419_c0_g1	0.76	4.5	5.25	16.22	22.2	11.54	4.93	35.93	1.99703	2.30812e-06	3.68364e-05	up	2.64203	7.26513e-09	2.2023e-07	up
TRINITY_DN11419_c0_g2	0.31	2.3	2.1	5.37	6.19	2.59	1.14	6.85	1.33686	0.00718927	0.0403634	up	2.3555	1.60735e-05	0.000214817	up
TRINITY_DN1141_c0_g1	1.1	0	0.53	0	0.51	0	0.85	0	0	1	1	not changed	0	1	1	not changed
TRINITY_DN11420_c0_g1	0	0	0	1.61	4.81	0	0	0.8	0	1	1	not changed	0	1	1	not changed
TRINITY_DN11420_c1_g1	0	0	0	0	0	0	0.33	0.34	0	1	1	not changed	0	1	1	not changed
TRINITY_DN11421_c0_g1	0	0	0	0.43	0.71	0.45	0	0.6	0	1	1	not changed	0	1	1	not changed
TRINITY_DN11422_c0_g1	0	0	0	0	0.57	0	0.37	0.38	0	1	1	not changed	0	1	1	not changed
TRINITY_DN11423_c0_g1	0	0.17	0.16	0.32	0.31	0.17	0.98	0.66	0	1	1	not changed	0	1	1	not changed
TRINITY_DN11424_c0_g1	0.25	0.15	0.47	0.48	0	0.45	0.36	0.36	0	1	1	not changed	0	1	1	not changed
TRINITY_DN11424_c0_g2	0.2	0	0.4	1.27	0	1.01	0.16	0.84	0	1	1	not changed	0	1	1	not changed
TRINITY_DN11425_c0_g1	1.18	0.23	0.91	0.22	0.44	0	0.61	0.35	0	1	1	not changed	0	1	1	not changed
TRINITY_DN11425_c0_g2	0.34	1	0.76	0	1.05	0.33	1.48	0.68	0	1	1	not changed	0	1	1	not changed
TRINITY_DN11426_c0_g1	1.87	0	0.54	0.53	0	1.82	0.87	0.78	0	1	1	not changed	0	1	1	not changed
TRINITY_DN11426_c0_g2	0	0	0.57	1.66	0	0	0.54	0.19	0	1	1	not changed	0	1	1	not changed
TRINITY_DN11427_c0_g1	0.62	0.3	0.59	0	0.29	0	0.65	0.67	0	1	1	not changed	0	1	1	not changed	YI31B_YEAST	Transposon Ty3-I Gag-Pol polyprotein
TRINITY_DN11427_c0_g2	0.16	0	0.15	0.29	0.59	0	0.37	0.43	0	1	1	not changed	0	1	1	not changed	TF211_SCHPO	Transposon Tf2-11 polyprotein
TRINITY_DN11428_c0_g1	0.86	0.97	0.78	0.36	0.2	0.13	1.11	0.18	-2.12211	7.64758e-05	0.000827045	not changed	-2.83571	4.33464e-06	6.64761e-05	not changed	RPP13_ARATH	Disease resistance protein RPP13
TRINITY_DN11428_c0_g2	0.23	0.23	0.56	0	0	0	0.65	0.09	0	1	1	not changed	0	1	1	not changed
TRINITY_DN11428_c0_g3	1.2	1.41	1.26	0.22	0.22	0.17	1.46	0.35	-2.81842	1.17175e-06	2.02931e-05	not changed	-2.28547	0.000115634	0.001219	not changed	R13L1_ARATH	Putative disease resistance RPP13-like protein 1
TRINITY_DN11429_c0_g1	0	0	0	0.68	0	0.71	0	0.43	0	1	1	not changed	0	1	1	not changed
TRINITY_DN1142_c0_g1	2.94	0.72	0.7	0	1.36	0.72	0.42	1.08	0	1	1	not changed	0	1	1	not changed
TRINITY_DN11430_c0_g1	0	1.81	0.88	0.43	0	0.45	0.3	0.46	0	1	1	not changed	0	1	1	not changed
TRINITY_DN11430_c0_g2	0	0.48	0.46	0.22	0.67	0	0.71	0.54	0	1	1	not changed	0	1	1	not changed
TRINITY_DN11431_c0_g1	1.53	0	1.47	0	0	0	0.35	0.36	0	1	1	not changed	0	1	1	not changed
TRINITY_DN11433_c0_g1	0.81	0.2	0	1.88	0.19	0	0.38	0.39	0	1	1	not changed	0	1	1	not changed	SODM_GANMI	Superoxide dismutase [Mn], mitochondrial
TRINITY_DN11434_c0_g1	0.39	0.39	0.76	0.73	0.36	0.38	0.27	0.27	0	1	1	not changed	0	1	1	not changed
TRINITY_DN11435_c0_g1	0.82	0.48	0.39	0.15	0.56	0.2	1.45	0.62	0	1	1	not changed	0	1	1	not changed
TRINITY_DN11436_c0_g1	1.01	1.27	1.79	0.48	0.6	0.56	2.04	1.18	0	1	1	not changed	-1.15279	0.0664041	0.233453	not changed
TRINITY_DN11437_c0_g1	0	0	0	0	0	0	1.26	1.23	0	1	1	not changed	0	1	1	not changed
TRINITY_DN11438_c0_g1	1.75	0.51	0.33	1.78	1.13	0.68	0.53	1.01	0	1	1	not changed	0	1	1	not changed
TRINITY_DN11439_c0_g1	0.56	1.39	0.54	0.26	0.78	1.24	1.15	0.45	0	1	1	not changed	0	1	1	not changed
TRINITY_DN1143_c0_g1	0	0	0	0.14	0.86	0.61	0.06	0.73	0	1	1	not changed	0	1	1	not changed
TRINITY_DN11440_c0_g1	0.26	0	0	0	0	0	0.48	0.42	0	1	1	not changed	0	1	1	not changed	LYPA1_RABIT	Acyl-protein thioesterase 1
TRINITY_DN11441_c0_g1	0.34	0.11	0.21	0.42	0.1	0	0.31	0.22	0	1	1	not changed	0	1	1	not changed
TRINITY_DN11442_c0_g1	0.71	0.69	0	0	0.33	0	0.49	0.5	0	1	1	not changed	0	1	1	not changed
TRINITY_DN11443_c0_g1	0.63	0.78	0.45	1.03	1.09	1.23	0.99	1.91	0.621771	0.280051	0.566044	not changed	0.729468	0.175871	0.454391	not changed
TRINITY_DN11444_c0_g1	0	0	0	0	0.68	0	0.51	0.52	0	1	1	not changed	0	1	1	not changed
TRINITY_DN11444_c0_g2	0	1.77	0	0	0	0	0.39	0.82	0	1	1	not changed	0	1	1	not changed
TRINITY_DN11445_c0_g1	0.29	0	0.82	0.53	0.92	0.28	0.28	0.78	0	1	1	not changed	0	1	1	not changed
TRINITY_DN11446_c0_g1	0.44	0.57	0.55	0.93	0.54	0.57	0.61	1.13	0	1	1	not changed	0	1	1	not changed
TRINITY_DN11446_c0_g2	0	0	0	0	0	0	0.21	0.75	0	1	1	not changed	0	1	1	not changed
TRINITY_DN11447_c0_g1	0.2	0.1	0	0.09	0.18	0.29	0.08	0.82	0	1	1	not changed	0	1	1	not changed
TRINITY_DN11448_c0_g1	0	0.99	0	0	0	3.38	0	0.27	0	1	1	not changed	0	1	1	not changed
TRINITY_DN11448_c0_g2	0	0	0.92	0	0.88	0.93	0	0.26	0	1	1	not changed	0	1	1	not changed
TRINITY_DN11449_c0_g1	0.67	0.89	0.65	1.12	1.67	0.66	0.85	0.78	0	1	1	not changed	0	1	1	not changed
TRINITY_DN1144_c0_g1	0	0	0	0.98	0	0	0	0.84	0	1	1	not changed	0	1	1	not changed
TRINITY_DN11451_c0_g1	0	0	0	0	0	0	0.41	0	0	1	1	not changed	0	1	1	not changed
TRINITY_DN11451_c1_g1	1.18	1.16	3.4	1.1	2.18	3.46	0.29	0.9	0	1	1	not changed	0	1	1	not changed
TRINITY_DN11452_c0_g1	0	0.08	0	0.44	0.94	0.31	0.09	0.74	0	1	1	not changed	0	1	1	not changed	PERK1_ARATH	Proline-rich receptor-like protein kinase PERK1
TRINITY_DN11453_c0_g1	5.48	6.88	4.9	0.05	0.38	0.1	5.07	0.24	-5.1755	4.15802e-22	9.0122e-20	down	-4.5849	2.52345e-15	2.48139e-13	down	OMT3_SORBI	5-pentadecatrienyl resorcinol O-methyltransferase
TRINITY_DN11454_c0_g1	0.88	0	0	0.82	0	0.43	0.87	0.45	0	1	1	not changed	0	1	1	not changed	ALDH_AGABI	Aldehyde dehydrogenase
TRINITY_DN11454_c0_g2	0	0.31	0	1.77	0.29	0	0.11	0.91	0	1	1	not changed	0	1	1	not changed	ALDH_AGABI	Aldehyde dehydrogenase
TRINITY_DN11455_c0_g1	0	0.16	0.31	0.91	0.45	0.64	0.13	0.89	0	1	1	not changed	0	1	1	not changed
TRINITY_DN11456_c0_g1	0	1.64	0.8	0.97	0.48	0	1.59	0.54	0	1	1	not changed	0	1	1	not changed	U91C1_ARATH	UDP-glycosyltransferase 91C1
TRINITY_DN11457_c0_g1	0.09	0.24	0.26	0.46	0.59	0.84	0.48	1.48	1.41205	0.00852485	0.0463103	not changed	1.39799	0.00498578	0.0303998	not changed
TRINITY_DN11457_c0_g2	0	0.34	0.17	0.16	0	0.17	0.53	0.2	0	1	1	not changed	0	1	1	not changed
TRINITY_DN11458_c0_g1	0	0.7	0.46	0.22	0	0.23	0.61	0.18	0	1	1	not changed	0	1	1	not changed
TRINITY_DN11458_c0_g2	0.29	1.23	0.64	0.14	0.27	0.38	1.02	0.24	0	1	1	not changed	-2.34754	0.000519431	0.00451006	not changed	M300_ARATH	Uncharacterized mitochondrial protein AtMg00300
TRINITY_DN11459_c0_g1	0	0.33	0	0	0	0	0.52	0.13	0	1	1	not changed	0	1	1	not changed
TRINITY_DN11459_c0_g2	0.92	0.68	0.88	0.65	1.69	0	0.93	0.25	0	1	1	not changed	0	1	1	not changed
TRINITY_DN1145_c0_g1	0	0	0	0	1.09	0	1.17	0.3	0	1	1	not changed	0	1	1	not changed
TRINITY_DN11460_c0_g1	0	0.24	0.47	0.45	0.45	0	0.45	0.27	0	1	1	not changed	0	1	1	not changed
TRINITY_DN11460_c1_g1	0	0	0	0	0	0.52	1.17	0.34	0	1	1	not changed	0	1	1	not changed	SHR1_ORYSI	Protein SHORT-ROOT 1
TRINITY_DN11461_c0_g1	0.15	0.3	0.43	0	0.27	0.42	1.55	0.97	0	1	1	not changed	0	1	1	not changed
TRINITY_DN11462_c0_g1	0.63	0	0.6	0.58	0	0	0.19	0.19	0	1	1	not changed	0	1	1	not changed
TRINITY_DN11463_c0_g1	4.52	2.22	2.17	2.1	4.17	1.1	3.96	2.04	0	1	1	not changed	0	1	1	not changed
TRINITY_DN11464_c0_g1	0	0	1.13	1.09	0.54	0	0.18	0.92	0	1	1	not changed	0	1	1	not changed
TRINITY_DN11465_c0_g1	0	0.27	0.26	0.76	0.25	0.82	0.2	0.66	0	1	1	not changed	0	1	1	not changed
TRINITY_DN11466_c0_g1	0	3.93	0	0	0	0	1.37	0	0	1	1	not changed	0	1	1	not changed
TRINITY_DN11467_c0_g1	0	0	0	0	0	0	0.43	0.22	0	1	1	not changed	0	1	1	not changed	M860_ARATH	Uncharacterized mitochondrial protein AtMg00860
TRINITY_DN11468_c0_g1	2.03	3.98	0	0	1.87	1.97	0.43	0	0	1	1	not changed	0	1	1	not changed
TRINITY_DN11469_c0_g1	0	1.84	0.21	0.4	0	1.82	0.89	1.99	0	1	1	not changed	0	1	1	not changed
TRINITY_DN1146_c0_g1	0.42	0.72	0.8	0	0.77	0.41	0.42	0.14	0	1	1	not changed	0	1	1	not changed
TRINITY_DN1146_c0_g2	0.22	0.27	0	0.2	1	0	0.08	0.49	0	1	1	not changed	0	1	1	not changed
TRINITY_DN11470_c0_g1	3.23	0	1.55	1.5	0	0	1.09	0.87	0	1	1	not changed	0	1	1	not changed
TRINITY_DN11471_c0_g1	1.19	1.45	0.27	1.61	0.93	1.29	0.55	1.57	0	1	1	not changed	0	1	1	not changed
TRINITY_DN11472_c0_g1	0	0.56	0.27	0.79	0.26	0.28	0.3	1.42	0	1	1	not changed	0	1	1	not changed
TRINITY_DN11473_c0_g1	1.42	0.44	0.31	0.3	0	0.32	0.54	0.42	0	1	1	not changed	0	1	1	not changed	LORF2_HUMAN	LINE-1 retrotransposable element ORF2 protein
TRINITY_DN11473_c1_g1	0	0	0	0	0	0	0.21	0.22	0	1	1	not changed	0	1	1	not changed
TRINITY_DN11474_c0_g1	1.04	0	0.33	0.32	0.32	0	0.6	1.34	0	1	1	not changed	0	1	1	not changed
TRINITY_DN11475_c0_g1	0	0	0	0	0	0	0.58	0.28	0	1	1	not changed	0	1	1	not changed	HSP7S_PEA	Stromal 70 kDa heat shock-related protein, chloroplastic
TRINITY_DN11476_c0_g1	1.07	1.29	0.99	1.26	1.28	1.63	2.42	3.21	0.0856157	0.890932	0.972521	not changed	0.186038	0.698178	0.903699	not changed
TRINITY_DN11477_c0_g1	0	0	0	1.34	1.1	0.28	0.11	1.18	0	1	1	not changed	0	1	1	not changed
TRINITY_DN11478_c0_g1	11.01	9.31	10.29	22.89	19.27	23.57	13.41	25.14	0.892939	0.0240533	0.105386	not changed	0.683124	0.111591	0.337648	not changed
TRINITY_DN11479_c0_g1	0.48	0.27	0.21	1.04	0.97	1.04	0.2	1.05	1.61945	0.00261666	0.0174361	not changed	1.97625	0.00160424	0.0118145	not changed
TRINITY_DN1147_c0_g1	0	0	0	0	0	0	0.56	0	0	1	1	not changed	0	1	1	not changed
TRINITY_DN1147_c0_g2	1.62	0	0	0	0	0	0.73	0	0	1	1	not changed	0	1	1	not changed
[truncated: 102,646 more rows]
