# Supplementary material for: Comprehensive transcriptome analysis reveals genes in response to water deficit in the leaves of Saccharum narenga (Nees ex Steud.) hack
Source: BMC Plant Biol. 2018 Oct 20;18:250. doi: 10.1186/s12870-018-1428-9 (PMC6195978; doi:10.1186/s12870-018-1428-9)
Supplement: Supplementary file 4 — DEGs consistent in paired-end and single-end sequencing technologies. (XLSX 649 kb) [file 12870_2018_1428_MOESM4_ESM.xlsx]

## Sheet: Sheet1
additional file 4: DEGs consistent in paired-end and single-end sequencing technologies.
gene_id	CK-R1	CK-R2	CK-R3	DTS-R1	DTS-R2	DTS-R3	CK-MIX	DTS-MIX	log2FC(single-end)	p-value(single-end)	FDR(single-end)	regulation(single-end)	log2FC(paired-end)	p-value(paired-end)	FDR(paired-end)	regulation(paired-end)	proteinID	description
TRINITY_DN25403_c0_g1	13151.7	26347	14486.4	5289.65	3739.16	4573	15077.5	4219.59	-2.06532	1.09825e-07	2.44179e-06	down	-1.90106	7.36961e-06	0.000108043	down	CB23_ORYSJ	Chlorophyll a-b binding protein, chloroplastic
TRINITY_DN28547_c1_g1	8096.37	7164.44	7967.69	2118.41	3107.03	2760.77	12534.2	4337.01	-1.60599	2.79134e-05	0.00033859	down	-1.64382	9.32491e-05	0.00101152	down	LIRP1_ORYSJ	Light-regulated protein
TRINITY_DN27533_c1_g1	6600.63	16504.2	8312.85	3907.12	2479.01	3078.06	10063	3069.39	-2.17618	2.50731e-08	6.36874e-07	down	-2.0593	1.36427e-06	2.35166e-05	down	CB2G_SOLLC	Chlorophyll a-b binding protein 3C, chloroplastic
TRINITY_DN19708_c1_g1	1957.03	3396.97	1977.46	320.62	233.77	240.48	5541.54	628.87	-3.42601	8.2324e-17	8.86845e-15	down	-3.34933	9.00258e-14	6.73523e-12	down	CB23_ORYSJ	Chlorophyll a-b binding protein, chloroplastic
TRINITY_DN20351_c2_g1	17413.3	29153.6	18961	5799.04	4172.7	5028.77	5241.51	914.21	-2.59968	5.75051e-11	2.42594e-09	down	-3.04208	6.84312e-12	3.72827e-10	down	CB23_ORYSJ	Chlorophyll a-b binding protein, chloroplastic
TRINITY_DN27533_c1_g3	3044.71	5414.56	3367.97	571.86	439.47	454.27	4944.39	575.93	-3.24732	1.90148e-15	1.67053e-13	down	-3.30806	1.6898e-13	1.21175e-11	down	CB23_ORYSJ	Chlorophyll a-b binding protein, chloroplastic
TRINITY_DN28315_c0_g1	2590.47	3338.12	2738.69	860.76	660.32	637.26	4663.59	1240.12	-1.97583	3.49407e-07	6.92234e-06	down	-2.04162	1.65519e-06	2.80647e-05	down	THI42_SORBI	Thiamine thiazole synthase 2, chloroplastic {ECO:0000255|HAMAP-Rule:MF_03158}
TRINITY_DN25403_c0_g2	2556.01	7002.02	3392.79	2543.13	1856.17	2607.7	4586.84	2120.31	-1.17108	0.00201056	0.0140274	down	-1.33058	0.0014277	0.0107033	down	CB2D_SOLLC	Chlorophyll a-b binding protein 1D
TRINITY_DN28315_c0_g2	2221.07	1733.54	1529.07	410.67	278.06	242.99	4136.1	894.51	-2.73505	7.25442e-12	3.59208e-10	down	-2.4144	2.27439e-08	6.09048e-07	down	THI42_SORBI	Thiamine thiazole synthase 2, chloroplastic {ECO:0000255|HAMAP-Rule:MF_03158}
TRINITY_DN29675_c3_g2	1064.91	2225.51	1279.43	124.17	126.95	193.36	2835.35	227.34	-3.66966	1.10632e-18	1.6147e-16	down	-3.868	4.17029e-17	5.54282e-15	down	PSAK_HORVU	Photosystem I reaction center subunit psaK, chloroplastic
TRINITY_DN19937_c0_g1	1603.39	3350.55	2006.26	512.38	437.79	504.54	2822.89	555.9	-2.52712	1.70293e-10	6.65652e-09	down	-2.5652	3.54902e-09	1.14265e-07	down	CB121_HORVU	Chlorophyll a-b binding protein 1B-21, chloroplastic
TRINITY_DN23223_c0_g2	1192.75	2093.65	1469.62	163.22	142.26	147.32	2738.64	281.45	-3.67464	1.01198e-18	1.49509e-16	down	-3.4608	1.79121e-14	1.51149e-12	down	CB5_ARATH	Chlorophyll a-b binding protein CP26, chloroplastic
TRINITY_DN26850_c0_g1	1903.73	3000.03	1654.07	330.23	314.37	366.59	2692.47	391.16	-2.96461	1.86171e-13	1.19904e-11	down	-2.99642	1.24481e-11	6.43194e-10	down	CB24_PEA	Chlorophyll a-b binding protein P4, chloroplastic
TRINITY_DN19708_c1_g2	6299.05	10161.5	6348.62	1182.66	884.25	839.8	2689.47	349.79	-3.26261	1.3798e-15	1.24192e-13	down	-3.20121	8.06695e-13	5.24229e-11	down	CB23_ORYSJ	Chlorophyll a-b binding protein, chloroplastic
TRINITY_DN17645_c0_g1	1996.39	8800.74	3954.56	1082.46	715.49	1293.11	2560.54	498.95	-2.52498	1.76695e-10	6.86966e-09	down	-2.53865	4.97394e-09	1.55586e-07	down	RBS_HORVU	Ribulose bisphosphate carboxylase small chain, chloroplastic
TRINITY_DN18546_c2_g1	1865.64	3162.6	2037.2	266.84	302.56	420.44	2365.62	317.85	-3.06637	3.55798e-14	2.62291e-12	down	-3.08636	3.65915e-12	2.11758e-10	down	PSAN_HORVU	Photosystem I reaction center subunit N, chloroplastic
TRINITY_DN23575_c4_g2	2311.02	3769.02	2440.88	521.03	461.87	684.75	2340.1	405.71	-2.61303	4.67312e-11	2.00413e-09	down	-2.7522	3.24472e-10	1.28251e-08	down	PLAS_ORYSJ	Plastocyanin, chloroplastic
TRINITY_DN25601_c0_g1	2205.74	1725.57	2282.83	958.61	997.85	888.32	2322.42	1136	-1.36769	0.000329651	0.00297558	down	-1.27211	0.00226123	0.0157302	down	CATA3_MAIZE	Catalase isozyme 3
TRINITY_DN21973_c0_g1	1291.92	2039.37	1490.11	296.44	348.54	363.48	2307.79	531.02	-2.45018	5.32361e-10	1.90597e-08	down	-2.333	6.04565e-08	1.44605e-06	down	PSBP_PEA	Oxygen-evolving enhancer protein 2, chloroplastic
TRINITY_DN22812_c0_g1	1301.86	2553.87	1409.24	352.99	331.57	404.59	2242.33	478.52	-2.53364	1.54658e-10	6.08477e-09	down	-2.44974	1.48108e-08	4.14988e-07	down	CB12_SOLLC	Chlorophyll a-b binding protein 7, chloroplastic
TRINITY_DN25570_c2_g1	1039.2	1917.57	1192.42	228.08	256.93	297.76	2166.91	410.52	-2.67219	1.90552e-11	8.81996e-10	down	-2.62524	1.66366e-09	5.71107e-08	down	PSAL_HORVU	Photosystem I reaction center subunit XI, chloroplastic
TRINITY_DN22283_c0_g2	871.07	1749.8	1105.59	196.14	228.24	241.22	2145.58	438.29	-2.68771	1.50691e-11	7.09286e-10	down	-2.43904	1.68821e-08	4.67253e-07	down	PSAF_HORVU	Photosystem I reaction center subunit III, chloroplastic
TRINITY_DN17893_c0_g1	816.51	1831.96	1069.6	208.52	190.7	217.33	2121.6	328.9	-2.85505	1.09026e-12	6.18545e-11	down	-2.90247	4.4407e-11	2.07911e-09	down	CB4A_ARATH	Chlorophyll a-b binding protein CP29.1, chloroplastic
TRINITY_DN22470_c2_g2	796.09	1403.41	799.39	218.28	219.47	275.81	2103.48	459.06	-2.34222	2.55979e-09	8.02896e-08	down	-2.42225	2.08486e-08	5.66236e-07	down	PSAEA_NICSY	Photosystem I reaction center subunit IV A, chloroplastic
TRINITY_DN22784_c1_g1	1217.13	1960.33	1441.68	315.96	350.5	394.54	2044.9	484.16	-2.38521	1.355e-09	4.47906e-08	down	-2.31139	7.77449e-08	1.8118e-06	down	PSBO_HELAN	Oxygen-evolving enhancer protein 1, chloroplastic {ECO:0000250|UniProtKB:P23321}
TRINITY_DN25339_c0_g5	1291.82	2292.02	1585.13	504.13	477.95	572.52	2012.68	633.68	-1.98323	3.17449e-07	6.37129e-06	down	-1.87986	9.18001e-06	0.000130524	down	CB13_SOLLC	Chlorophyll a-b binding protein 8, chloroplastic
TRINITY_DN25601_c0_g2	1667.66	1233.81	1661.59	572.99	480.88	378.74	1941.81	755.92	-1.84458	1.79447e-06	2.95741e-05	down	-1.58001	0.000169082	0.00169901	down	CATA3_MAIZE	Catalase isozyme 3
TRINITY_DN25403_c0_g8	2663.28	4465.11	2760.17	715.6	566.11	657.89	1934.89	358.77	-2.60732	5.17055e-11	2.19663e-09	down	-2.64491	1.32526e-09	4.62377e-08	down	CB2D_SOLLC	Chlorophyll a-b binding protein 1D
TRINITY_DN28958_c1_g1	2648.14	2214.89	2512.37	1052.13	712.42	805.27	1673.23	580.49	-1.67343	1.32265e-05	0.000174216	down	-1.71921	4.57586e-05	0.000538027	down	SWT13_ORYSJ	Bidirectional sugar transporter SWEET13
TRINITY_DN25190_c0_g1	639.47	1747.03	840.77	45.72	58.61	56.65	1658.16	90.79	-4.62034	2.29704e-26	8.48406e-24	down	-4.42074	7.79791e-21	1.80221e-18	down	PSAO_ARATH	Photosystem I subunit O
TRINITY_DN27463_c1_g1	773.58	1372.65	896.57	116.32	115.44	146.84	1652.4	146.73	-3.72124	4.56689e-19	6.91645e-17	down	-3.75703	2.29984e-16	2.7094e-14	down	PSBQ1_MAIZE	Oxygen-evolving enhancer protein 3-1, chloroplastic
TRINITY_DN29490_c3_g1	1275.3	1069.06	1641.57	5306.62	7234.59	4863.99	1582.7	7760.8	1.89002	1.06764e-06	1.86959e-05	up	2.02425	2.04242e-06	3.39173e-05	up
TRINITY_DN27998_c2_g2	949.24	1113.5	965.24	368.87	250.71	380.45	1568.04	447.67	-1.7922	3.3368e-06	5.13734e-05	down	-1.95562	4.16822e-06	6.40864e-05	down	TPT_MAIZE	Triose phosphate/phosphate translocator, chloroplastic
TRINITY_DN28949_c0_g2	906.03	516.4	727.62	151.96	264.47	232.25	1559.51	402.72	-1.88094	1.14765e-06	1.9952e-05	down	-2.1565	4.6453e-07	8.99534e-06	down	Y1426_METJA	Uncharacterized protein MJ1426
TRINITY_DN26137_c0_g1	1714.69	1454.04	1957.71	3867.14	6268.81	4757.48	1513.08	6772.99	1.50208	8.79755e-05	0.000936577	up	2.0023	2.5825e-06	4.16587e-05	up
TRINITY_DN25403_c0_g3	1122.52	3885.98	1277.09	662.89	499.89	561.53	1480.75	454.78	-2.11554	5.93309e-08	1.3927e-06	down	-1.90232	7.57475e-06	0.000110648	down
TRINITY_DN27636_c0_g2	839.53	1689.64	1072.36	239.4	225.06	276.76	1450.59	291.47	-2.52769	1.69559e-10	6.635e-09	down	-2.51768	6.43993e-09	1.97419e-07	down	PSAH_ORYSJ	Photosystem I reaction center subunit VI, chloroplastic
TRINITY_DN19937_c0_g5	4794	7038.01	5043.45	1209.03	907.96	991.45	1426.89	213.45	-2.68614	1.60908e-11	7.52483e-10	down	-2.97933	2.07882e-11	1.02765e-09	down	CB121_HORVU	Chlorophyll a-b binding protein 1B-21, chloroplastic
TRINITY_DN18208_c4_g1	703.61	940.06	755.75	282.23	265.88	325.76	1417.88	458.61	-1.63392	2.06685e-05	0.000259673	down	-1.84001	1.38329e-05	0.000188411	down	TRXM_MAIZE	Thioredoxin M-type, chloroplastic
TRINITY_DN27644_c2_g1	728.41	1099.44	885.74	432.88	239.62	256.31	1277.28	318.6	-1.79882	3.09996e-06	4.80953e-05	down	-2.24516	1.69488e-07	3.64113e-06	down	GSTU6_ORYSJ	Probable glutathione S-transferase GSTU6
TRINITY_DN27533_c1_g4	1418.41	2842.4	1776.84	216.23	174.67	204.43	1261.81	143.91	-3.60634	3.71461e-18	4.9614e-16	down	-3.36286	8.31882e-14	6.24945e-12	down	CB5_ARATH	Chlorophyll a-b binding protein CP26, chloroplastic
TRINITY_DN21655_c0_g1	602.61	998.88	679.3	159.24	172.29	178.03	1255.57	299.16	-2.54963	1.23009e-10	4.9307e-09	down	-2.37469	3.68241e-08	9.25963e-07	down	PORB_HORVU	Protochlorophyllide reductase B, chloroplastic
TRINITY_DN17659_c0_g4	849.5	621.29	860.31	68.83	116.09	96.98	1166.89	182.92	-3.21942	2.78358e-15	2.39322e-13	down	-2.86547	7.33873e-11	3.30379e-09	down	HQGT_RAUSE	Hydroquinone glucosyltransferase
TRINITY_DN24433_c1_g1	938.3	673.64	816.25	466.83	431.64	517.06	1130.38	604.48	-1.07516	0.00451153	0.0274176	down	-1.16794	0.00496755	0.0303141	down
TRINITY_DN16987_c1_g2	937.55	2003.73	1188.62	86.74	104.65	134.67	1097.89	92.52	-3.93304	9.34106e-21	1.64131e-18	down	-3.78857	1.41025e-16	1.70569e-14	down	PSAG_HORVU	Photosystem I reaction center subunit V, chloroplastic
TRINITY_DN28232_c2_g4	495.06	897.11	632.52	110.15	117.65	136.96	1012.16	176.43	-2.64616	2.88303e-11	1.28674e-09	down	-2.60357	2.20907e-09	7.40087e-08	down	PSBW_ORYSJ	Photosystem II reaction center W protein, chloroplastic
TRINITY_DN24021_c2_g3	826.87	1185.47	1037.68	401.66	309.82	361.76	1001.75	382.86	-1.86716	1.35596e-06	2.30966e-05	down	-1.70024	5.48975e-05	0.000631765	down	CRD1_HORVU	Magnesium-protoporphyrin IX monomethyl ester [oxidative] cyclase, chloroplastic
TRINITY_DN20341_c0_g1	726.35	996.44	813	295.52	358.53	317.05	1000.3	333.91	-2.06022	1.17838e-07	2.5965e-06	down	-2.00577	2.44561e-06	3.97398e-05	down	ATPG_MAIZE	ATP synthase subunit gamma, chloroplastic
TRINITY_DN24361_c4_g4	844.56	670.14	869.42	287.12	283.85	251.57	999.53	394.84	-1.17419	0.00196437	0.0137662	down	-1.12353	0.00682921	0.0393517	down
TRINITY_DN22545_c0_g1	505	401.02	765.04	189.59	216.5	138.93	934.66	268.02	-1.93558	5.87408e-07	1.10108e-05	down	-2.10161	8.63336e-07	1.55774e-05	down
TRINITY_DN22044_c0_g2	494.9	945.74	576.82	136.52	138.02	166.19	897.2	187.33	-2.45838	4.71497e-10	1.69814e-08	down	-2.47976	1.028e-08	2.99605e-07	down	PSAD_HORVU	Photosystem I reaction center subunit II, chloroplastic
TRINITY_DN27644_c2_g3	1859.47	3089.44	2840.19	1216.12	590.19	546.76	889.97	181.58	-1.96902	3.92891e-07	7.66223e-06	down	-2.53564	5.82368e-09	1.79535e-07	down
TRINITY_DN20568_c2_g3	496.61	573.44	503.63	183.63	197.32	264.66	886.8	370.63	-1.66058	1.54763e-05	0.000200494	down	-1.56464	0.00019499	0.00192418	down	PPT2_ORYSJ	Phosphoenolpyruvate/phosphate translocator 2, chloroplastic
TRINITY_DN19073_c0_g1	455.32	1012.59	414.81	109.16	87.06	100.08	866.09	163.85	-2.95438	2.248e-13	1.42752e-11	down	-2.62125	1.76819e-09	6.04132e-08	down	CB4B_SOLLC	Chlorophyll a-b binding protein CP24 10B, chloroplastic
TRINITY_DN29537_c1_g1	1046.44	1172.51	1065.62	422.76	408.25	470.73	845.02	342.41	-1.54958	5.20917e-05	0.000589296	down	-1.50851	0.00032103	0.00298146	down	TKTC_MAIZE	Transketolase, chloroplastic
TRINITY_DN29385_c1_g2	689.23	379.63	628.38	190.89	156.7	147.11	835.89	245.71	-1.88066	1.15201e-06	2.00182e-05	down	-1.95442	4.22975e-06	6.49499e-05	down	THIC_ARATH	Phosphomethylpyrimidine synthase, chloroplastic
TRINITY_DN23112_c0_g1	1854.33	2989.68	2552.35	1084.02	535.2	564.54	833.78	180.32	-2.00453	2.63885e-07	5.38421e-06	down	-2.44781	2.054e-08	5.5869e-07	down	GSTU6_ORYSJ	Probable glutathione S-transferase GSTU6
TRINITY_DN29114_c1_g2	1062.63	684.07	1330.43	1913.39	2454.84	1503.72	832.36	2291.93	1.08604	0.00416393	0.0256741	up	1.36985	0.00105139	0.0083006	up
TRINITY_DN27463_c1_g3	1107.73	2244.88	1369.62	138.19	164.1	183.6	831.32	76.07	-3.55829	8.34218e-18	1.04122e-15	down	-3.68054	9.2278e-16	9.73345e-14	down	PSBQ1_MAIZE	Oxygen-evolving enhancer protein 3-1, chloroplastic
TRINITY_DN29679_c3_g1	577.84	379.09	694.28	268	263.47	239.18	827.64	386.06	-1.23745	0.00111782	0.00853782	down	-1.23529	0.0030001	0.0198865	down	EFR_ARATH	LRR receptor-like serine/threonine-protein kinase EFR
TRINITY_DN27533_c1_g5	824.25	1481.64	896.02	147.83	124.89	173.73	826.4	173.65	-3.07946	3.07472e-14	2.28059e-12	down	-2.4802	1.08762e-08	3.12962e-07	down
TRINITY_DN25625_c0_g1	937.26	613.07	808.97	230.54	192.64	175.06	785.44	177.82	-2.28127	6.13418e-09	1.77769e-07	down	-2.40137	2.74402e-08	7.19414e-07	down	HIR1_ARATH	Hypersensitive-induced response protein 1
TRINITY_DN24870_c3_g1	324.21	649.38	369.81	132.74	93.71	139.78	780.57	180.02	-2.12907	4.90252e-08	1.17053e-06	down	-2.33338	6.13358e-08	1.46515e-06	down	CUT1A_ARATH	Protein CURVATURE THYLAKOID 1A, chloroplastic
TRINITY_DN27198_c0_g1	656.55	452.35	608.78	276.51	253.32	290.42	735.07	307.01	-1.36286	0.000351429	0.00315094	down	-1.5228	0.000284847	0.00268948	down	BBD_ORYMI	Bifunctional nuclease
TRINITY_DN21586_c0_g1	466.63	464.56	452.54	127.09	175.81	156.45	721.26	264.44	-1.96399	4.14186e-07	8.03423e-06	down	-1.84368	1.35138e-05	0.000184549	down	TIP42_MAIZE	Aquaporin TIP4-2
TRINITY_DN25645_c0_g2	328.13	524.48	329.96	123.94	121.73	184.46	694.51	154.76	-1.78147	3.88112e-06	5.85338e-05	down	-2.39915	2.79053e-08	7.31079e-07	down	PSBX_SYNJB	Photosystem II reaction center X protein {ECO:0000255|HAMAP-Rule:MF_01386}
TRINITY_DN18355_c0_g1	373.51	658.27	501.88	114.22	111.8	173.74	693	165.14	-2.19806	1.88413e-08	4.92259e-07	down	-2.28777	1.03476e-07	2.35251e-06	down	KPPR_SPIOL	Phosphoribulokinase, chloroplastic
TRINITY_DN22571_c0_g3	301.02	243.1	276.71	102.79	102.43	110.63	675.38	228.61	-1.58552	3.60706e-05	0.000425142	down	-1.78706	2.38398e-05	0.000303412	down	YCF23_PYRYE	Uncharacterized protein ycf23
TRINITY_DN18666_c0_g3	652.52	337.46	507.64	187.69	175.59	166.7	648.96	258.04	-1.67898	1.25473e-05	0.000165752	down	-1.5531	0.000216251	0.00210536	down	COL3_ARATH	Zinc finger protein CONSTANS-LIKE 3
TRINITY_DN22480_c0_g1	220.12	337.07	225.47	77.83	73.15	95.2	641.97	188.96	-1.91811	7.4956e-07	1.36772e-05	down	-1.98426	3.11766e-06	4.92273e-05	down	PSBY_SPIOL	Photosystem II core complex proteins psbY, chloroplastic
TRINITY_DN18317_c0_g1	497.96	255.16	458.32	102.96	250.33	167.77	626.72	319.29	-1.46521	0.000126281	0.00128215	down	-1.22286	0.00331336	0.0216116	down
TRINITY_DN12847_c0_g1	870.43	1515.31	1345.32	519.13	498.17	587.57	610.6	195.29	-1.46323	0.000130924	0.00132187	down	-1.87486	1.05038e-05	0.000147098	down
TRINITY_DN23873_c1_g2	773.33	188.36	655.09	25.73	32.66	15.26	608.51	36.35	-4.59444	6.39321e-26	2.22508e-23	down	-4.28619	9.00499e-20	1.77579e-17	down	C71C3_MAIZE	Cytochrome P450 71C3
TRINITY_DN27518_c1_g1	1114.08	752.21	1581.47	5686.64	6302.78	4556.19	598.02	2959.49	2.00899	2.47331e-07	5.07506e-06	up	2.06456	1.40162e-06	2.41147e-05	up
TRINITY_DN25403_c0_g4	454.43	1246.19	578.77	285.06	197.68	279.74	588.6	83.27	-1.87826	1.19367e-06	2.06333e-05	down	-3.04798	6.4146e-12	3.53193e-10	down	CB23_HORVU	Chlorophyll a-b binding protein of LHCII type III, chloroplastic
TRINITY_DN29760_c6_g2	567.45	347.1	635.55	1406.46	1524.88	1426.58	588.51	1786.07	1.63689	2.12967e-05	0.000266917	up	1.54206	0.000247365	0.00237492	up
TRINITY_DN24660_c0_g1	812.52	629.76	1234.34	3879.5	4871.65	3029.99	578.28	2562.61	1.88172	1.15676e-06	2.00911e-05	up	1.74056	3.78292e-05	0.000456176	up
TRINITY_DN25438_c0_g1	318.84	438.44	384.15	831.08	971.15	970.66	574.5	1644.04	1.23116	0.00118982	0.00901207	up	1.43597	0.000599249	0.00511834	up
TRINITY_DN24568_c1_g1	266.97	109.46	152.86	25.61	33.51	30.26	567.66	122.21	-2.61667	4.70101e-11	2.00895e-09	down	-2.42113	2.14125e-08	5.78952e-07	down	APL_ARATH	Myb family transcription factor APL
TRINITY_DN22724_c1_g5	818.47	1177.44	875.67	385.04	348.14	389.88	564.99	181.54	-1.61649	2.65988e-05	0.000324931	down	-1.84887	1.40534e-05	0.000191055	down	MT2A_ORYSJ	Metallothionein-like protein 2A
TRINITY_DN17659_c0_g5	1199.85	775.97	1333.2	91.73	142.75	110.3	559.28	79.21	-3.3001	7.49874e-16	7.04999e-14	down	-2.94196	2.92484e-11	1.40567e-09	down	HQGT_RAUSE	Hydroquinone glucosyltransferase
TRINITY_DN20663_c0_g2	326.1	76.64	137.71	48.6	39.01	33.93	540.46	205.57	-2.30429	6.48381e-09	1.87301e-07	down	-1.62698	0.000113895	0.00120171	down	COL5_ARATH	Zinc finger protein CONSTANS-LIKE 5
TRINITY_DN29073_c1_g5	267.17	514.18	356.46	324.22	120.86	92.72	531.44	261.88	-1.33862	0.000443764	0.00386954	down	-1.24275	0.00286287	0.0191352	down	CAPP3_SORBI	Phosphoenolpyruvate carboxylase 3
TRINITY_DN20301_c0_g1	498.19	472.69	654.15	56.51	85.88	66.11	531.19	70.28	-3.2462	2.02689e-15	1.77211e-13	down	-3.15665	1.5537e-12	9.53907e-11	down	NFYC4_ARATH	Nuclear transcription factor Y subunit C-4
TRINITY_DN28508_c1_g2	414.36	274.08	379.25	112.74	107.28	104.61	530.55	142.9	-1.74334	6.18925e-06	8.87584e-05	down	-1.82575	1.64336e-05	0.000219306	down	YCF23_CYAPA	Uncharacterized protein ycf23
TRINITY_DN27829_c1_g2	387.57	523.78	429.8	79.48	66.35	65.31	524.73	92.25	-2.90723	4.78791e-13	2.89805e-11	down	-2.73137	4.30247e-10	1.66434e-08	down	FD6E2_SOYBN	Omega-6 fatty acid desaturase, endoplasmic reticulum isozyme 2
TRINITY_DN17576_c2_g2	503.56	453.24	684.26	1725.54	2519.3	1970.82	512.07	2382.74	1.94234	5.65811e-07	1.06778e-05	up	2.08149	1.11752e-06	1.96841e-05	up
TRINITY_DN20515_c1_g1	220.24	470.57	282.08	192.32	161.91	214.34	501.82	255.97	-1.0662	0.00487454	0.029202	down	-1.20535	0.00378568	0.0241624	down	ATPX_SPIOL	ATP synthase subunit b', chloroplastic
TRINITY_DN23780_c1_g1	230.38	223.98	292.73	118.57	125.62	165.81	487.99	217.1	-1.17412	0.00197813	0.0138438	down	-1.40584	0.000775554	0.00638552	down	HPR1_ARATH	Glycerate dehydrogenase HPR, peroxisomal
TRINITY_DN24583_c1_g1	500	355.12	633.32	1470.08	2254.27	1587.35	485.71	1817	1.52098	7.59935e-05	0.000823058	up	1.62346	0.000119725	0.00125519	up
TRINITY_DN20000_c2_g5	739.55	504.64	693.24	1845.72	2334.08	1714.09	479.57	1524.29	1.5014	9.26277e-05	0.000979764	up	1.4421	0.000598089	0.00511108	up
TRINITY_DN18199_c0_g1	560.84	261.86	405.44	34.25	149.83	82.93	472.8	176.34	-2.37311	1.66262e-09	5.38767e-08	down	-1.64744	9.13434e-05	0.000994716	down	TSJT1_TOBAC	Stem-specific protein TSJT1
TRINITY_DN18015_c0_g2	278.29	215.15	346.78	1110.45	1605.67	1087.75	471.38	1981.05	1.77168	4.95232e-06	7.2468e-05	up	1.77901	2.67142e-05	0.000335002	up
TRINITY_DN21283_c1_g1	273.91	512.88	324.73	153.92	152.28	199.85	470.79	219.61	-1.46484	0.00012623	0.00128199	down	-1.36901	0.00105099	0.00829929	down	ATPD_SORBI	ATP synthase delta chain, chloroplastic
TRINITY_DN24179_c1_g1	329.49	391.99	354.66	212.55	226.1	241.15	466.57	248.49	-1.26005	0.00091797	0.00720443	down	-1.33152	0.00142208	0.0106728	down	RUBA_PEA	RuBisCO large subunit-binding protein subunit alpha, chloroplastic
TRINITY_DN16876_c0_g3	386.37	651.56	443.37	272.36	259.24	330.6	466.51	251.66	-1.03648	0.00616034	0.0355346	down	-1.11202	0.00745579	0.04239	down	IPYR1_ARATH	Soluble inorganic pyrophosphatase 1, chloroplastic
TRINITY_DN26027_c0_g1	264.93	536.29	310.54	105.02	84.49	116.28	462.27	131.73	-2.10187	6.9179e-08	1.60513e-06	down	-2.0197	2.13205e-06	3.51964e-05	down	G3PA_MAIZE	Glyceraldehyde-3-phosphate dehydrogenase A, chloroplastic
TRINITY_DN29323_c2_g2	795.43	523.91	1018.25	2329.49	3491.47	2119.43	458.96	1970.96	1.41429	0.000217059	0.00207249	up	1.70383	5.56463e-05	0.000639774	up
TRINITY_DN29695_c2_g1	371.01	370.09	589.89	281.27	162.71	276.98	454.71	230.85	-1.08488	0.00418539	0.0257731	down	-1.1903	0.00424584	0.0266633	down
TRINITY_DN28524_c0_g1	319.74	796.96	551.86	165.62	141.98	154.85	450.34	141.55	-2.15136	3.57854e-08	8.79951e-07	down	-1.8986	7.67004e-06	0.000111457	down	HEM11_HORVU	Glutamyl-tRNA reductase 1, chloroplastic
TRINITY_DN29097_c0_g3	273.64	277.51	273.45	128.39	136.82	130.39	437.64	216.14	-1.27178	0.000840138	0.00667757	down	-1.26852	0.00236388	0.0163409	down	PRSP1_SPIOL	Ribosome-binding factor PSRP1, chloroplastic
TRINITY_DN25403_c0_g5	656.94	991.79	399.66	15.34	17.17	16.88	427.32	11.89	-5.6296	1.51876e-33	1.32335e-30	down	-5.39576	3.01448e-26	1.51917e-23	down
TRINITY_DN24732_c1_g1	292.82	558.24	391.35	239.9	216.3	260.97	420.04	211.17	-1.03617	0.00618316	0.0356475	down	-1.18893	0.00429064	0.0268934	down	RK12_ORYSJ	50S ribosomal protein L12, chloroplastic
TRINITY_DN23333_c0_g4	171.04	341.42	206.04	85.91	68.81	90.06	410.07	129.28	-1.84895	1.72742e-06	2.85766e-05	down	-1.89477	7.97314e-06	0.000115124	down	PGKH_WHEAT	Phosphoglycerate kinase, chloroplastic
TRINITY_DN23644_c0_g1	177.28	248.5	199.77	92.49	91.22	105.25	409.21	181.85	-1.32198	0.000521054	0.00443871	down	-1.37929	0.000969283	0.00773998	down	BAS1B_ARATH	2-Cys peroxiredoxin BAS1-like, chloroplastic
TRINITY_DN24582_c1_g2	142.55	285.91	191.41	91.45	92.75	92.02	408.92	162.72	-1.51312	7.72674e-05	0.000833861	down	-1.54999	0.000222667	0.00216434	down	GSA_ORYSJ	Glutamate-1-semialdehyde 2,1-aminomutase, chloroplastic
TRINITY_DN21708_c2_g1	622.38	384.62	779.11	3663.95	3812.1	3465.86	406.75	2528.21	2.42019	9.49095e-10	3.22567e-08	up	2.40869	2.68376e-08	7.05653e-07	up
TRINITY_DN19988_c0_g3	343.24	558.83	433.22	130.39	128.27	181.05	404.06	132.74	-1.85226	1.67831e-06	2.78533e-05	down	-1.84855	1.29996e-05	0.000178333	down	PQL2_ARATH	PsbQ-like protein 2, chloroplastic
TRINITY_DN20595_c2_g1	342.54	176.85	316.56	75.23	79.7	83.13	402.74	105.36	-1.94395	5.39613e-07	1.02314e-05	down	-2.1726	3.93943e-07	7.73497e-06	down	DNAJ_STAAB	Chaperone protein DnaJ {ECO:0000255|HAMAP-Rule:MF_01152}
TRINITY_DN19616_c2_g1	42.88	435.2	285.42	78.08	96.13	112.13	397.59	160.93	-1.68473	1.20799e-05	0.000160221	down	-1.48669	0.000393639	0.00354333	down	NLTP3_WHEAT	Probable non-specific lipid-transfer protein 3
TRINITY_DN24836_c0_g1	489.12	118.18	385.17	15.06	12.83	4.94	397.35	16.8	-5.04423	4.03224e-27	1.75844e-24	down	-4.79648	4.49492e-22	1.21715e-19	down	C71C1_MAIZE	3-hydroxyindolin-2-one monooxygenase
TRINITY_DN26708_c0_g2	324.88	264.6	298.87	134.35	129.4	159.64	381.42	198.83	-1.0154	0.00729153	0.0408235	down	-1.1703	0.00490566	0.0300324	down	GLO1_ARATH	Peroxisomal (S)-2-hydroxy-acid oxidase GLO1
TRINITY_DN23430_c0_g2	574.62	399.82	675.67	964.61	1678.83	1078.4	364.87	949.61	1.09467	0.00396054	0.0246485	up	1.19182	0.00430483	0.0269544	up
TRINITY_DN27518_c1_g3	244.71	137.36	190.96	575.85	665.25	553.46	363.29	1278.81	1.55055	5.66849e-05	0.000634044	up	1.63648	0.000104678	0.0011132	up
TRINITY_DN21311_c1_g3	507.38	492.09	438.87	199.34	204.21	270.66	360	149.31	-1.2622	0.00101414	0.00785526	down	-1.3613	0.00126242	0.00964563	down	GLO1_ORYSJ	Peroxisomal (S)-2-hydroxy-acid oxidase GLO1
TRINITY_DN29638_c2_g3	186.76	513.29	242.81	934.06	1140.54	1052.1	343.27	1065.82	1.60675	2.83672e-05	0.00034306	up	1.58845	0.000159209	0.00161439	up	FRI2_TOBAC	Ferritin-2, chloroplastic
TRINITY_DN22079_c0_g3	491.01	305.08	406.25	33.04	26.73	30	339.84	38.68	-3.94335	9.71721e-20	1.59151e-17	down	-3.47443	4.02922e-14	3.23452e-12	down
TRINITY_DN24660_c0_g3	1208.4	828.85	1097.33	2541.82	3064.23	2348.76	336.57	1008.15	1.31653	0.000568877	0.00478751	up	1.41927	0.000732599	0.00607736	up
TRINITY_DN18119_c0_g1	491.74	303.77	541.43	123.97	139.64	114.1	335.33	100.48	-1.67282	1.40934e-05	0.00018457	down	-1.71282	5.1068e-05	0.00059334	down
TRINITY_DN20508_c0_g2	181.01	455.18	294.99	140.27	120.8	155.26	333.13	133.72	-1.33799	0.000452897	0.00393874	down	-1.4342	0.000624519	0.00530074	down	RR17_MAIZE	30S ribosomal protein S17, chloroplastic
TRINITY_DN28241_c2_g1	240.29	404.78	282.48	43.97	26.77	57.39	332.14	33.79	-3.50992	1.9909e-17	2.36271e-15	down	-3.84239	6.60465e-17	8.43837e-15	down
TRINITY_DN23873_c1_g1	648.71	163.86	542.24	31.02	56.1	23.57	331.46	38.94	-3.13167	1.39672e-14	1.08257e-12	down	-2.50488	8.51219e-09	2.54629e-07	down	C71C4_MAIZE	indole-2-monooxygenase
TRINITY_DN20544_c1_g1	181.31	272.41	268.94	109.73	92.3	91.8	329.67	122.31	-1.52438	6.88536e-05	0.000752938	down	-1.65016	8.97038e-05	0.000979213	down
TRINITY_DN29443_c3_g1	335.9	230.69	332.01	108.27	105.82	78.76	327.74	106.28	-2.03172	1.7569e-07	3.73422e-06	down	-2.0791	1.12931e-06	1.98437e-05	down	Y5524_ARATH	Probable LRR receptor-like serine/threonine-protein kinase At5g65240
TRINITY_DN28401_c2_g1	296.23	200.14	254.35	91	109.66	116.33	327.69	135.05	-1.3087	0.000586885	0.00491506	down	-1.45881	0.000496145	0.00434321	down	NHX5_ARATH	Sodium/hydrogen exchanger 5
TRINITY_DN22286_c7_g1	84.67	193.04	111.28	74.4	56.94	93.94	321.61	154.27	-1.09754	0.00389902	0.0243329	down	-1.31923	0.00159236	0.0117484	down	NDHN_TRIEI	NAD(P)H-quinone oxidoreductase subunit N {ECO:0000255|HAMAP-Rule:MF_01353}
TRINITY_DN19841_c2_g1	137.25	335.99	152.69	111.42	75.48	80.49	320.68	155.19	-1.25398	0.00102988	0.00796247	down	-1.12415	0.00702523	0.0402829	down	IAA17_ORYSJ	Auxin-responsive protein IAA17
TRINITY_DN28237_c0_g1	231.34	126.54	172.66	42.56	42.93	32.74	319.27	86.94	-2.44111	6.40957e-10	2.26563e-08	down	-2.17712	3.78256e-07	7.44711e-06	down	TLP11_ORYSJ	Tubby-like F-box protein 11
TRINITY_DN25766_c1_g3	207.26	251.65	592.73	16.85	8.52	1.28	318.64	5.63	-5.50174	3.90936e-33	3.07615e-30	down	-6.02431	2.84489e-31	2.7165e-28	down	MT3B_ORYSJ	Metallothionein-like protein 3B
TRINITY_DN24836_c1_g1	400.82	345.27	547.45	96.16	63.21	54.42	315.08	48.31	-2.98574	1.90454e-13	1.22446e-11	down	-2.97824	2.09898e-11	1.0348e-09	down	C71C4_MAIZE	indole-2-monooxygenase
TRINITY_DN26157_c0_g1	120.51	199.22	134.74	79.14	66.68	80.32	309.9	148.48	-1.17847	0.00193896	0.0136171	down	-1.17069	0.00492153	0.0300705	down	BQMT2_ORYSJ	2-methyl-6-phytyl-1,4-hydroquinone methyltransferase 2, chloroplastic
TRINITY_DN27529_c0_g9	293.08	219.83	350.48	1150.84	1796.99	1299.04	306.98	1582.92	2.34787	3.15484e-09	9.76005e-08	up	2.29809	1.03943e-07	2.3582e-06	up
TRINITY_DN25585_c2_g1	260.79	230.16	347.74	131.57	146.31	139.73	300.54	144.42	-1.18955	0.00172093	0.0123105	down	-1.14513	0.00588172	0.0348097	down
TRINITY_DN19920_c1_g4	178.79	139.24	145.41	82.64	71.67	66.66	300.14	144.22	-1.26989	0.000866924	0.00686484	down	-1.27043	0.00233534	0.0161628	down	14331_MAIZE	14-3-3-like protein GF14-6
TRINITY_DN25820_c0_g1	168.08	264.45	181.11	79.54	80.73	85.56	300.12	120.31	-1.52292	7.06222e-05	0.000770416	down	-1.48849	0.000388222	0.00350414	down	HEM3_ORYSJ	Porphobilinogen deaminase, chloroplastic
TRINITY_DN26272_c1_g1	1089.49	728.3	1308.39	1804.26	2503.52	2241.02	297.99	1030.88	1.11736	0.0033573	0.0214776	up	1.68531	7.50303e-05	0.000838459	up
TRINITY_DN19750_c0_g1	225.86	273.94	265.26	96.93	95.68	116.08	295.42	111.99	-1.69462	1.07464e-05	0.000144655	down	-1.68169	6.71002e-05	0.000756832	down	NDHL_SYNS3	NAD(P)H-quinone oxidoreductase subunit L {ECO:0000255|HAMAP-Rule:MF_01355}
TRINITY_DN19264_c4_g1	116.16	350.24	176.8	79.62	77.09	94.03	294.23	97.64	-1.33529	0.000463295	0.00401759	down	-1.66736	7.66622e-05	0.000854589	down	PETM_SPIOL	Cytochrome b6-f complex subunit 7
TRINITY_DN29490_c3_g2	305.05	194.1	394.07	1133.75	1714.68	1117.35	293.17	2035.72	1.74615	6.41432e-06	9.13347e-05	up	2.35342	5.28374e-08	1.28585e-06	up
TRINITY_DN23243_c1_g1	1357.36	837.23	1659.03	5087.95	6221.96	4241.87	291.41	1424.49	1.74439	6.01707e-06	8.64604e-05	up	2.16428	4.6254e-07	8.97445e-06	up
TRINITY_DN27112_c2_g1	141.72	335.58	169.63	112.51	67.58	70.81	289.37	134.65	-1.46278	0.000136858	0.00137374	down	-1.18542	0.0044913	0.0279148	down	IAA17_ORYSJ	Auxin-responsive protein IAA17
TRINITY_DN20987_c1_g1	216.22	303.51	228.76	64.36	69.91	95.11	287.51	75.54	-1.99029	3.01678e-07	6.08011e-06	down	-2.1784	3.78019e-07	7.44649e-06	down
TRINITY_DN17946_c0_g1	262.08	318.49	276.25	102.52	82.54	110.11	285.74	104.29	-1.69995	1.01525e-05	0.000137119	down	-1.74604	3.64728e-05	0.000442171	down
TRINITY_DN20826_c0_g2	168.21	119.38	198.87	973.49	1341.46	938.21	284.18	1916.21	2.38557	1.51731e-09	4.97018e-08	up	2.46565	1.27887e-08	3.64238e-07	up
TRINITY_DN20301_c0_g6	175.73	117.34	158.01	14.6	20.85	14.38	282.1	42.72	-3.36679	4.27529e-16	4.18239e-14	down	-2.94549	2.84359e-11	1.37207e-09	down	NFYC4_ARATH	Nuclear transcription factor Y subunit C-4
TRINITY_DN25562_c0_g1	253.45	192.82	227.01	29.95	100.15	109.59	281.4	108.27	-1.89799	9.56263e-07	1.69896e-05	down	-1.70781	5.21246e-05	0.000604649	down
TRINITY_DN24755_c0_g2	191.56	172.44	207.62	19.47	23.68	19.46	280.24	32.71	-3.29385	1.11294e-15	1.01531e-13	down	-3.19684	9.81746e-13	6.22774e-11	down	LSD1_ORYSJ	Protein LSD1
TRINITY_DN21350_c0_g1	279.12	619.71	326.99	59.59	96.93	103.73	279.99	69.92	-2.45652	1.14319e-09	3.82782e-08	down	-2.19505	5.49286e-07	1.04023e-05	down
TRINITY_DN19325_c0_g3	146.14	268.96	183.62	94.59	93.16	119.52	279.59	107.15	-1.22203	0.0013153	0.00984058	down	-1.60592	0.0001367	0.00141275	down	PAM68_ARATH	Protein PAM68, chloroplastic
TRINITY_DN18163_c0_g1	129.43	239.14	158.28	17.88	18.81	20.32	277.57	26.89	-3.43182	1.26286e-16	1.33656e-14	down	-3.61664	2.40902e-15	2.37531e-13	down	CUT1B_ARATH	Protein CURVATURE THYLAKOID 1B, chloroplastic
TRINITY_DN21615_c2_g1	1297.51	892.76	1768.15	4941.12	5316.56	4226.47	276.77	1169.29	1.63157	2.16821e-05	0.00027109	up	1.51373	0.000320079	0.00297339	up	RGA4_SOLBU	Putative disease resistance protein RGA4
TRINITY_DN28286_c0_g2	216.62	202.69	199.41	115.31	109.86	98.78	276.32	128.87	-1.16555	0.00216756	0.0149499	down	-1.31378	0.00167093	0.0122253	down	CAD8B_ORYSJ	Probable cinnamyl alcohol dehydrogenase 8B
TRINITY_DN22123_c0_g1	120.22	185.19	113.49	33.75	27.18	31.19	274.21	58.62	-2.39284	1.29267e-09	4.29262e-08	down	-2.42334	2.10127e-08	5.68988e-07	down	CHLI_ORYSJ	Magnesium-chelatase subunit ChlI, chloroplastic
TRINITY_DN23366_c0_g1	298.4	177.99	281.44	40.17	98.82	65.39	272.86	99.52	-2.26082	2.16248e-08	5.57502e-07	down	-1.8252	2.20728e-05	0.000284011	down	PHT1B_ORYSJ	Phototropin-1B
TRINITY_DN17923_c1_g1	471.45	147.7	277.38	33.8	64.25	25.18	269.61	40.32	-2.99872	1.15156e-13	7.80562e-12	down	-2.9605	2.18893e-11	1.07768e-09	down
TRINITY_DN23147_c0_g1	161.17	162.69	164.58	50.4	45.61	45.29	266.98	88.55	-1.99528	3.15958e-07	6.34651e-06	down	-1.80831	2.02828e-05	0.000262844	down	PPT2_ORYSJ	Phosphoenolpyruvate/phosphate translocator 2, chloroplastic
TRINITY_DN29490_c3_g3	563.68	413.59	629.89	1731.68	2395.04	1484.3	265.91	1147.54	1.68682	1.41603e-05	0.00018537	up	1.9269	7.20258e-06	0.000105851	up
TRINITY_DN28947_c0_g1	162.04	179.62	165.94	49.12	38.74	42.85	264.65	62.99	-2.02727	1.92516e-07	4.04899e-06	down	-2.12023	7.3185e-07	1.34321e-05	down	FK164_ARATH	Peptidyl-prolyl cis-trans isomerase FKBP16-4, chloroplastic
TRINITY_DN16657_c0_g1	358.18	209.23	331.19	147.03	153.96	143.31	262.84	137.28	-1.11697	0.00324484	0.0208912	down	-1.09393	0.00854645	0.0473231	down	FMDA_METME	Formamidase
TRINITY_DN21092_c1_g1	225.24	188.82	232.3	64.16	73.34	71.42	262.34	74.12	-1.86328	1.59724e-06	2.67408e-05	down	-2.01446	2.43261e-06	3.96528e-05	down	TRL31_ORYSJ	Thioredoxin-like 3-1, chloroplastic
TRINITY_DN16325_c0_g1	98.12	190.27	138.14	65.17	61.47	76.63	261.76	104.46	-1.3606	0.000373438	0.00331786	down	-1.57136	0.000188851	0.00187482	down	PSRP5_PEA	50S ribosomal protein 5, chloroplastic
TRINITY_DN23792_c1_g1	174.49	109.83	128.14	48.58	42.44	42.61	260.74	66.71	-1.72566	7.81803e-06	0.000108755	down	-2.11483	7.85677e-07	1.43258e-05	down
TRINITY_DN28642_c0_g1	424.07	417.86	673.45	301.5	180.21	301.76	254.08	138.41	-1.16068	0.00235628	0.0160045	down	-1.10884	0.00830434	0.0462842	down
TRINITY_DN22079_c0_g1	331.55	185.65	232.65	17.61	30.19	21.97	253.63	27.37	-3.62996	3.62151e-18	4.87302e-16	down	-3.33778	1.41863e-13	1.02884e-11	down	RPT2_ARATH	Root phototropism protein 2
TRINITY_DN29677_c3_g2	483.74	222.43	439.64	58	123.89	85.9	253.37	74.35	-2.25021	9.56423e-09	2.64467e-07	down	-1.87974	9.44771e-06	0.000133701	down	PHT1B_ORYSJ	Phototropin-1B
TRINITY_DN22026_c0_g1	255.05	276.01	245.54	89.58	81.74	88.12	253.17	80.55	-1.78669	3.70656e-06	5.6442e-05	down	-1.81501	1.84037e-05	0.000242036	down
TRINITY_DN26918_c1_g2	80.04	93.21	84.57	41.07	41.58	51.34	252.43	89.12	-1.03435	0.00632646	0.036341	down	-1.4901	0.000382533	0.00346274	down
TRINITY_DN26540_c1_g1	166.93	150.62	179.68	45.37	50.21	53.12	249.65	83.39	-1.99888	2.73694e-07	5.55615e-06	down	-1.84368	1.36472e-05	0.000186232	down	LONF1_HUMAN	LON peptidase N-terminal domain and RING finger protein 1
TRINITY_DN21328_c1_g2	469.11	356.95	577.83	1193.42	1755.24	1159.19	245.08	1333.58	1.35575	0.000385707	0.00341931	up	2.18779	3.56993e-07	7.06297e-06	up
TRINITY_DN16872_c0_g1	99.24	154.87	123.44	41.77	51.8	57.9	244.96	78.6	-1.72335	8.02655e-06	0.000111485	down	-1.87939	9.58629e-06	0.00013524	down	U603_ORYSJ	UPF0603 protein Os05g0401100, chloroplastic
TRINITY_DN25651_c0_g1	140.37	290.35	205.48	107.8	109.22	126.05	244.57	109.14	-1.11419	0.00332087	0.0212785	down	-1.32079	0.00157821	0.0116606	down	RK24_TOBAC	50S ribosomal protein L24, chloroplastic
TRINITY_DN26686_c1_g2	158.69	142.98	193.57	33.92	35.29	22.5	243.65	47.11	-2.74807	6.02967e-12	3.02285e-10	down	-2.61191	2.00181e-09	6.73802e-08	down	Y1571_ARATH	Probable leucine-rich repeat receptor-like protein kinase At1g35710
TRINITY_DN26471_c2_g1	171.39	141.19	149.42	91.09	88.86	86.22	241.7	107.58	-1.38602	0.000281295	0.00259143	down	-1.40791	0.000763891	0.00630093	down	AL2B7_ARATH	Aldehyde dehydrogenase family 2 member B7, mitochondrial
TRINITY_DN24959_c3_g3	406.78	256.39	344.58	1005.96	1383.34	1223.99	240.27	1374.79	1.65195	2.2713e-05	0.000282802	up	2.26853	1.70115e-07	3.64812e-06	up
TRINITY_DN23873_c1_g4	305.61	69.05	249.3	9.04	12.55	3.79	238.03	13.26	-4.79894	1.52262e-27	6.97628e-25	down	-4.37283	2.66869e-20	5.79841e-18	down	C71C3_MAIZE	Cytochrome P450 71C3
TRINITY_DN29114_c1_g1	1281.5	979.28	1595.42	4809.73	7118.14	4446.64	237.42	980.54	1.762	4.92946e-06	7.22375e-05	up	1.69077	6.63424e-05	0.000749216	up
TRINITY_DN29293_c0_g1	226.49	210.74	208.14	69.41	104.96	88.74	237.36	105.28	-1.6046	2.99979e-05	0.000360134	down	-1.50909	0.000327201	0.00303102	down	DIN1_RAPSA	Senescence-associated protein DIN1
TRINITY_DN29309_c0_g1	335.87	93.31	167.06	71.47	101.38	121.4	236.65	120.72	-1.11122	0.004958	0.0296092	down	-1.19655	0.00490902	0.0300358	down
TRINITY_DN27833_c0_g1	191.29	220.03	246.57	84.92	80.72	89.79	235.01	58.54	-2.04112	1.54585e-07	3.32464e-06	down	-2.3852	3.31679e-08	8.48131e-07	down	C71C4_MAIZE	indole-2-monooxygenase
TRINITY_DN18523_c1_g1	217.75	494.73	376.86	173.92	150.99	150.5	232.12	86.76	-1.47308	0.00012545	0.00127442	down	-1.53086	0.000287154	0.00270915	down	RK18_ORYSJ	50S ribosomal protein L18, chloroplastic
TRINITY_DN27604_c0_g1	120.85	165.97	142.76	75.9	63.08	78.86	230.46	97.63	-1.10173	0.00364984	0.0230236	down	-1.34981	0.00123307	0.0094592	down	TL29_ARATH	Thylakoid lumenal 29 kDa protein, chloroplastic
TRINITY_DN29582_c3_g3	208.76	159.83	213.55	95.37	82.81	88.43	229.4	108.92	-1.28217	0.000758214	0.00612746	down	-1.27034	0.00233004	0.0161346	down	FMDA_SCHPO	Putative formamidase C869.04
TRINITY_DN27678_c1_g1	215.19	130.32	170.32	26.04	54.26	40.51	229.34	69.77	-2.07803	1.01481e-07	2.2702e-06	down	-1.80693	2.01144e-05	0.000261127	down	POLX_TOBAC	Retrovirus-related Pol polyprotein from transposon TNT 1-94
TRINITY_DN28942_c0_g1	178.13	209.41	170.76	67.67	50.6	52.24	229.08	69.58	-1.95092	5.26909e-07	1.0001e-05	down	-1.87697	1.0138e-05	0.00014258	down	BLH2_ARATH	BEL1-like homeodomain protein 2
TRINITY_DN18907_c1_g1	271.24	354.26	332.15	138.49	144.99	223.77	227.5	91.04	-1.20879	0.00146715	0.010773	down	-1.58382	0.000166628	0.0016776	down	CA4_ARATH	Chlorophyll a-b binding protein 4, chloroplastic
TRINITY_DN28980_c2_g3	124.02	215.36	163.35	89.01	91.59	108.11	225.28	121.02	-1.03392	0.00648869	0.0371034	down	-1.09455	0.00860362	0.0476185	down	RK17_ARATH	50S ribosomal protein L17, chloroplastic
TRINITY_DN22533_c4_g1	132.13	291.53	202.53	108.12	99.45	117.34	225.1	105.99	-1.21799	0.0013596	0.0100865	down	-1.31127	0.00170133	0.0124061	down	RR20_ARATH	30S ribosomal protein S20, chloroplastic
TRINITY_DN17345_c0_g1	191.11	262.47	236.57	90.85	120.35	135.52	225.07	135.09	-1.4702	0.00012321	0.00125697	down	-1.13292	0.00651157	0.0378336	down	AVP1_ARATH	Pyrophosphate-energized vacuolar membrane proton pump 1
TRINITY_DN27472_c1_g1	100.41	98.58	106.23	28.97	48.86	50.2	222.35	99.84	-1.53194	6.50007e-05	0.000714734	down	-1.48934	0.000385606	0.00348623	down	BBD2_ORYSJ	Bifunctional nuclease 2
TRINITY_DN21757_c0_g1	134.67	248.39	183.86	106.96	99.48	122.18	221.95	117.16	-1.03004	0.00655459	0.037433	down	-1.10345	0.00797982	0.0447731	down	RRP3_HORVU	30S ribosomal protein 3, chloroplastic
TRINITY_DN17499_c1_g1	111.46	166.87	148.48	32.79	29.83	48.46	218.86	42.18	-2.17406	2.82512e-08	7.0914e-07	down	-2.60274	2.38688e-09	7.92387e-08	down	PPL2_ARATH	PsbP-like protein 2, chloroplastic
TRINITY_DN19381_c1_g2	105.95	144.93	107.46	25.08	34.18	41.19	218.59	59.39	-2.00588	2.65627e-07	5.4106e-06	down	-2.10318	8.94446e-07	1.60907e-05	down	HLIP_ARATH	High-light-induced protein, chloroplastic
TRINITY_DN15275_c0_g1	531.24	908.9	646.94	1927.54	1797.7	1629.86	215.47	593.74	1.1507	0.00263635	0.0175511	up	1.2194	0.00403136	0.0254795	up
TRINITY_DN28851_c0_g2	186.11	135.81	161.14	55.45	95.48	90.65	214.12	100.28	-1.18826	0.00173935	0.0124152	down	-1.35977	0.00113151	0.00880483	down
TRINITY_DN23884_c1_g1	106.35	99.78	145.12	23.28	26.16	29.82	212.65	47.27	-2.41585	9.61715e-10	3.2655e-08	down	-2.31581	7.73422e-08	1.80473e-06	down	PUM8_ARATH	Putative pumilio homolog 8, chloroplastic
TRINITY_DN21917_c0_g1	184.6	191	183.28	51.82	45.81	44.3	211.64	59.45	-1.69564	1.07072e-05	0.000144235	down	-1.56229	0.000203496	0.00199996	down	AMPD_ARATH	AMP deaminase
TRINITY_DN17608_c0_g1	209.22	378.97	294.2	157.24	132.4	157.12	211.48	97.93	-1.22187	0.0013153	0.00984058	down	-1.33102	0.00147402	0.0109983	down	RR31_ARATH	30S ribosomal protein S31, chloroplastic
TRINITY_DN16795_c0_g1	193.96	290.86	243.58	110.3	114.34	145.16	211.23	84.57	-1.16966	0.00210472	0.0145692	down	-1.49722	0.000373285	0.0033921	down
TRINITY_DN21944_c0_g1	199.21	134.8	151.31	41.21	42.86	33.96	208.51	49.96	-2.23869	1.1867e-08	3.23203e-07	down	-2.22242	2.34715e-07	4.86943e-06	down	E134_MAIZE	Endo-1,3;1,4-beta-D-glucanase
TRINITY_DN29645_c4_g2	182.44	100.73	189.02	63.5	79.88	79.34	205.28	85.07	-1.23182	0.00121749	0.00918993	down	-1.43056	0.000651324	0.00548464	down	APX6_ARATH	Putative L-ascorbate peroxidase 6
TRINITY_DN26349_c2_g1	134.17	109.66	117.34	29.46	34.97	29.1	204.99	53.28	-2.33559	3.09696e-09	9.5974e-08	down	-2.33087	6.56664e-08	1.55732e-06	down	TIP42_MAIZE	Aquaporin TIP4-2
TRINITY_DN29607_c0_g1	124.18	192.3	172.92	33.51	34.47	41.44	204.13	37.17	-2.40218	1.17986e-09	3.94334e-08	down	-2.67796	9.35565e-10	3.38117e-08	down	PAM68_ARATH	Protein PAM68, chloroplastic
TRINITY_DN22608_c1_g1	209.48	132.87	172.82	67.8	62.88	73.28	203.67	88.68	-1.4746	0.00011823	0.00121403	down	-1.41719	0.0007207	0.00599107	down	LPP2_ARATH	Lipid phosphate phosphatase 2
TRINITY_DN25350_c1_g1	95.02	131.79	90.57	31.44	28.89	37.7	202.61	53.14	-1.92401	7.19041e-07	1.32114e-05	down	-2.12572	6.84846e-07	1.26655e-05	down
TRINITY_DN27765_c0_g1	179.56	208.99	201.36	108.7	120.44	102.76	201.97	93.02	-1.35779	0.000372308	0.00330944	down	-1.65528	8.57266e-05	0.000941747	down	IPYR_HORVD	Soluble inorganic pyrophosphatase
TRINITY_DN20073_c3_g1	103.54	232.87	176.79	42.02	28.66	42.53	199.56	44.44	-2.69338	1.55687e-11	7.30899e-10	down	-2.52675	6.2608e-09	1.92356e-07	down	Y4141_ARATH	Uncharacterized protein At4g14100
TRINITY_DN25028_c1_g1	118.69	139.43	129.06	61.32	69.25	76.32	197.96	88.65	-1.26406	0.000893683	0.00703518	down	-1.45939	0.000496494	0.00434522	down	HEM6_TOBAC	Oxygen-dependent coproporphyrinogen-III oxidase, chloroplastic
TRINITY_DN14732_c0_g1	142.86	184.66	130.56	60.4	49.61	60.61	196.86	73.92	-1.66405	1.92776e-05	0.000243551	down	-1.64029	0.000115024	0.00121327	down	TKTC_MAIZE	Transketolase, chloroplastic
TRINITY_DN23029_c0_g1	83.97	212.93	78.87	67.17	6.63	29.68	195.33	25.83	-2.18638	2.35757e-08	6.03071e-07	down	-3.13478	2.02453e-12	1.22027e-10	down	ASPGB_ARATH	Probable isoaspartyl peptidase/L-asparaginase 2
TRINITY_DN28559_c3_g3	114.81	80.92	121.43	22.38	32.3	29.53	193.99	56.27	-2.1061	8.19421e-08	1.87601e-06	down	-2.00744	2.61526e-06	4.20446e-05	down	COL16_ARATH	Zinc finger protein CONSTANS-LIKE 16
TRINITY_DN29557_c1_g3	87.88	176.26	154.36	468.73	361.69	575.44	193.92	611.28	1.46898	0.000121751	0.00124419	up	1.42842	0.000643206	0.00543014	up	MAOC_ORYSJ	NADP-dependent malic enzyme, chloroplastic
TRINITY_DN25625_c0_g2	235.05	163.28	198.34	59.48	58.12	47.06	193.89	53.21	-2.04584	1.57338e-07	3.37782e-06	down	-2.0816	1.18312e-06	2.06789e-05	down	HIR1_ARATH	Hypersensitive-induced response protein 1
TRINITY_DN22252_c0_g3	93.11	159.23	134.63	35.3	36.08	48.66	191.44	54.05	-1.98963	3.27141e-07	6.5376e-06	down	-2.0958	9.88128e-07	1.75929e-05	down
TRINITY_DN16465_c0_g1	117.54	158.22	121.54	63.96	68.82	82.92	191.16	94.91	-1.20599	0.00182984	0.0129792	down	-1.23131	0.00340806	0.0221298	down	RK17_ARATH	50S ribosomal protein L17, chloroplastic
TRINITY_DN21786_c0_g1	81.49	116.79	93.25	39.97	42.54	54.71	190.89	85.05	-1.30938	0.000600981	0.0050157	down	-1.37022	0.0010557	0.00832556	down	FK162_ARATH	Peptidyl-prolyl cis-trans isomerase FKBP16-2, chloroplastic
TRINITY_DN22982_c0_g3	211.36	106.8	243.51	56.09	64.95	51.01	190.67	59.24	-1.87845	1.24105e-06	2.13808e-05	down	-1.90659	7.31265e-06	0.000107338	down
TRINITY_DN23598_c0_g1	117.34	214.55	132.29	39.79	38.12	46.39	190.42	58.64	-2.15654	3.38449e-08	8.36784e-07	down	-1.98089	3.26428e-06	5.13413e-05	down	CHLH_ORYSI	Magnesium-chelatase subunit ChlH, chloroplastic
TRINITY_DN23812_c0_g1	148.89	240.5	262.31	24.36	41.94	25.43	190.04	43.52	-3.063	4.08002e-14	2.97144e-12	down	-2.3472	5.41826e-08	1.31506e-06	down	WUN1_SOLTU	Wound-induced protein 1
TRINITY_DN29347_c1_g1	129.68	171.94	148.43	77.57	90.93	98.16	189.91	122.94	-1.27395	0.000831741	0.00662683	down	-1.09043	0.00877045	0.048298	down
TRINITY_DN16657_c0_g2	163.42	103.58	145.83	59.9	54.93	56.26	188.03	85.45	-1.4783	0.000122631	0.00125177	down	-1.38526	0.000975455	0.00777728	down	FMDA_SCHPO	Putative formamidase C869.04
TRINITY_DN17858_c0_g1	67.04	209.98	123.31	430.7	402.55	462.81	186.93	489.55	1.39555	0.000256518	0.00238872	up	1.22132	0.00337284	0.0219286	up
TRINITY_DN28948_c1_g1	91.56	127.74	100.34	84.77	58.05	47.88	185.48	102.08	-1.00017	0.00839332	0.0458024	down	-1.11494	0.00740348	0.0421389	down	TBA1_ELEIN	Tubulin alpha-1 chain
TRINITY_DN28534_c1_g1	89.23	125.14	115.93	33.75	48.82	47.57	184.6	94.37	-1.55937	5.59028e-05	0.000627623	down	-1.18647	0.00454127	0.0281099	down	AVP_VIGRR	Pyrophosphate-energized vacuolar membrane proton pump
TRINITY_DN21025_c0_g1	71.07	173.74	108.77	52.75	49.5	52.3	181.65	78.63	-1.50409	8.57589e-05	0.000915661	down	-1.44569	0.000559456	0.00481953	down	CHLP_ARATH	Geranylgeranyl diphosphate reductase, chloroplastic
TRINITY_DN19287_c1_g2	140.43	99.78	157.15	42.87	50.2	38.26	180.63	69.34	-1.78737	3.95806e-06	5.94711e-05	down	-1.63788	0.00010537	0.0011199	down	MLO_HORVU	Protein MLO
TRINITY_DN28901_c1_g1	123.79	136.17	104.46	37.68	50.77	43.03	179.66	64.92	-1.70891	9.6622e-06	0.000131133	down	-1.71488	5.04807e-05	0.000587646	down	CML29_ORYSJ	Probable calcium-binding protein CML29
TRINITY_DN18728_c1_g1	122.96	105.55	102.91	46.5	53.21	53.58	173.72	82.62	-1.31121	0.000591417	0.004945	down	-1.28793	0.00204886	0.0144749	down	HOX16_ORYSJ	Homeobox-leucine zipper protein HOX16
TRINITY_DN29541_c1_g2	178.81	165.96	175.63	51.95	42.82	51.71	173.71	49.59	-2.55432	1.2233e-10	4.90892e-09	down	-2.55773	4.12244e-09	1.31213e-07	down	AMPD_ORYSJ	Probable AMP deaminase
TRINITY_DN25645_c0_g3	65.17	121.4	65.51	19.07	17.22	22.28	173.2	33.82	-2.52055	2.06775e-10	7.91166e-09	down	-2.68307	8.32689e-10	3.04885e-08	down
TRINITY_DN26375_c0_g1	71.54	82.89	99.97	21.2	42.44	27.93	172.99	49.67	-1.84966	2.07182e-06	3.35984e-05	down	-2.1074	8.94225e-07	1.60907e-05	down	LOGL9_ORYSJ	Probable cytokinin riboside 5'-monophosphate phosphoribohydrolase LOGL9
TRINITY_DN22861_c3_g1	38.05	163.4	65.78	12.97	8.67	14.23	172.35	16.28	-3.24071	3.43999e-15	2.92286e-13	down	-3.66608	1.30319e-15	1.34336e-13	down	PR2E2_ORYSJ	Peroxiredoxin-2E-2, chloroplastic
TRINITY_DN24837_c1_g1	119.99	67.07	115	16.67	13.99	15.79	172.31	29.82	-2.89472	1.0359e-12	5.90481e-11	down	-2.72557	5.7924e-10	2.178e-08	down	PTR4_ARATH	Protein NRT1/ PTR FAMILY 5.3
TRINITY_DN26214_c0_g1	69.4	97.95	89.06	40.14	33.25	47.17	172.23	60.98	-1.34817	0.000405993	0.00358073	down	-1.73206	4.08541e-05	0.000487629	down	CDL1_ARATH	Serine/threonine-protein kinase CDL1 {ECO:0000305}
TRINITY_DN21361_c1_g2	52.45	120.79	66.78	21.1	18.18	30.1	170.39	53.32	-2.01688	3.10774e-07	6.24584e-06	down	-1.8765	1.07234e-05	0.000149596	down	CB12_SOLLC	Chlorophyll a-b binding protein 7, chloroplastic
TRINITY_DN23483_c2_g2	83.59	74.38	86.24	39.78	46.87	33.75	170.19	90.35	-1.17583	0.00231959	0.0158057	down	-1.09824	0.00870234	0.048025	down	CALM3_ORYSI	Calmodulin-3
TRINITY_DN25219_c0_g1	78.12	81.73	90.5	41.53	42.54	46.78	169.56	76.78	-1.21543	0.00143218	0.0105644	down	-1.38094	0.000975052	0.00777577	down	CH10C_ARATH	20 kDa chaperonin, chloroplastic
TRINITY_DN16235_c0_g1	98.56	170.49	143.23	76.02	67.55	90.75	169.11	89.22	-1.03352	0.00638628	0.0366394	down	-1.12635	0.00680688	0.0392418	down	RK13_ARATH	50S ribosomal protein L13, chloroplastic
TRINITY_DN28363_c0_g1	413.29	531.93	462.2	172.44	144.05	132.88	168.86	52.31	-1.78638	3.80804e-06	5.76632e-05	down	-1.79421	2.63261e-05	0.000330648	down
TRINITY_DN24702_c0_g1	108.22	183.71	166.23	23.16	40.45	36.38	167.33	40.21	-2.56583	1.07877e-10	4.35796e-09	down	-2.27421	1.30314e-07	2.88495e-06	down
TRINITY_DN17527_c2_g1	186	92.59	181.72	30.72	26.54	29.27	167.13	33.91	-2.58211	8.91748e-11	3.6472e-09	down	-2.51918	7.65302e-09	2.31601e-07	down	PTR3_ARATH	Protein NRT1/ PTR FAMILY 5.2
TRINITY_DN23286_c1_g3	203.33	249.22	305.05	59.82	86.64	99.23	165.01	54.75	-1.84323	2.08379e-06	3.37471e-05	down	-1.8161	2.17417e-05	0.000280248	down	LOGL2_ORYSJ	Probable cytokinin riboside 5'-monophosphate phosphoribohydrolase LOGL2
TRINITY_DN22133_c0_g2	81.98	98.15	76.66	28.66	23.76	34.92	164.15	50.02	-1.45287	0.000151263	0.00150085	down	-1.71577	5.02929e-05	0.000585835	down	CUT1C_ARATH	Protein CURVATURE THYLAKOID 1C, chloroplastic
TRINITY_DN14690_c0_g1	725.36	421.56	447.77	196.05	214.47	172.19	162.73	59.26	-1.63868	3.26932e-05	0.00038888	down	-1.7025	0.000120722	0.00126273	down	TKTC_MAIZE	Transketolase, chloroplastic
TRINITY_DN25621_c0_g1	98.87	149.31	109.27	42	46.46	61.5	162.4	61.09	-1.45654	0.000141037	0.00140906	down	-1.51455	0.000311063	0.00290376	down	ACP4_ARATH	Acyl carrier protein 4, chloroplastic
TRINITY_DN27198_c0_g3	244.44	199.1	275.77	117.19	131.05	149.88	162.01	87.07	-1.05499	0.00537083	0.0316771	down	-1.11637	0.00736208	0.0419493	down	BBD1_ORYSI	Bifunctional nuclease 1
TRINITY_DN29136_c0_g1	142.68	151.04	152.56	69.2	43.65	50.91	161.89	48.49	-1.98453	3.35767e-07	6.6777e-06	down	-1.93823	5.23638e-06	7.92665e-05	down	BLH4_ARATH	BEL1-like homeodomain protein 4
TRINITY_DN22025_c0_g2	73.18	123.43	85.41	18.27	19.72	20.49	159.42	32.81	-2.441	6.62377e-10	2.33466e-08	down	-2.4813	1.06199e-08	3.07782e-07	down	TIC62_PEA	Protein TIC 62, chloroplastic
TRINITY_DN20018_c0_g1	417.17	318.26	419.36	57.66	150.7	78.64	158.1	64.26	-2.22823	2.2075e-08	5.67894e-07	down	-1.55674	0.000312831	0.00291876	down
TRINITY_DN24636_c0_g1	152.41	113.69	147.09	72.79	62.14	55.71	155.45	92.65	-1.4054	0.000236893	0.00222832	down	-1.14519	0.0059583	0.0351768	down	ALDO1_MAIZE	Indole-3-acetaldehyde oxidase
TRINITY_DN21238_c0_g1	59.23	129.73	79.53	26.59	27.64	37.21	155.36	51.5	-1.78163	4.35191e-06	6.46772e-05	down	-1.76726	3.07458e-05	0.000380236	down	PB27A_ARATH	Photosystem II repair protein PSB27-H1, chloroplastic
TRINITY_DN29274_c2_g1	161.45	223.47	221.61	68.45	70.38	68.96	155.14	64.43	-1.31341	0.000585284	0.00490506	down	-1.20189	0.00398311	0.0252097	down	C70B1_ARATH	Cytochrome P450 704B1
TRINITY_DN16694_c0_g1	83.91	250.19	88.05	79.03	48.44	24.74	153.86	48.75	-1.80665	3.19943e-06	4.94899e-05	down	-1.90934	7.95698e-06	0.000114982	down	AB24G_ARATH	ABC transporter G family member 24
TRINITY_DN21297_c0_g2	95.01	74.13	99.4	46.13	50.07	56.99	150.66	70.64	-1.05087	0.0055897	0.0327705	down	-1.30623	0.0017654	0.0127757	down	CDF1_ARATH	Cyclic dof factor 1
TRINITY_DN23894_c3_g1	93.58	116.68	170.03	34.23	29.41	22.38	150.55	28.1	-2.95592	2.38175e-13	1.50716e-11	down	-2.88502	6.0381e-11	2.75588e-09	down	EXS_ARATH	Leucine-rich repeat receptor protein kinase EXS
TRINITY_DN23455_c1_g1	132.34	74.44	102.79	39.77	56.57	49.67	150.47	72.45	-1.28171	0.000781515	0.00629736	down	-1.30694	0.00177349	0.0128292	down
TRINITY_DN26800_c1_g1	121.34	88.04	127.16	24.98	39.4	36.29	150.45	53.94	-1.93808	6.4035e-07	1.18862e-05	down	-1.70945	5.34482e-05	0.000617688	down	COL6_ARATH	Zinc finger protein CONSTANS-LIKE 6
TRINITY_DN20803_c1_g5	211.57	329.39	234.42	91.62	114.57	161.86	150.19	65.87	-1.32324	0.000728768	0.00592642	down	-1.42821	0.000976375	0.00778254	down
TRINITY_DN15865_c0_g2	113.51	115.76	56.15	1.19	2.36	1.69	149.59	3.09	-5.99048	4.43075e-36	5.01173e-33	down	-5.8149	1.1912e-29	9.00474e-27	down	CCH_ARATH	Copper transport protein CCH
TRINITY_DN23816_c0_g2	90.79	202.33	173.79	481.03	425.18	708.91	149.22	482.96	1.51572	7.55077e-05	0.000818562	up	1.47056	0.000453346	0.00400625	up	MAOC_ORYSJ	NADP-dependent malic enzyme, chloroplastic
TRINITY_DN24175_c1_g1	138.81	176.33	152.51	64.37	52.46	45.97	147.65	56.85	-1.73276	1.01366e-05	0.000136956	down	-1.63795	0.000122298	0.00127664	down	NFYB3_ARATH	Nuclear transcription factor Y subunit B-3
TRINITY_DN28192_c0_g1	62.5	50.93	49.93	27.21	26.56	24.98	147.58	78.42	-1.25842	0.000959791	0.00749689	down	-1.14034	0.00611661	0.0359477	down	EXOS6_DANRE	Exosome complex component MTR3
TRINITY_DN23839_c1_g3	53.43	98.13	61.38	34.42	34.38	43.63	147.56	68.31	-1.1215	0.0032792	0.0210712	down	-1.32196	0.00159721	0.0117818	down	RR9_ARATH	30S ribosomal protein S9, chloroplastic
TRINITY_DN22812_c0_g2	263.46	623.65	461.11	123.16	127.87	184.4	147.24	41.64	-1.87309	1.56373e-06	2.62405e-05	down	-2.06874	2.3617e-06	3.86146e-05	down	CB12_SOLLC	Chlorophyll a-b binding protein 7, chloroplastic
TRINITY_DN19246_c1_g1	262.59	182.39	205.1	88.96	81.61	89.45	145.89	72.32	-1.74021	6.44224e-06	9.166e-05	down	-1.38225	0.000977884	0.00778809	down	ENO1_MAIZE	Enolase 1
TRINITY_DN15971_c0_g1	85.05	126.64	111.29	31.42	42.95	34.16	144.98	64.91	-1.78991	4.28573e-06	6.39433e-05	down	-1.354	0.00126742	0.00967562	down	AVP1_ARATH	Pyrophosphate-energized vacuolar membrane proton pump 1
TRINITY_DN23585_c3_g1	87.88	159.19	270.07	43.64	34.56	14.01	143.86	39.71	-1.87144	1.46189e-06	2.46687e-05	down	-1.82101	1.791e-05	0.000236573	down	ARR8_ARATH	Two-component response regulator ARR8
TRINITY_DN21027_c0_g1	215.23	99.71	190.76	5.21	28.51	14.85	143.51	20.64	-3.48296	4.26402e-17	4.77834e-15	down	-2.85248	9.81788e-11	4.33384e-09	down	LORF2_HUMAN	LINE-1 retrotransposable element ORF2 protein
TRINITY_DN26960_c3_g1	107.56	118.93	126.58	65.87	65.43	70.43	143.12	71.44	-1.08869	0.00412883	0.0254986	down	-1.20563	0.00383699	0.0244555	down
TRINITY_DN24198_c0_g2	112.17	127.23	114.09	66.13	57.39	57.95	142.6	75.8	-1.16927	0.0021056	0.0145725	down	-1.20125	0.00395409	0.0250873	down	DCUP2_ORYSJ	Uroporphyrinogen decarboxylase 2, chloroplastic
TRINITY_DN26347_c1_g1	126.25	76.6	187.31	489.22	568.82	442.04	141.88	583.15	2.29777	4.95818e-09	1.47345e-07	up	2.37416	3.8172e-08	9.5588e-07	up
TRINITY_DN26244_c1_g2	133.79	94.78	158.43	355.41	536.35	432.34	140.59	528.11	1.44253	0.000158095	0.00156179	up	1.58855	0.000156961	0.00159355	up	GALE2_CYATE	UDP-glucose 4-epimerase GEPI48
TRINITY_DN17312_c0_g1	163.34	188.73	192.69	2.73	5.39	1.57	140.21	3.91	-5.89158	5.24988e-36	5.75832e-33	down	-5.32344	3.07612e-26	1.529e-23	down	RAD_ANTMA	Transcription factor RADIALIS
TRINITY_DN25198_c0_g1	92.54	138.84	120.43	52.93	51.89	49.49	139.3	60.17	-1.37215	0.000343004	0.00308227	down	-1.33169	0.00148372	0.011057	down	STAR7_MOUSE	StAR-related lipid transfer protein 7, mitochondrial
TRINITY_DN22122_c0_g1	120.33	102.27	132.48	33.4	41.72	41.29	139.25	51.42	-1.61568	2.76642e-05	0.000336131	down	-1.47465	0.00045285	0.00400284	down	GSTZ1_ARATH	Glutathione S-transferase Z1
TRINITY_DN28286_c0_g1	97.04	108.51	103.4	46.11	46.41	39.7	139.2	62.15	-1.47454	0.000124292	0.00126479	down	-1.43026	0.000666701	0.0055856	down	CAD8B_ORYSJ	Probable cinnamyl alcohol dehydrogenase 8B
TRINITY_DN16977_c0_g1	65.22	120.74	76.52	42.14	44.02	49.15	139.17	53.41	-1.21031	0.00151701	0.0110638	down	-1.6018	0.000147209	0.00150634	down	RK29_MAIZE	50S ribosomal protein L29, chloroplastic
TRINITY_DN28373_c1_g1	166.38	51.27	76.19	14.92	19.44	15.54	138.81	31.31	-2.56822	1.33139e-10	5.28991e-09	down	-2.35787	4.99248e-08	1.21988e-06	down	C81E1_GLYEC	Isoflavone 2'-hydroxylase
TRINITY_DN21758_c1_g3	129.65	257.94	163.27	53.23	54.86	75	138.81	40.58	-1.72092	8.20729e-06	0.000113646	down	-1.81208	2.01887e-05	0.000261905	down	APX8_ORYSJ	Probable L-ascorbate peroxidase 8, chloroplastic
TRINITY_DN23103_c1_g3	148.49	139.12	122.91	69.09	62.89	76.2	137.91	54.44	-1.17476	0.00238272	0.0161356	down	-1.57176	0.000247271	0.00237492	down	HOX16_ORYSJ	Homeobox-leucine zipper protein HOX16
TRINITY_DN21638_c1_g1	102.86	100.55	122.84	35.53	41.3	44.32	137.36	56.72	-1.64029	2.07113e-05	0.00026012	down	-1.53218	0.000270408	0.00257265	down	Y3913_ARATH	Uncharacterized protein At3g49140
TRINITY_DN24549_c1_g1	72.82	117.22	98.13	34.48	36.91	34.82	137.02	46.02	-1.7564	5.56214e-06	8.066e-05	down	-1.82071	1.78691e-05	0.000236118	down
TRINITY_DN18780_c1_g2	106.23	213.08	153.57	89.74	82.62	105.54	135.61	72.84	-1.03714	0.00616935	0.0355809	down	-1.14089	0.00614336	0.0360757	down	RK28_ARATH	50S ribosomal protein L28, chloroplastic
TRINITY_DN25300_c0_g1	89.82	68.97	95.62	42.74	41.4	45.01	133.67	64.92	-1.15698	0.00234241	0.0159312	down	-1.21519	0.0035643	0.0229758	down	SIGC_ARATH	RNA polymerase sigma factor sigC
TRINITY_DN28534_c0_g1	91.81	99.55	103.39	35.93	44.62	32.71	133.63	61.72	-1.42608	0.000199514	0.00191809	down	-1.18809	0.00440371	0.0274409	down	AVP_VIGRR	Pyrophosphate-energized vacuolar membrane proton pump
TRINITY_DN28993_c2_g1	86.83	108.97	94.97	433.66	439.61	581.72	133.26	966.68	3.11419	1.64913e-14	1.27004e-12	up	3.63936	1.30157e-15	1.34336e-13	up	RFS2_ARATH	Probable galactinol--sucrose galactosyltransferase 2
TRINITY_DN24981_c1_g1	61.2	111.65	93.06	34.93	32.92	18.31	132.22	41.47	-1.87983	1.34044e-06	2.29049e-05	down	-1.89893	8.29314e-06	0.000119128	down
TRINITY_DN26804_c0_g1	126.2	141.89	112.53	81.53	77.96	88.47	132.19	75.82	-1.07647	0.00452115	0.0274668	down	-1.10178	0.0080433	0.0450944	down	GLPE_HAEDU	Thiosulfate sulfurtransferase GlpE {ECO:0000255|HAMAP-Rule:MF_01009}
TRINITY_DN25991_c1_g3	81.43	63.87	109.16	412.55	709.78	395.56	131.82	664.02	1.79533	5.23934e-06	7.63655e-05	up	1.80751	2.15635e-05	0.000278148	up
TRINITY_DN15223_c0_g1	239.66	98.7	142.53	21.3	56.85	38.27	131.74	43.27	-2.05445	4.98032e-07	9.52788e-06	down	-1.87159	2.27589e-05	0.00029201	down	PHT1A_ORYSJ	Phototropin-1A
TRINITY_DN17196_c1_g1	90.71	153.22	110.21	60.34	60.74	73.43	131.31	59.6	-1.07475	0.00463509	0.028018	down	-1.35905	0.00117779	0.00909473	down	RK21_SPIOL	50S ribosomal protein L21, chloroplastic
TRINITY_DN23158_c1_g2	247.64	238.86	558	1952.54	2576.92	1564.1	130.99	809.52	1.99885	2.79141e-07	5.65721e-06	up	1.99023	3.19806e-06	5.03871e-05	up
TRINITY_DN24192_c1_g3	150.86	196.06	204.45	105.45	95.22	94.43	130.04	68.98	-1.12997	0.00287401	0.0188524	down	-1.13356	0.00641499	0.0374405	down	SFH8_ARATH	Phosphatidylinositol/phosphatidylcholine transfer protein SFH8
TRINITY_DN25387_c0_g3	111.49	74.12	97.61	33.17	25.94	22.66	129.7	34.76	-1.99556	3.05562e-07	6.15477e-06	down	-2.17654	4.0198e-07	7.87378e-06	down	NAGS1_ARATH	Probable amino-acid acetyltransferase NAGS1, chloroplastic
TRINITY_DN20354_c0_g1	92.53	145.23	104.38	50.76	35.09	55.19	129.18	65.82	-1.38872	0.000280572	0.00258544	down	-1.27636	0.00224955	0.0156609	down	RAA1C_ARATH	Ras-related protein RABA1c
TRINITY_DN24744_c0_g3	63.1	122.98	137.81	73.4	49.75	52.98	128.74	67.86	-1.11846	0.00341374	0.0217887	down	-1.16465	0.005428	0.0325599	down
TRINITY_DN27045_c2_g1	103.74	59.69	91.34	15.85	23.61	23.2	128.71	28.91	-2.33622	4.01764e-09	1.21999e-07	down	-2.49749	1.04906e-08	3.05162e-07	down
TRINITY_DN18672_c1_g1	172.81	67.76	151.05	25.61	33.66	21.53	128.53	30.11	-2.50427	3.69735e-10	1.35181e-08	down	-2.38666	4.44188e-08	1.09567e-06	down	MYB1_HORVU	Myb-related protein Hv1
TRINITY_DN29677_c3_g1	112.01	54.98	91.44	13.27	31.1	18.44	128.18	47.19	-2.19098	2.69562e-08	6.81359e-07	down	-1.61925	0.000125374	0.00130649	down	PHT1B_ORYSJ	Phototropin-1B
TRINITY_DN25136_c0_g2	72.64	60.59	67.44	125.09	237.37	232.06	127.81	427.6	1.44646	0.00015484	0.00153172	up	1.6093	0.00013051	0.00135418	up	IDHC_TOBAC	Isocitrate dehydrogenase [NADP]
TRINITY_DN18159_c0_g2	96.63	46.89	76.83	12.99	14.31	12.9	127.75	21.37	-2.39672	1.90928e-09	6.12663e-08	down	-2.59379	3.44614e-09	1.11248e-07	down	TLP_ORYSJ	Thaumatin-like protein
TRINITY_DN17364_c1_g2	76.14	121.4	116.38	3.7	21.5	2.35	127.71	17.74	-3.6237	7.00406e-18	8.83342e-16	down	-2.97811	2.53156e-11	1.23134e-09	down	GRC10_ORYSJ	Glutaredoxin-C10
TRINITY_DN27082_c2_g1	409.29	238.69	402.77	916.42	933.2	1104.06	127.59	435.74	1.81966	2.50251e-06	3.96762e-05	up	2.01115	2.3819e-06	3.88786e-05	up
TRINITY_DN18447_c0_g1	66.99	148.34	102.02	52.11	48.15	60.47	126.63	56.31	-1.21169	0.00146306	0.0107505	down	-1.41684	0.000734491	0.00608888	down	TL17_ARATH	Thylakoid lumenal 17.4 kDa protein, chloroplastic
TRINITY_DN24650_c1_g1	108.06	72.11	107.16	552.4	591.13	664.95	125.49	799	2.48111	3.45248e-10	1.2674e-08	up	2.47834	1.06044e-08	3.0758e-07	up	OCS1_MAIZE	Ocs element-binding factor 1
TRINITY_DN27106_c0_g1	78.11	81.96	94.34	33.25	28.54	29.65	124.98	47.1	-1.77951	4.04405e-06	6.06373e-05	down	-1.65118	8.91536e-05	0.000974379	down	CHLD_PEA	Magnesium-chelatase subunit ChlD, chloroplastic
TRINITY_DN27277_c2_g2	73.61	89.2	76.22	44.92	32.74	36.45	124.96	61.38	-1.23664	0.00115718	0.0087976	down	-1.16646	0.00508314	0.0308792	down	PP420_ARATH	Pentatricopeptide repeat-containing protein At5g46580, chloroplastic
TRINITY_DN28534_c0_g4	73.69	98.35	76.17	24.22	33.19	18.54	124.93	56.14	-1.93802	1.62636e-06	2.7128e-05	down	-1.37721	0.0012359	0.0094769	down	AVP1_ARATH	Pyrophosphate-energized vacuolar membrane proton pump 1
TRINITY_DN27117_c0_g1	56.94	78.87	42.65	28.57	27.42	24.91	124.38	70.19	-1.42849	0.000187971	0.00182212	down	-1.09172	0.00859716	0.0475966	down	EBF1_ARATH	EIN3-binding F-box protein 1
TRINITY_DN23853_c1_g4	68.09	115.74	77.48	20.2	21.13	26.83	123.5	26.49	-2.25523	1.09799e-08	3.01081e-07	down	-2.43496	2.16845e-08	5.84997e-07	down	TLP40_SPIOL	Peptidyl-prolyl cis-trans isomerase, chloroplastic
TRINITY_DN29595_c1_g1	128.77	112.88	137.45	49.47	50.56	46.35	122.79	52.35	-1.53203	7.34209e-05	0.000797582	down	-1.47585	0.000469086	0.00413227	down	C71D6_SOLCH	Cytochrome P450 71D6
TRINITY_DN27323_c0_g1	95.35	102.77	104.17	47.23	42.08	40.22	122.22	57.79	-1.52508	6.81572e-05	0.000745773	down	-1.33139	0.00143347	0.0107377	down	Y2369_ARATH	BTB/POZ domain-containing protein At2g13690
TRINITY_DN29567_c0_g1	90.26	71.01	100.19	39.68	38.74	42.59	121.83	61.89	-1.27446	0.000819948	0.00655307	down	-1.20452	0.00384308	0.0244728	down	SIGB_ARATH	RNA polymerase sigma factor sigB
TRINITY_DN26997_c1_g1	98.99	59.87	104.74	23.6	31.38	29.91	121.39	39.3	-1.97648	3.70279e-07	7.26824e-06	down	-1.89223	8.40596e-06	0.000120557	down	FMO1_ARATH	Probable flavin-containing monooxygenase 1
TRINITY_DN20911_c0_g2	66.68	86.44	62.51	218.9	196.97	227.33	120.21	337.07	1.32774	0.000493525	0.00424207	up	1.25606	0.00258273	0.0175364	up	RAN1_ORYSJ	GTP-binding nuclear protein Ran-1
TRINITY_DN20993_c1_g2	133.52	59.58	82.59	28.67	38.88	40.77	119.9	62.3	-1.29793	0.000671407	0.0055333	down	-1.14397	0.00605762	0.0356646	down
TRINITY_DN16059_c0_g1	59.58	151.92	108.71	21.73	25.23	43.29	119.59	27.91	-2.10003	8.09675e-08	1.85487e-06	down	-2.32165	8.55481e-08	1.97966e-06	down	PQL1_ARATH	PsbQ-like protein 1, chloroplastic
TRINITY_DN26985_c0_g2	139.08	30.12	60.46	9.71	5.78	2.98	119.33	11.36	-3.73634	4.87666e-19	7.35481e-17	down	-3.57725	3.54976e-15	3.38956e-13	down	C78A6_ARATH	Cytochrome P450 78A6
TRINITY_DN21491_c0_g2	166.87	236	212.8	13.74	20.4	13.49	119.09	6.84	-3.25983	6.15014e-15	5.03644e-13	down	-4.01794	3.10514e-17	4.18848e-15	down
TRINITY_DN28067_c1_g1	115.88	44.48	67.84	4.09	5.5	2.58	119.04	10.63	-4.38619	1.12517e-23	2.97276e-21	down	-3.78997	2.66167e-16	3.05629e-14	down	SETH6_ARATH	BTB/POZ domain-containing protein SETH6
TRINITY_DN22212_c5_g2	67.22	71.51	100.88	218.57	227.57	203.55	117.25	357	1.31805	0.000555341	0.00468995	up	1.56368	0.000202374	0.00198947	up	XERIC_ARATH	Probable E3 ubiquitin-protein ligase XERICO
TRINITY_DN23683_c4_g1	56.62	55.67	50.75	32.82	31.48	36.69	116.79	60.03	-1.16063	0.0024363	0.0164493	down	-1.27023	0.00241872	0.0165935	down
TRINITY_DN24299_c2_g1	160.48	48.98	74.63	28.23	41.35	24.98	116.71	55.1	-1.79837	4.11177e-06	6.14998e-05	down	-1.31472	0.00176513	0.0127757	down	CSPL5_SORBI	CASP-like protein 1D1
TRINITY_DN28668_c1_g1	285.9	209.34	279.95	651.63	750.18	735.31	116.49	394.79	1.3471	0.00040951	0.00360999	up	1.70751	5.31007e-05	0.0006144	up
TRINITY_DN20436_c0_g1	81.34	83.7	73.6	267.35	245.48	245.24	115.46	445.03	1.47052	0.00012163	0.00124403	up	1.66053	8.12459e-05	0.000899092	up	DCAM_MAIZE	S-adenosylmethionine decarboxylase proenzyme
TRINITY_DN29059_c0_g1	69.76	55.73	69.71	25.14	28.7	26.28	114.72	44.55	-1.55674	4.94272e-05	0.000562953	down	-1.64169	9.71945e-05	0.00104837	down	CK5P1_ORYSJ	CDK5RAP1-like protein
TRINITY_DN22580_c0_g1	643.55	460.33	825.61	3638.83	5419.82	3321.32	114.67	846.17	2.27998	6.54306e-09	1.88711e-07	up	2.48551	1.29822e-08	3.6888e-07	up
TRINITY_DN13252_c0_g1	122.73	85.56	145.42	36.33	28.05	25.17	114.62	26.26	-2.16694	3.84028e-08	9.37309e-07	down	-2.34382	7.33895e-08	1.71692e-06	down
TRINITY_DN29418_c0_g2	124.27	70.16	94.53	57.52	38.23	29.03	114.51	52.55	-1.49329	9.78744e-05	0.00102984	down	-1.31582	0.00165392	0.0121189	down	ALDO1_MAIZE	Indole-3-acetaldehyde oxidase
TRINITY_DN20600_c0_g2	122.51	119.66	162.94	66.28	77.67	57.03	114.22	57.9	-1.23436	0.00118715	0.00900314	down	-1.18315	0.00455468	0.0281881	down	Y1770_SYNY3	Uncharacterized protein sll1770
TRINITY_DN22989_c0_g1	101.16	86.98	93.06	28.7	24.43	30.14	113.78	36.08	-1.95068	5.04534e-07	9.62684e-06	down	-1.85811	1.18908e-05	0.000164364	down	C86B1_ARATH	Cytochrome P450 86B1
TRINITY_DN24235_c1_g1	150.08	94.42	100.67	52.62	49.46	51.34	113.67	48.68	-1.36944	0.000342721	0.00308049	down	-1.45701	0.00052968	0.00459246	down	HOX16_ORYSJ	Homeobox-leucine zipper protein HOX16
TRINITY_DN21531_c0_g1	210.91	113.27	117.61	44.67	35.79	36.93	113.19	43.1	-2.09676	8.62495e-08	1.96253e-06	down	-1.61563	0.000138233	0.00142453	down	ENO1_MAIZE	Enolase 1
TRINITY_DN26091_c1_g2	89	165.48	94.72	53.08	31.99	52.45	112.81	41.44	-1.56814	4.44147e-05	0.000510507	down	-1.61854	0.000124882	0.00130173	down	DIT21_ARATH	Dicarboxylate transporter 2.1, chloroplastic
TRINITY_DN29729_c1_g2	511.72	385.57	893.98	2958.42	3220.02	1778.05	112.79	577.6	1.98448	3.62691e-07	7.1581e-06	up	2.05607	2.27084e-06	3.71997e-05	up
TRINITY_DN24988_c3_g8	175.86	94.24	213.29	4.02	52.51	10.75	111.34	14.28	-3.00162	3.0022e-12	1.57261e-10	down	-3.19697	2.6663e-11	1.2934e-09	down
TRINITY_DN24646_c0_g1	69.38	46.74	53.36	19.6	18.22	15.95	111.3	35.89	-1.7875	3.82548e-06	5.78633e-05	down	-1.77334	2.79609e-05	0.000349007	down	PPOC_ORYSJ	Protoporphyrinogen oxidase, chloroplastic
TRINITY_DN27525_c0_g1	49.25	83.01	65.13	25.41	23.88	28.3	109.87	32.52	-1.68886	1.14742e-05	0.000153198	down	-2.05633	1.45506e-06	2.49749e-05	down	WRKY4_ARATH	Probable WRKY transcription factor 4
TRINITY_DN26150_c3_g3	98.89	88.88	104.91	45.94	50.09	41.67	109.81	52.25	-1.29379	0.00108034	0.00829527	down	-1.3044	0.00235892	0.0163097	down
TRINITY_DN20511_c0_g1	106.86	159.6	136.33	65.24	56.11	63.11	109.77	53.65	-1.2123	0.00144285	0.0106273	down	-1.26546	0.00246144	0.0168547	down	RK11_SPIOL	50S ribosomal protein L11, chloroplastic
TRINITY_DN22498_c3_g1	173.79	79.18	148.61	37.53	47.55	26.18	109.72	30.88	-2.18548	3.42215e-08	8.43502e-07	down	-2.33412	8.43175e-08	1.95368e-06	down	MYB38_MAIZE	Myb-related protein Zm38
TRINITY_DN23312_c0_g2	95.64	137.47	91.4	184.05	317.49	342.78	107.77	276.47	1.13337	0.0027967	0.0184221	up	1.13543	0.00632204	0.0370172	up	SRS1_ORYSJ	Salt stress root protein RS1
TRINITY_DN23533_c0_g1	153.56	163.67	143.78	61.81	63.73	70.96	107.25	41.62	-1.19693	0.00170411	0.0122143	down	-1.48555	0.000419756	0.00374039	down
TRINITY_DN15063_c0_g1	84.54	97.32	138.21	58.46	36.19	55.01	106.64	47.27	-1.30946	0.000691	0.00566511	down	-1.42841	0.00075972	0.00626937	down
TRINITY_DN27839_c1_g1	113.46	85.61	136.63	28.82	37.55	21.78	106.01	34.49	-2.02374	2.2096e-07	4.58856e-06	down	-1.80773	2.10907e-05	0.000272632	down	WAKLM_ARATH	Wall-associated receptor kinase-like 17
TRINITY_DN26058_c0_g1	83.72	65.81	85.06	41.48	38.72	42.88	105.89	49.9	-1.11785	0.00320829	0.0206816	down	-1.28319	0.0021077	0.0148385	down	CPNB4_ARATH	Chaperonin 60 subunit beta 4, chloroplastic
TRINITY_DN22089_c1_g1	61.15	41.99	63.53	9.68	19.25	20.76	105.61	39.08	-1.87311	1.47146e-06	2.48072e-05	down	-1.58885	0.000164398	0.00165699	down	Y5738_ARATH	BTB/POZ domain-containing protein At5g67385
TRINITY_DN22084_c2_g4	76.62	71.45	83.8	18	20.44	22.41	105.56	26.36	-2.30268	6.9715e-09	1.98693e-07	down	-2.26313	1.76369e-07	3.77556e-06	down	TIC62_PEA	Protein TIC 62, chloroplastic
TRINITY_DN21092_c1_g2	65.45	36.32	59.05	17.87	18.17	16.14	105.24	29.74	-1.78012	1.17341e-05	0.000156092	down	-2.03836	3.11049e-06	4.91355e-05	down
TRINITY_DN17829_c2_g1	90.95	41.64	73.13	11.91	11.15	9.06	105.06	15.61	-3.06929	7.22344e-14	5.00881e-12	down	-3.08848	5.86453e-12	3.26372e-10	down	PTR4_ARATH	Protein NRT1/ PTR FAMILY 5.3
TRINITY_DN29760_c6_g1	145.58	133.63	183.81	448.67	476.68	513.86	104.7	357.4	1.48517	0.000109516	0.00113388	up	1.82081	1.84182e-05	0.000242139	up	TCS1_CAMSI	Caffeine synthase 1
TRINITY_DN29690_c1_g1	132.22	197.04	150.25	63.21	56.86	77.73	104.56	44.1	-1.51508	7.84693e-05	0.000846076	down	-1.46987	0.000481214	0.00422986	down	RUBR_SYNY3	Rubredoxin
TRINITY_DN24702_c1_g1	72.04	122.21	116.12	14.03	20.9	14.99	104.18	22.06	-2.84784	1.40118e-12	7.80262e-11	down	-2.43522	1.94979e-08	5.34353e-07	down	DRL7_ARATH	Probable disease resistance protein At1g58390
TRINITY_DN28933_c3_g3	50.09	78.99	83.06	14.12	19.61	16.77	104.08	24.72	-2.26443	1.55283e-08	4.12674e-07	down	-2.26702	1.97136e-07	4.17332e-06	down	LEU12_ARATH	2-isopropylmalate synthase 2, chloroplastic
TRINITY_DN25348_c1_g1	32.85	104.54	88.49	1090.14	707.85	914.67	103.79	1104.84	3.24685	1.81448e-15	1.60188e-13	up	3.114	2.55026e-12	1.50221e-10	up	NLTP2_ORYSI	Non-specific lipid-transfer protein 2
TRINITY_DN19381_c1_g3	95	127.59	87.56	22.9	32.61	45.49	103.65	36.93	-1.86144	2.1541e-06	3.47769e-05	down	-1.71413	6.42027e-05	0.000727089	down
TRINITY_DN25235_c0_g2	60.02	116.34	75.89	32.93	40.15	51.48	103.49	38.54	-1.49298	0.000111599	0.00115314	down	-1.54336	0.00025855	0.00247077	down	STEP1_ARATH	Stress enhanced protein 1, chloroplastic
TRINITY_DN18265_c1_g1	83.64	108.44	156.7	55.31	69.94	69.8	103.09	55.72	-1.14812	0.00258132	0.0172397	down	-1.10349	0.00816954	0.0457104	down	CHAC2_XENLA	Putative glutathione-specific gamma-glutamylcyclotransferase 2 {ECO:0000250|UniProtKB:Q9BUX1}
TRINITY_DN29677_c3_g4	115.69	24.37	110.53	20.26	12.56	14.43	102.65	24.79	-2.72063	1.63462e-11	7.63443e-10	down	-2.44677	2.04545e-08	5.56826e-07	down	PHT1B_ORYSJ	Phototropin-1B
TRINITY_DN17364_c1_g1	87.35	129.77	107.42	2.34	19.36	5.25	102.63	15.21	-3.82793	1.51971e-19	2.43395e-17	down	-3.01895	1.38069e-11	7.07602e-10	down	GRXC1_ORYSJ	Glutaredoxin-C1
TRINITY_DN22637_c0_g1	127.8	107.8	118.05	44.43	48.04	50.51	102.54	41.22	-1.3659	0.000352383	0.0031587	down	-1.45293	0.000542623	0.00468899	down	DYL2_SCHMA	Probable dynein light chain
TRINITY_DN29686_c1_g1	60.64	72.1	121.43	20.31	16.54	11.77	102.02	21.62	-2.00469	4.69883e-07	9.05157e-06	down	-1.84248	2.0435e-05	0.000264722	down	FLS2_ARATH	LRR receptor-like serine/threonine-protein kinase FLS2
TRINITY_DN19749_c1_g1	141.68	75.46	114.92	317.82	255.78	315.62	101.2	249.47	1.25376	0.000984329	0.00765421	up	1.11626	0.00728262	0.0415487	up	Y3721_ARATH	Uncharacterized protein At3g27210
TRINITY_DN17122_c0_g3	63.58	126.91	82.53	21.2	20.29	13.11	100.88	24.1	-2.51989	3.63869e-10	1.33306e-08	down	-2.23516	2.79166e-07	5.66846e-06	down	GSTUH_ARATH	Glutathione S-transferase U17
TRINITY_DN22936_c3_g1	80.87	73.64	75.51	35.64	37.41	37.12	99.77	43.43	-1.28456	0.000750946	0.00608218	down	-1.44419	0.000575017	0.00493251	down	ODPA3_ORYSJ	Pyruvate dehydrogenase E1 component subunit alpha-3, chloroplastic
TRINITY_DN24865_c2_g1	129.23	84.78	96.72	27.43	32.71	19.17	99.36	25.92	-1.99908	2.761e-07	5.59873e-06	down	-2.06305	1.37247e-06	2.36468e-05	down
TRINITY_DN14938_c0_g1	61.47	103.8	60.92	9.03	32.23	13.44	98.1	34.95	-2.28534	8.70059e-09	2.42251e-07	down	-1.70229	6.21848e-05	0.000707106	down
TRINITY_DN26704_c2_g1	76.83	137.07	114.14	57	42.1	65.43	97.83	47.27	-1.34312	0.000545937	0.00462132	down	-1.361	0.00131892	0.0100119	down
TRINITY_DN21671_c0_g2	73.06	117.67	85.2	48.46	33.41	47.55	97.61	42.09	-1.34902	0.000416485	0.00366256	down	-1.44087	0.000605681	0.00516623	down
TRINITY_DN28719_c1_g1	102.26	178.62	138.4	51.66	59.23	90.4	97.5	38.52	-1.45705	0.000139332	0.00139394	down	-1.59704	0.000146401	0.00150145	down	MAA3_ARATH	Probable helicase MAGATAMA 3
TRINITY_DN19231_c0_g1	55.65	44.65	53.31	16.64	28.83	23.49	96.12	45.74	-1.39255	0.000280535	0.00258544	down	-1.33536	0.0014241	0.0106824	down	RN141_BOVIN	RING finger protein 141
TRINITY_DN22588_c1_g2	76.59	70.04	88.81	336.07	477.4	470.15	95.86	398.21	2.1788	2.65272e-08	6.70985e-07	up	1.77123	2.86382e-05	0.000356601	up
TRINITY_DN29490_c3_g4	137.32	99.12	173.76	866.54	1009.35	821.58	95.64	738.71	2.52336	5.58297e-10	1.98899e-08	up	2.70152	1.47657e-09	5.11723e-08	up
TRINITY_DN26629_c0_g1	104.29	61.63	80.12	32.36	36.42	32.37	95.59	47.92	-1.52787	6.67823e-05	0.000732279	down	-1.28764	0.00203733	0.0144052	down	PHYB_SORBI	Phytochrome B
TRINITY_DN20898_c0_g2	32.09	53.6	109.8	146.3	304.61	103.22	95.51	378.94	1.22124	0.00134166	0.00998203	up	1.60246	0.000141245	0.00145104	up	SAP1_ORYSJ	Zinc finger A20 and AN1 domain-containing stress-associated protein 1
TRINITY_DN24144_c0_g1	59.93	89.87	73.01	35.26	43.69	34.81	95.25	34.83	-1.18972	0.0033494	0.0214385	down	-1.69689	0.000120399	0.00126053	down
TRINITY_DN17364_c1_g5	79.62	132.68	100.12	7.89	40.65	8.38	94.71	31.4	-2.69159	2.48686e-11	1.12479e-09	down	-1.81513	2.19472e-05	0.000282596	down	GRXC1_ORYSJ	Glutaredoxin-C1
TRINITY_DN25072_c1_g1	46.77	81.57	53.33	37.15	27.43	27.08	94.08	49.07	-1.38548	0.0011062	0.00846152	down	-1.24431	0.00468216	0.0288589	down	TBA3_HORVU	Tubulin alpha-3 chain
TRINITY_DN28452_c1_g1	92.25	81.06	81.66	38.53	38.37	47.1	94.07	40.86	-1.22028	0.00137116	0.010164	down	-1.38358	0.000961594	0.00768431	down
TRINITY_DN28475_c2_g1	74.32	68.2	58.94	24.28	28.06	37.11	93.89	35.7	-1.13567	0.0028462	0.0187141	down	-1.29869	0.00190041	0.01358	down
TRINITY_DN27546_c2_g1	153.39	85.61	148.42	49.12	39.33	44.9	93.24	36.85	-1.90001	1.02863e-06	1.81091e-05	down	-1.73774	4.06129e-05	0.000485388	down	LPP3_ARATH	Putative lipid phosphate phosphatase 3, chloroplastic
TRINITY_DN24108_c1_g3	72.85	61.85	62.51	320.63	186.92	242.86	93.13	321.79	1.73311	6.84063e-06	9.66069e-05	up	1.58884	0.000157401	0.00159757	up	TFS2_SCHPO	Transcription elongation factor S-II
TRINITY_DN24784_c1_g1	61.8	48.89	66.44	8.42	5.07	7.64	93.07	8.56	-3.39149	3.38792e-16	3.34139e-14	down	-3.77677	3.30642e-16	3.71435e-14	down	OPT4_ARATH	Oligopeptide transporter 4
TRINITY_DN20066_c3_g1	89.81	40.35	74.94	43.19	30.31	31.63	92.46	44.19	-1.19465	0.00186992	0.0132143	down	-1.35855	0.00128184	0.00976928	down	RGA3_SOLBU	Putative disease resistance protein RGA3
TRINITY_DN18727_c0_g1	14.87	24.69	26.85	87.54	127.43	108.01	91.01	384.1	2.00557	3.67154e-07	7.21568e-06	up	1.81908	1.81461e-05	0.000239604	up
TRINITY_DN21568_c2_g1	58.75	35.74	56.85	7.05	8.15	4.37	90.92	14.47	-3.12737	2.21152e-14	1.67465e-12	down	-2.89128	5.91951e-11	2.70516e-09	down	Y5102_ARATH	Serine/threonine-protein kinase At5g01020
TRINITY_DN21807_c1_g3	109.6	195.65	127.16	61.21	74.29	88.17	90.15	41.19	-1.16197	0.00246147	0.0165913	down	-1.28794	0.002456	0.016827	down	BQMT2_ORYSJ	2-methyl-6-phytyl-1,4-hydroquinone methyltransferase 2, chloroplastic
TRINITY_DN27520_c1_g1	95.08	88.36	147.98	420.95	602.24	445.94	90.09	434.96	1.80986	3.03039e-06	4.71979e-05	up	1.94354	5.21194e-06	7.89296e-05	up
TRINITY_DN23565_c1_g3	77.13	61.08	61.4	23.6	21.47	19.64	89.78	33.15	-1.8593	1.62427e-06	2.71057e-05	down	-1.66503	8.021e-05	0.000889221	down	BBX22_ARATH	B-box zinc finger protein 22 {ECO:0000303|PubMed:19920209}
TRINITY_DN19459_c0_g1	68.67	40.72	56.55	17.07	25.52	26.16	89.62	37.74	-1.58509	3.84144e-05	0.000448676	down	-1.59337	0.000156791	0.00159271	down	CCP31_ORYSJ	Cyclin-P3-1
TRINITY_DN27591_c0_g2	47.83	74.34	71.11	28.76	41.87	35.65	89.41	52.77	-1.29682	0.000698262	0.005713	down	-1.16746	0.00515065	0.0312005	down	BH035_ARATH	Transcription factor bHLH35
TRINITY_DN18480_c3_g1	30.78	72.24	56.81	5.04	5.68	5.92	88.22	8.83	-3.63973	5.60502e-18	7.21991e-16	down	-3.77386	3.42756e-16	3.83855e-14	down
TRINITY_DN17621_c0_g2	57.48	89.12	66.79	14.32	18.8	12.66	87.28	19.07	-2.46416	6.64813e-10	2.34081e-08	down	-2.41569	3.05049e-08	7.8837e-07	down
TRINITY_DN21610_c0_g1	56.64	59.83	53.21	27.02	26.25	30.32	86.02	42.02	-1.22909	0.00130101	0.00974168	down	-1.23662	0.00311587	0.0205301	down
TRINITY_DN20385_c4_g2	48.74	88.7	89.68	9.42	13.58	9.83	85.84	17.02	-3.09024	4.60025e-14	3.33022e-12	down	-2.58482	3.84238e-09	1.23055e-07	down	RPP13_ARATH	Disease resistance protein RPP13
TRINITY_DN23245_c2_g2	74.79	22.93	101.44	7.84	36.87	9.14	85.65	44.47	-2.02712	2.02675e-07	4.25277e-06	down	-1.16587	0.00516125	0.0312595	down	NEP1_NEPGR	Aspartic proteinase nepenthesin-1
TRINITY_DN26225_c1_g1	58.36	59.47	64.79	21.52	25.69	26.43	85.56	36.04	-1.36319	0.000374326	0.00332494	down	-1.40129	0.000853947	0.00693187	down	MENB_ARATH	1,4-dihydroxy-2-naphthoyl-CoA synthase, peroxisomal
TRINITY_DN26184_c0_g2	62.04	32.48	56.21	22.45	17.63	14.26	85.27	31.86	-1.66171	1.63686e-05	0.000210847	down	-1.64781	9.39692e-05	0.0010169	down	YSL16_ORYSJ	Probable metal-nicotianamine transporter YSL16
TRINITY_DN16876_c0_g1	74.4	91.93	69.7	48.05	28.23	44.45	84.76	44.22	-1.18516	0.00256183	0.0171274	down	-1.2046	0.0045596	0.0282137	down	IPYR1_ARATH	Soluble inorganic pyrophosphatase 1, chloroplastic
TRINITY_DN26261_c3_g1	52.61	22.26	37.12	9.9	12.16	6.03	84.56	16.21	-1.77537	6.25927e-06	8.9656e-05	down	-2.31179	1.1042e-07	2.48702e-06	down	U74F2_ARATH	UDP-glycosyltransferase 74F2
TRINITY_DN19097_c2_g1	31.27	134.17	43.18	38.95	30.78	34.36	83.66	35.3	-2.07507	1.33733e-07	2.91953e-06	down	-1.84125	1.58595e-05	0.000212347	down	IBBR_ORYSI	Bowman-Birk type bran trypsin inhibitor
TRINITY_DN20117_c0_g1	49.31	54.13	46.17	29.44	17.5	32.41	82.98	39.43	-1.09787	0.00409705	0.0253412	down	-1.41425	0.000778167	0.00640558	down
TRINITY_DN19937_c0_g4	55.83	123.04	65.49	25.43	25.21	40.95	82.76	30.99	-1.74726	6.55896e-06	9.31377e-05	down	-1.68277	7.54262e-05	0.000842623	down	CB12_PETHY	Chlorophyll a-b binding protein, chloroplastic
TRINITY_DN20941_c4_g1	41.27	45.27	55.06	14.17	8.65	5.74	82.08	16.51	-2.57802	1.43009e-10	5.65104e-09	down	-2.6068	2.93858e-09	9.60599e-08	down	ARR8_ARATH	Two-component response regulator ARR8
TRINITY_DN28150_c0_g1	37.92	48.19	34.33	24.22	17.19	21.19	81.74	39.31	-1.18256	0.00199329	0.013923	down	-1.27676	0.00229389	0.0159208	down	GLGS_ORYSJ	Glucose-1-phosphate adenylyltransferase small subunit, chloroplastic/amyloplastic
TRINITY_DN18227_c1_g1	82.62	62.5	77.16	25.51	27.94	27.52	81.61	27.93	-1.67954	1.42972e-05	0.000187026	down	-1.7863	2.76409e-05	0.000345369	down	P2C71_ORYSJ	Probable protein phosphatase 2C 71
TRINITY_DN15965_c0_g1	25.11	114.63	49.76	31.74	25.06	39.92	81.56	36.55	-1.26158	0.000962728	0.00751821	down	-1.39538	0.000892573	0.00718085	down	PRXQ_WHEAT	Peroxiredoxin Q, chloroplastic
TRINITY_DN20909_c3_g3	31.12	97.34	49.08	18.81	12.47	14.23	81.4	20.43	-2.26605	8.07248e-09	2.27209e-07	down	-2.23511	2.03072e-07	4.27902e-06	down	ILVB1_MAIZE	Acetolactate synthase 1, chloroplastic
TRINITY_DN27298_c0_g1	60.46	83.62	65.95	24.3	23.52	25.93	81.28	36.69	-1.44094	0.000175371	0.00171653	down	-1.32899	0.00152038	0.0112955	down	GGPPS_HEVBR	Geranylgeranyl pyrophosphate synthase, chloroplastic
TRINITY_DN26710_c0_g1	45.35	73.69	58.66	11.6	10.21	14.07	81.21	17.59	-2.41684	1.02173e-09	3.44345e-08	down	-2.42541	2.27796e-08	6.09555e-07	down	APOD_MOUSE	Apolipoprotein D
TRINITY_DN19301_c0_g1	93	18.93	29.75	6.89	2.52	1.84	81.12	3.34	-3.76768	3.76759e-15	3.18625e-13	down	-4.82319	3.61701e-19	6.76512e-17	down	C78A3_SOYBN	Cytochrome P450 78A3
TRINITY_DN23299_c0_g3	54.39	68.39	49.62	314.4	253.69	334.81	81.12	476.74	2.14952	3.88224e-08	9.45637e-07	up	2.33312	6.30157e-08	1.50133e-06	up	PIP13_MAIZE	Aquaporin PIP1-3/PIP1-4
TRINITY_DN22640_c0_g1	145.7	112.92	163.12	32.76	31.09	46.29	81.09	22.85	-2.13379	6.33045e-07	1.17831e-05	down	-2.06897	9.49262e-06	0.000134232	down
TRINITY_DN23344_c2_g4	96.55	101.67	129.7	58.38	60.94	47.95	80.89	35.65	-1.18116	0.00275244	0.0181702	down	-1.424	0.0011027	0.008625	down	SERK1_ARATH	Somatic embryogenesis receptor kinase 1
TRINITY_DN21027_c0_g2	55.5	19.57	40.61	0.45	7.43	2.67	80.88	10.57	-3.76033	1.68289e-14	1.29055e-12	down	-3.12312	4.67428e-11	2.17444e-09	down
TRINITY_DN28562_c1_g1	37.41	112.41	83.38	45.58	31.73	32.8	80.7	36.16	-1.08876	0.0043104	0.0264063	down	-1.38167	0.00102194	0.00809453	down	AIFB_DICDI	Apoptosis-inducing factor homolog B
TRINITY_DN28063_c0_g2	79.58	45.93	64.06	26.5	35.82	31.7	80.68	42.32	-1.15064	0.00255447	0.0170877	down	-1.11265	0.00770192	0.0434896	down	DEGP2_ARATH	Protease Do-like 2, chloroplastic
TRINITY_DN20449_c4_g2	120.61	45.32	84.05	43.37	48.78	45.32	80.43	37.76	-1.71854	1.1175e-05	0.0001497	down	-1.78904	3.32362e-05	0.000406737	down
TRINITY_DN28948_c1_g2	31.76	101.31	60.02	37.27	27.96	29.48	80.29	37.32	-1.37329	0.000519768	0.00443089	down	-1.28334	0.00280353	0.0188034	down
TRINITY_DN14432_c0_g1	60.99	48.33	81.75	21.72	28.69	41.78	80.27	39.88	-1.24753	0.00173233	0.0123724	down	-1.31771	0.00244724	0.0167702	down	SIGF_ARATH	RNA polymerase sigma factor sigF, chloroplastic
TRINITY_DN20141_c3_g2	73	48.64	68.03	37.04	36.71	19.47	80.25	35.83	-1.45248	0.000156414	0.00154646	down	-1.40089	0.000846518	0.00688389	down	SERK1_ARATH	Somatic embryogenesis receptor kinase 1
TRINITY_DN25186_c0_g1	52.24	46.42	45.68	13.82	13.37	14.41	79.8	23.02	-1.98655	3.46724e-07	6.87672e-06	down	-1.9881	3.17172e-06	4.99938e-05	down	PP186_ARATH	Pentatricopeptide repeat-containing protein At2g35130
TRINITY_DN16541_c0_g1	94.36	117.19	123.53	18.15	14.86	35.02	79.77	15.51	-2.18759	1.86998e-07	3.95592e-06	down	-2.13602	2.48336e-06	4.03171e-05	down	LEU1A_SOLPN	2-isopropylmalate synthase A
TRINITY_DN22572_c0_g2	43.15	76.76	40.31	122.11	134.23	189.33	79.37	210.34	1.25831	0.000985858	0.00766247	up	1.22931	0.00324858	0.0212349	up	CP121_ARATH	Calvin cycle protein CP12-1, chloroplastic
TRINITY_DN25931_c1_g1	78.27	106.28	75.46	15.85	42.12	21.93	79.27	31.04	-2.06625	1.48012e-07	3.20805e-06	down	-1.67724	8.29376e-05	0.000914152	down
TRINITY_DN28482_c2_g1	157.56	184.64	191.14	174.88	176.79	181.68	78.01	75.8	-1.03039	0.00684317	0.03878	down	-1.10693	0.0081283	0.0455077	down	PSD1A_ARATH	26S proteasome non-ATPase regulatory subunit 1 homolog A
TRINITY_DN21473_c1_g1	345.37	185.58	225.36	77.39	51.1	52.34	77.88	21.78	-2.24682	1.67918e-08	4.42676e-07	down	-2.06848	3.46857e-06	5.42955e-05	down	ENO1_MAIZE	Enolase 1
TRINITY_DN21874_c0_g2	30.77	50.65	35.91	15.36	10.9	15.73	77.62	17.18	-1.70452	1.041e-05	0.000140388	down	-2.38791	3.49513e-08	8.86164e-07	down	PSBW_ARATH	Photosystem II reaction center W protein, chloroplastic
TRINITY_DN23220_c0_g1	24.19	26.29	121.69	147.45	240.54	70.78	77.56	240.64	1.24195	0.00112149	0.00856222	up	1.41304	0.000751762	0.00620936	up	ERF60_ARATH	Ethylene-responsive transcription factor ERF060
TRINITY_DN18187_c2_g1	65.51	57.65	56.19	172.05	116.4	146.72	76.81	199.51	1.01822	0.00715814	0.0402386	up	1.14881	0.00575105	0.0341537	up	GLR34_ARATH	Glutamate receptor 3.4
TRINITY_DN28062_c0_g2	72.31	80.27	68.38	121.26	211.53	136.96	76.71	254.73	1.0056	0.00834257	0.0456076	up	1.64502	0.000100674	0.00108108	up	NAC48_ORYSJ	NAC domain-containing protein 48
TRINITY_DN21854_c0_g1	53.28	101.73	88.08	20.43	24.44	20.95	76.48	19.54	-2.10556	7.15003e-08	1.65581e-06	down	-2.12122	7.61128e-07	1.39061e-05	down	PPR3_ARATH	Pentatricopeptide repeat-containing protein At1g02150
TRINITY_DN26945_c1_g1	39.98	63.54	48.58	14.95	17.75	17.96	76.46	28.09	-1.78111	4.43863e-06	6.58445e-05	down	-1.6983	6.07158e-05	0.000691702	down	STR9_ARATH	Rhodanese-like domain-containing protein 9, chloroplastic
TRINITY_DN18210_c0_g2	58.86	66.57	43.84	9.43	10.36	5.57	76.25	14.17	-2.91346	7.1352e-13	4.20972e-11	down	-2.5492	5.56577e-09	1.72758e-07	down
TRINITY_DN23059_c0_g1	57.48	71.49	56.77	28.7	29.96	33.85	76.25	29.63	-1.46261	0.000135423	0.00136198	down	-1.6117	0.000132927	0.00137611	down	PSY_MAIZE	Phytoene synthase, chloroplastic
TRINITY_DN23007_c0_g1	60	39.01	59.82	19.67	22.97	20.24	75.82	24.82	-1.62012	3.23982e-05	0.000386387	down	-1.90829	8.85586e-06	0.00012641	down	U74F1_ARATH	UDP-glycosyltransferase 74F1
TRINITY_DN23336_c1_g1	17.96	36.31	25.41	10.77	12.13	15.54	75.69	35.24	-1.25163	0.00114641	0.00873402	down	-1.27089	0.00239774	0.016534	down	PPD1_ARATH	PsbP domain-containing protein 1, chloroplastic
TRINITY_DN28467_c4_g1	53.01	93.62	68.14	28.96	24.46	25.01	75.61	24.28	-1.93138	1.68436e-06	2.79154e-05	down	-2.25262	7.50393e-07	1.37515e-05	down
TRINITY_DN25741_c2_g1	74.7	80.97	57.96	46.21	27.12	44.68	75.6	36.89	-1.11138	0.00342749	0.0218726	down	-1.27361	0.00231145	0.0160242	down	C14B3_MAIZE	Cytochrome P450 714B3
TRINITY_DN27210_c0_g1	63.62	61.61	75.03	36.56	28.72	30.04	75.51	30.49	-1.25624	0.0010098	0.00782503	down	-1.52327	0.000302282	0.00282834	down	POLL1_ARATH	Putative ion channel POLLUX-like 1
TRINITY_DN18410_c3_g1	62.17	50.21	68.39	23.98	18.95	20.52	75.28	24.5	-1.75581	7.04223e-06	9.92217e-05	down	-1.84439	1.66993e-05	0.000222199	down	NAGS1_ARATH	Probable amino-acid acetyltransferase NAGS1, chloroplastic
TRINITY_DN23975_c0_g3	85.97	86.58	67.77	428.43	315.06	344.23	75.27	375.08	1.94662	5.59558e-07	1.05764e-05	up	2.0827	1.16092e-06	2.03596e-05	up	PIP12_ORYSJ	Probable aquaporin PIP1-2
TRINITY_DN27529_c0_g1	136.37	149.07	250.91	625.79	993.77	531.81	74.95	369.31	1.44364	0.000163358	0.00160983	up	1.78895	2.52208e-05	0.00031864	up
TRINITY_DN22601_c0_g1	32.93	67.97	65.2	477.42	587.89	703.84	74.8	692.2	3.1354	1.23893e-14	9.7276e-13	up	3.01265	1.07729e-11	5.62439e-10	up	HIP26_ARATH	Heavy metal-associated isoprenylated plant protein 26
TRINITY_DN18882_c1_g1	72.4	69.2	99.74	199.8	201.88	240.55	74.52	196.48	1.13154	0.00287075	0.0188372	up	1.15805	0.00540623	0.0324561	up	REMO_SOLTU	Remorin
TRINITY_DN21749_c0_g1	42.17	72.53	57.35	29.51	27.23	37.99	74.49	37.52	-1.13421	0.00299709	0.0195253	down	-1.27162	0.00243044	0.0166645	down
TRINITY_DN28524_c0_g3	64.47	136.69	101.51	20.9	25.42	21.31	74.25	23.53	-2.59215	2.95589e-10	1.09175e-08	down	-1.93902	1.05304e-05	0.000147413	down
TRINITY_DN24860_c0_g2	84.47	18.43	33.18	9.77	15.54	11.6	74.08	26.93	-1.83276	2.35037e-06	3.7461e-05	down	-1.65416	8.98741e-05	0.000980481	down	NAC22_ARATH	NAC domain-containing protein 21/22
TRINITY_DN29725_c7_g1	61.57	25.36	48.41	26.14	17.04	18.36	73.77	30.89	-1.48859	0.000101653	0.00106434	down	-1.58911	0.000159522	0.00161683	down	RGA3_SOLBU	Putative disease resistance protein RGA3
TRINITY_DN18990_c1_g1	51.25	31.3	35.92	16.5	13.85	14.28	73.58	30.94	-1.716	1.01718e-05	0.000137226	down	-1.51697	0.000318584	0.00296102	down	RX24L_ARATH	Probable disease resistance protein RXW24L
TRINITY_DN24702_c1_g4	37.96	64.31	62.64	7.69	13.36	6.32	73.57	13.17	-2.82206	1.1708e-11	5.60561e-10	down	-2.70551	1.85264e-09	6.2943e-08	down	RGA3_SOLBU	Putative disease resistance protein RGA3
TRINITY_DN22984_c0_g1	108.54	75.29	91.16	30.86	31.92	31.08	72.55	29.28	-1.73789	7.11641e-06	0.00010015	down	-1.53443	0.000288594	0.00272062	down
TRINITY_DN28099_c2_g3	56.46	33.8	43.81	11.45	15.8	18.36	72.54	27.5	-1.58894	4.49835e-05	0.000516241	down	-1.48525	0.000440067	0.00390316	down	NPH3_ORYSJ	Coleoptile phototropism protein 1
TRINITY_DN17670_c1_g1	31.02	38.02	32.94	9.99	7.76	15.05	72.23	22.26	-1.85326	2.22142e-06	3.56254e-05	down	-1.91302	7.36387e-06	0.000108043	down	GCSH_ORYSJ	Glycine cleavage system H protein, mitochondrial
TRINITY_DN22470_c2_g1	227.61	734.52	434.76	111.72	143.56	219.89	72.21	36.83	-1.71882	9.14308e-06	0.00012479	down	-1.15078	0.00770126	0.0434896	down
TRINITY_DN25955_c0_g2	43.85	61.26	51.15	22	19.04	20.02	71.83	27.49	-1.66885	1.50425e-05	0.000195097	down	-1.71961	4.80466e-05	0.000562377	down	PMA1_SOLLC	Plasma membrane ATPase 1
TRINITY_DN27782_c1_g2	121.74	19.74	43.18	19.49	23.84	19.25	71.73	28.46	-1.85091	2.02501e-06	3.29722e-05	down	-1.62091	0.000126289	0.00131565	down	PIF5_ARATH	Transcription factor PIF5
TRINITY_DN17723_c1_g1	47.74	208.69	75.03	17.21	11.51	19.28	71.7	8.2	-2.74644	1.39294e-11	6.58211e-10	down	-3.09148	1.53897e-11	7.80999e-10	down
TRINITY_DN23112_c2_g3	31.63	54.46	34.82	11.13	11.34	8.68	71.5	16.24	-2.193	8.27041e-08	1.88987e-06	down	-2.35811	1.04766e-07	2.37292e-06	down	GSTUI_ARATH	Glutathione S-transferase U18
TRINITY_DN20180_c2_g1	42.74	65.71	19.28	0.7	16.88	1.99	70.41	21.61	-3.07067	7.30114e-14	5.05301e-12	down	-1.96428	4.48978e-06	6.87681e-05	down	CML4_ARATH	Calmodulin-like protein 4
TRINITY_DN26837_c2_g1	59.33	62.76	62.98	18.03	30	30.78	70.28	35.12	-1.47769	0.000123636	0.0012606	down	-1.23492	0.00321911	0.0210764	down	PXG5_ARATH	Probable peroxygenase 5
TRINITY_DN17500_c0_g1	32.16	45.27	34.33	10.1	11.63	15.4	70.23	20.35	-1.86904	1.49221e-06	2.51101e-05	down	-2.03684	1.87544e-06	3.14175e-05	down	CND3_HUMAN	Condensin complex subunit 3
TRINITY_DN22285_c0_g1	53.7	36.17	43.07	19	21.32	23.7	69.35	33.46	-1.40527	0.000246496	0.0023049	down	-1.34637	0.00131182	0.00996843	down	IDD4_ARATH	Protein indeterminate-domain 4, chloroplastic {ECO:0000303|PubMed:16784536}
TRINITY_DN27568_c0_g1	71.24	73.06	60.94	16.87	31.98	24.2	69.34	33.87	-1.61951	2.7861e-05	0.000338295	down	-1.44659	0.000584502	0.00500795	down	TCP20_ARATH	Transcription factor TCP20
TRINITY_DN24016_c1_g1	50.64	83.3	55.51	226.57	179.64	245.24	68.96	222.6	1.54554	5.52543e-05	0.000621693	up	1.49479	0.000367161	0.00334483	up	DCHS_SOLLC	Histidine decarboxylase
TRINITY_DN20119_c1_g1	51.07	31.43	33.66	13.13	21.56	20.99	68.9	25.91	-1.08984	0.00465288	0.0281162	down	-1.31748	0.00175357	0.0127003	down	BX6_MAIZE	DIBOA-glucoside dioxygenase BX6
TRINITY_DN19920_c1_g2	70.51	71.26	88.16	46.66	43.39	46.14	68.75	35.57	-1.16653	0.00225474	0.0154481	down	-1.16127	0.0054983	0.0329	down	14331_ORYSJ	14-3-3-like protein GF14-A
TRINITY_DN28786_c1_g1	65.29	57.8	58.87	40.75	33.51	28.13	68.65	29.69	-1.18538	0.00184094	0.0130523	down	-1.15811	0.00544171	0.0326246	down	CTR1_ARATH	Serine/threonine-protein kinase CTR1
TRINITY_DN17917_c0_g2	54.67	29.51	40.47	15.77	14.69	14.88	68.55	28.29	-1.79465	4.75819e-06	7.00112e-05	down	-1.71385	5.81946e-05	0.000664858	down	RGA1_SOLBU	Putative disease resistance protein RGA1
TRINITY_DN25986_c1_g3	28.73	26.4	37.51	18.25	14.27	14.66	68.38	34.38	-1.17729	0.00332285	0.0212836	down	-1.21901	0.00435414	0.0271876	down
TRINITY_DN26570_c0_g1	70.6	25.24	56.8	12.66	9.39	13.4	68.35	10.02	-2.7788	4.21777e-12	2.16548e-10	down	-3.18261	1.06832e-12	6.75332e-11	down	GLK1_ORYSJ	Probable transcription factor GLK1
TRINITY_DN17723_c1_g3	38.61	99.46	43.87	15.47	6.12	13.48	68.19	9.74	-2.96701	6.05767e-13	3.61821e-11	down	-3.52183	4.63529e-14	3.68841e-12	down
TRINITY_DN27983_c0_g1	33.43	109.52	41.99	32.37	7.98	12.68	68.04	14.07	-2.22115	1.53867e-08	4.09212e-07	down	-2.49333	9.75943e-09	2.87903e-07	down	PLT5_ARATH	Polyol transporter 5
TRINITY_DN26722_c0_g5	43.94	83.27	55.85	28.68	27.66	36.85	67.97	35.82	-1.23002	0.00200994	0.0140258	down	-1.1544	0.00762072	0.0430982	down	LOX2_ORYSJ	Linoleate 9S-lipoxygenase 2
TRINITY_DN28080_c0_g1	33.32	14.72	27.25	8.7	8.64	9.41	67.36	24.92	-1.5489	5.6123e-05	0.00062951	down	-1.5525	0.000221805	0.00215712	down
TRINITY_DN21302_c0_g1	71.85	86.75	81.14	28.32	29.99	43.11	66.84	30.15	-1.24362	0.00110274	0.00844219	down	-1.39748	0.000865479	0.0070098	down	PDRP1_MAIZE	Pyruvate, phosphate dikinase regulatory protein, chloroplastic
TRINITY_DN22960_c0_g1	43.76	50.38	44.02	20.76	21.13	23.27	66.68	30.5	-1.20315	0.00172747	0.0123499	down	-1.23844	0.00314788	0.0206885	down	PSRP6_ARATH	50S ribosomal protein 6, chloroplastic
TRINITY_DN23084_c2_g2	51	70.09	57.54	22.94	23.63	20.85	66.42	29.82	-1.63813	2.2569e-05	0.000281111	down	-1.37277	0.00110149	0.00861742	down	CDF2_ARATH	Cyclic dof factor 2
TRINITY_DN24682_c0_g1	62.05	44.62	54.36	27.18	23.15	23.48	66.13	24.13	-1.34861	0.000526427	0.00447939	down	-1.62741	0.000150252	0.00153445	down	C71A2_SOLME	Cytochrome P450 71A2
TRINITY_DN27045_c3_g2	68.84	58.76	47.19	12.64	11.51	11.12	66.03	12.44	-2.5902	1.25382e-10	5.02026e-09	down	-2.49838	1.16537e-08	3.3348e-07	down
TRINITY_DN22568_c2_g1	35.74	65.45	33.63	9.84	10.55	12.6	65.89	13.3	-2.39311	2.18373e-09	6.95183e-08	down	-2.52924	8.57515e-09	2.56301e-07	down	PPL1_ARATH	PsbP-like protein 1, chloroplastic
TRINITY_DN18974_c3_g1	37.07	82.48	53.27	33.66	26.17	35.32	65.55	35.34	-1.13526	0.00285521	0.0187597	down	-1.10807	0.00789222	0.0443801	down	BP73_ORYSJ	SAP-like protein BP-73
TRINITY_DN17608_c1_g2	4.84	106.7	58.41	0.26	0.94	0.35	65.53	1.45	-6.91178	1.63548e-39	2.81894e-36	down	-5.621	1.27807e-26	6.92159e-24	down	GDL13_ARATH	GDSL esterase/lipase At1g28670
TRINITY_DN22922_c1_g5	32.29	56.57	35.7	21.74	17.91	21.03	65.5	31.14	-1.29651	0.00069337	0.00568291	down	-1.27976	0.00221475	0.0154559	down	6PGL4_ORYSI	Probable 6-phosphogluconolactonase 4, chloroplastic
TRINITY_DN17421_c1_g1	54.35	67.98	46.17	10.63	24.97	11.68	65.13	26.2	-2.08367	1.08792e-07	2.4203e-06	down	-1.58234	0.000180291	0.00179672	down
TRINITY_DN20950_c1_g1	52.25	43.29	50.02	14.5	20.4	14.45	64.65	26.54	-1.73787	7.76675e-06	0.00010825	down	-1.49863	0.000382622	0.00346274	down	P2C62_ORYSJ	Probable protein phosphatase 2C 62
TRINITY_DN20739_c1_g1	53.09	54.34	47.47	12.7	16.19	9.01	64.46	23.08	-2.22405	1.68353e-08	4.435e-07	down	-1.91141	7.19589e-06	0.000105851	down	FBK28_ARATH	F-box/kelch-repeat protein At1g67480
TRINITY_DN27902_c1_g2	62.81	61.53	60.17	19.14	17.44	24.43	63.87	19.01	-1.86919	2.18594e-06	3.51499e-05	down	-1.82961	2.24755e-05	0.00028868	down	U85A5_ARATH	UDP-glycosyltransferase 85A5
TRINITY_DN29357_c1_g1	33.32	58.79	44.1	13.87	10.82	14.91	63.86	17.13	-1.80935	3.91746e-06	5.89834e-05	down	-1.89487	1.01219e-05	0.000142464	down	YCF52_PORPU	Uncharacterized N-acetyltransferase ycf52
TRINITY_DN24660_c0_g4	257.05	149.12	321.24	861.14	987.85	679.21	63.78	310.04	1.61144	2.8429e-05	0.000343693	up	2.05106	2.11996e-06	3.50285e-05	up
TRINITY_DN20044_c0_g2	51.82	64.42	44.72	8.73	10.62	12.03	63.71	11.29	-2.61203	7.41933e-11	3.06564e-09	down	-2.73226	6.28457e-10	2.34605e-08	down	AAPC_CENCI	Putative glucose-6-phosphate 1-epimerase
TRINITY_DN18306_c0_g1	37.5	48.94	39.57	15	13.86	17.83	63.56	22.37	-1.67187	1.71832e-05	0.000219776	down	-1.73265	4.68895e-05	0.000549899	down
TRINITY_DN19694_c1_g3	57.03	49.78	49.39	203.68	164.79	248.63	63.41	186.47	1.75811	5.20772e-06	7.59462e-05	up	1.32668	0.00150771	0.0112105	up
TRINITY_DN29442_c3_g1	91.89	68.42	88.11	46.27	29.32	67.59	63.39	31.1	-1.40542	0.000303489	0.00276842	down	-1.33586	0.00158508	0.0117042	down	CP41A_ARATH	Chloroplast stem-loop binding protein of 41 kDa a, chloroplastic
TRINITY_DN25797_c4_g2	67.4	61.49	59.01	41.6	26.48	27.09	63.36	32.43	-1.2318	0.00128997	0.00967305	down	-1.28695	0.0022056	0.0154023	down	HOX4_ORYSJ	Homeobox-leucine zipper protein HOX4
TRINITY_DN17033_c2_g10	69.81	92.26	167	21.06	9.16	5.52	63.3	9.57	-3.39595	1.20839e-13	8.17546e-12	down	-2.95974	2.42489e-09	8.0207e-08	down
TRINITY_DN19649_c1_g1	563.51	1105.01	916.71	331.88	246	397.74	63.24	14.58	-1.64983	1.73447e-05	0.000221371	down	-2.20942	3.5594e-07	7.05356e-06	down	PSBM_SORBI	Photosystem II reaction center protein M {ECO:0000255|HAMAP-Rule:MF_00438}
TRINITY_DN29767_c4_g1	22.9	28.31	23.83	13.06	12.4	12.15	63.22	31.66	-1.11042	0.00437081	0.026724	down	-1.12662	0.00730807	0.0416808	down	SECE1_ARATH	Preprotein translocase subunit SECE1
TRINITY_DN23084_c2_g1	106.09	85.73	93.81	28.28	26.55	26.94	63.09	24.11	-1.7284	8.98673e-06	0.000122841	down	-1.48332	0.000459445	0.00405423	down	CDF1_ARATH	Cyclic dof factor 1
TRINITY_DN17016_c0_g1	31.16	24.76	32.46	1.28	2.1	1.33	62.85	4.78	-4.41431	4.75191e-22	1.01775e-19	down	-3.93675	1.03433e-16	1.28971e-14	down	COL16_ARATH	Zinc finger protein CONSTANS-LIKE 16
TRINITY_DN19052_c4_g1	50.85	55.5	54.54	35.73	39.23	43.4	62.79	31.57	-1.14079	0.00307028	0.0199196	down	-1.50068	0.000416706	0.00371532	down	STR10_ARATH	Rhodanese-like domain-containing protein 10
TRINITY_DN24430_c0_g1	55.33	37.13	44.81	15.66	26.41	16.9	62.75	25.22	-1.24879	0.00136671	0.010133	down	-1.31701	0.00192406	0.0137241	down
TRINITY_DN29526_c0_g2	29.91	41.24	36.43	25.98	26.47	18.87	62.73	38.39	-1.17982	0.00234525	0.0159385	down	-1.14221	0.00662701	0.0383388	down	GATA_NOSS1	Glutamyl-tRNA(Gln) amidotransferase subunit A {ECO:0000255|HAMAP-Rule:MF_00120}
TRINITY_DN21535_c0_g1	52.92	79.81	64.33	33.98	35.42	39.47	62.72	33.06	-1.17929	0.00193211	0.0135796	down	-1.15446	0.00563681	0.0336069	down	C3H19_ORYSJ	Zinc finger CCCH domain-containing protein 19
TRINITY_DN28157_c1_g1	67.87	33.92	52.54	13.44	17.36	13.38	62.64	20.09	-1.97803	3.73115e-07	7.31993e-06	down	-1.85869	1.21583e-05	0.000167806	down	STC_RICCO	Sugar carrier protein C
TRINITY_DN29606_c3_g3	63.05	29.4	55.18	16.06	16.87	18.9	62.28	23.48	-1.88759	2.64903e-06	4.18891e-05	down	-1.96243	6.14722e-06	9.16777e-05	down	BIP2C_ORYSJ	Probable protein phosphatase 2C BIPP2C1
TRINITY_DN19287_c1_g1	59.14	47.08	64.23	27.06	31.84	30.08	62.23	28.83	-1.28625	0.000768929	0.00620837	down	-1.32371	0.00160363	0.0118145	down	MLO_HORVU	Protein MLO
TRINITY_DN22967_c1_g3	139.09	111.23	114.95	673.87	314.73	392.8	62.16	235.02	2.58059	1.2937e-10	5.15715e-09	up	2.09535	1.33025e-06	2.29849e-05	up	MD37C_ARATH	Probable mediator of RNA polymerase II transcription subunit 37c
TRINITY_DN19349_c1_g1	161.55	152.53	185.25	51.24	83.79	66.62	62.06	30.88	-1.51597	9.99027e-05	0.00104814	down	-1.23732	0.00439529	0.0274026	down
TRINITY_DN18882_c1_g3	25.43	47.6	44.83	91.28	151.75	70.83	62.01	227.37	1.41473	0.000223249	0.00211981	up	1.79105	2.36717e-05	0.00030159	up	REMO_SOLTU	Remorin
TRINITY_DN25816_c0_g3	61.11	82	85.67	204.96	167.54	166.72	61.83	173.91	1.1776	0.00196518	0.0137692	up	1.3112	0.00173097	0.0125642	up	B2_DAUCA	B2 protein
TRINITY_DN17680_c0_g2	28.09	22.8	25.71	14.44	10.86	11.14	61.64	26.99	-1.08514	0.0044746	0.0272252	down	-1.24084	0.00304524	0.0201232	down	FOLD1_ARATH	Bifunctional protein FolD 1, mitochondrial
TRINITY_DN18413_c2_g5	25.13	131.14	115.97	40.27	43.45	34.34	61.62	22.2	-1.53177	7.81774e-05	0.00084343	down	-1.78148	3.3734e-05	0.000411804	down
TRINITY_DN16716_c0_g1	22.96	50.36	42.19	13.24	12.48	14.98	61.46	18.05	-1.61186	3.61137e-05	0.000425512	down	-1.88759	1.06103e-05	0.000148189	down
TRINITY_DN22354_c0_g1	51.76	25.33	58.15	9.23	20.46	13.24	61.36	21.65	-1.95083	7.54733e-07	1.37535e-05	down	-1.8265	1.90818e-05	0.00024918	down	FBL9_ARATH	Putative F-box/LRR-repeat protein 9
TRINITY_DN26740_c2_g1	52.83	54.42	67.18	138.35	143.14	146.43	61.32	153.34	1.12419	0.00303159	0.0197111	up	1.15293	0.00558614	0.0333596	up	AB5F_ARATH	ABC transporter F family member 5
TRINITY_DN28775_c1_g1	31.68	39.6	42.63	8.4	13.19	9	61.28	16.38	-2.19065	3.99775e-08	9.68559e-07	down	-2.22053	3.0906e-07	6.24054e-06	down	SSL10_ARATH	Protein STRICTOSIDINE SYNTHASE-LIKE 10 {ECO:0000303|PubMed:10777701}
TRINITY_DN27053_c2_g1	32.64	36.56	33.48	10.25	10.57	9.82	61.26	19.34	-2.69824	1.48171e-11	6.99243e-10	down	-2.85303	9.52409e-11	4.20928e-09	down	MGL_ARATH	Methionine gamma-lyase
TRINITY_DN16668_c4_g2	76.69	57.5	93.63	34.39	32.15	36.42	61.23	19.22	-1.3385	0.00192252	0.0135305	down	-1.91274	5.97642e-05	0.000681289	down
TRINITY_DN16624_c0_g1	89.67	39.44	60.31	36.96	26.92	26.05	61.16	26.91	-1.13742	0.00349834	0.022204	down	-1.1928	0.00514652	0.0311859	down	Y2241_ARATH	Putative leucine-rich repeat receptor-like serine/threonine-protein kinase At2g24130
TRINITY_DN23359_c0_g1	32.01	24.37	38.22	3.68	9.1	6.78	61.01	13.34	-2.4559	9.48612e-10	3.22567e-08	down	-2.4854	1.33838e-08	3.79993e-07	down	TRL12_ORYSJ	Thioredoxin-like 1-2, chloroplastic
TRINITY_DN23456_c0_g1	27.91	44.66	35.17	15.65	20.22	18.19	60.95	27.26	-1.209	0.00166985	0.0120115	down	-1.33224	0.00153639	0.0114027	down	SODF2_ORYSJ	Superoxide dismutase [Fe] 2, chloroplastic
TRINITY_DN23598_c0_g2	40.37	57.19	39.06	8.25	8.09	6.14	60.88	13.29	-2.84499	1.81749e-12	9.83347e-11	down	-2.41512	2.53757e-08	6.71596e-07	down	CHLH_ORYSI	Magnesium-chelatase subunit ChlH, chloroplastic
TRINITY_DN28970_c2_g3	57.69	78.59	53.07	69.15	106.19	71.6	60.79	41.51	-1.54106	7.94575e-05	0.000855711	down	-1.4827	0.000496919	0.00434789	down	AAP4_ARATH	Amino acid permease 4
TRINITY_DN20213_c1_g1	29.2	39.61	30.85	15.42	17.6	20.26	60.78	27.3	-1.1425	0.00279874	0.0184322	down	-1.38117	0.00100969	0.00800979	down	PAM68_ARATH	Protein PAM68, chloroplastic
TRINITY_DN25899_c0_g5	77.39	46.83	61.6	33.9	19.99	9.11	60.73	21.93	-1.74257	1.60779e-05	0.000207323	down	-1.69807	0.000111416	0.00117693	down	ALDO2_MAIZE	Indole-3-acetaldehyde oxidase
TRINITY_DN29362_c3_g1	67.43	36.2	77.03	10.62	9.36	6.56	60.64	8.51	-3.03441	1.74371e-13	1.13927e-11	down	-3.0581	1.06881e-11	5.58816e-10	down	Y4245_ARATH	Probable LRR receptor-like serine/threonine-protein kinase At4g20450
TRINITY_DN25422_c1_g1	54.67	78.97	58.7	196.45	176.35	182.57	60.34	165.25	1.29349	0.000694274	0.00568674	up	1.23124	0.0031965	0.0209738	up	CYT12_ORYSJ	Cysteine proteinase inhibitor 12
TRINITY_DN16427_c0_g1	22.6	35.08	27.93	10.76	14.93	19.47	60.25	30.95	-1.11962	0.00439958	0.0268908	down	-1.15769	0.00633843	0.0371011	down
TRINITY_DN22688_c0_g1	50.49	42.22	49.4	24.78	22.1	23.04	60.13	32.75	-1.2331	0.00122952	0.00927354	down	-1.11583	0.00745158	0.0423728	down	RGA3_SOLBU	Putative disease resistance protein RGA3
TRINITY_DN23605_c0_g1	39.81	38.17	45.09	12.61	13.25	16.06	59.88	17.08	-1.92231	7.99013e-07	1.45112e-05	down	-2.03073	2.08703e-06	3.45473e-05	down	HMDH_MAIZE	3-hydroxy-3-methylglutaryl-coenzyme A reductase
TRINITY_DN19439_c0_g1	59.48	77.17	64.96	36.25	23.4	27.79	59.81	28.79	-1.26382	0.000937068	0.00734317	down	-1.32101	0.00163561	0.0119895	down	YHCW_BACSU	Uncharacterized protein YhcW
TRINITY_DN19508_c2_g2	37.31	29.54	41.02	14.22	18.8	19.97	59.78	31.77	-1.33027	0.00072395	0.00589651	down	-1.19401	0.00489121	0.0299592	down
TRINITY_DN29539_c3_g3	26.59	40.46	77.61	142.54	197.36	120.62	59.77	221.8	1.14979	0.00334785	0.0214324	up	1.66357	0.000106121	0.00112689	up
TRINITY_DN26287_c0_g4	67.26	160.08	117.63	43.35	39.86	25.75	59.64	16.15	-1.92184	1.12839e-06	1.96551e-05	down	-2.11126	1.99406e-06	3.31901e-05	down	CDPK3_ARATH	Calcium-dependent protein kinase 3
TRINITY_DN20368_c0_g1	8.89	137.75	27.63	42.03	20.13	20.33	59.47	28.28	-1.46904	0.000134021	0.00134938	down	-1.3164	0.00176368	0.0127684	down	PAL1_ORYSJ	Phenylalanine ammonia-lyase
TRINITY_DN27454_c0_g1	33.29	44.38	29.36	141.32	86.2	105.28	59.1	158.41	1.34759	0.000414554	0.00364824	up	1.18491	0.00443759	0.0276378	up	GLGB2_ARATH	1,4-alpha-glucan-branching enzyme 2-2, chloroplastic/amyloplastic
TRINITY_DN26261_c3_g2	34.2	21.71	30.73	8.13	8.61	7.85	59.01	20.68	-1.55962	5.90467e-05	0.000656203	down	-1.42697	0.00070196	0.00585397	down	GLT2_CROSA	Crocetin glucosyltransferase 2
TRINITY_DN23322_c1_g1	43.12	39.8	49.09	21.22	23.48	26.23	58.99	26.33	-1.03502	0.00649681	0.037144	down	-1.28715	0.00212034	0.0149073	down	PCL1_ORYSJ	Transcription factor PCL1
TRINITY_DN28738_c4_g1	300.16	240.15	285.68	56.58	105.77	84.57	58.83	24.28	-1.90517	1.12683e-06	1.96373e-05	down	-1.46952	0.000710829	0.00591841	down
TRINITY_DN25880_c1_g4	25.41	52.49	44.81	20.19	13.26	15.9	58.53	20.19	-1.59301	3.62908e-05	0.000427181	down	-1.70256	5.81605e-05	0.000664801	down	GAO_CICIN	Germacrene A oxidase
TRINITY_DN15710_c0_g1	13.12	20.87	17.82	6.86	10.18	12.45	58.38	28.82	-1.05552	0.0067651	0.0384189	down	-1.24012	0.00323202	0.0211419	down
TRINITY_DN18803_c0_g2	57.02	31.47	63.33	19.96	16.21	8.69	58.36	19.71	-1.85367	2.94199e-06	4.59397e-05	down	-1.83888	1.99664e-05	0.000259391	down	WAKLG_ARATH	Wall-associated receptor kinase-like 8
TRINITY_DN29505_c0_g1	77.13	45.72	43.5	26.22	34.89	41.02	58.21	26.21	-1.17169	0.00474784	0.0285565	down	-1.42175	0.00148846	0.0110855	down
TRINITY_DN21393_c0_g3	45.17	38.28	55.27	11.64	6.41	6.46	58.18	9.93	-2.73741	9.27913e-12	4.53161e-10	down	-2.7741	3.05414e-10	1.21512e-08	down	CRK8_ARATH	Cysteine-rich receptor-like protein kinase 8
TRINITY_DN27473_c0_g1	24.23	37.94	50.4	340.05	285.68	281.94	58.16	365.5	2.87563	7.99053e-13	4.65741e-11	up	2.7094	5.74466e-10	2.16229e-08	up	BAG6_ARATH	BAG family molecular chaperone regulator 6
TRINITY_DN25997_c2_g1	35.23	61.87	39.98	17.34	13.26	16.5	58.07	21.7	-1.9299	6.79177e-07	1.25876e-05	down	-1.83415	1.5644e-05	0.000209927	down	GUN4C_ARATH	Tetrapyrrole-binding protein, chloroplastic
TRINITY_DN21408_c0_g1	39.92	66.1	62.9	177.99	251.62	212.48	57.99	225.3	1.75707	8.03952e-06	0.000111622	up	1.78379	3.37637e-05	0.000411804	up
TRINITY_DN23545_c0_g1	61.14	42.44	49.78	21.37	22.5	18.86	57.98	26.04	-1.49462	0.000130983	0.00132211	down	-1.535	0.000336103	0.00310318	down	RGA1_SOLBU	Putative disease resistance protein RGA1
TRINITY_DN18879_c1_g7	45.71	31.64	38.8	10.97	17.84	9.64	57.9	24.23	-1.78486	6.45387e-06	9.17896e-05	down	-1.47931	0.000510021	0.00444538	down	TCP20_ARATH	Transcription factor TCP20
TRINITY_DN18915_c0_g2	33.65	34.56	40.53	107.77	168.53	163.06	57.89	238.4	1.775	4.32859e-06	6.43704e-05	up	1.8317	1.54962e-05	0.000208174	up	SCP33_ARATH	Serine carboxypeptidase-like 33
TRINITY_DN21009_c0_g1	62.59	27.54	36.98	14.51	17.61	17.53	57.8	24.93	-1.53343	6.60604e-05	0.000724907	down	-1.43278	0.000642213	0.00542428	down	UBC24_ARATH	Probable ubiquitin-conjugating enzyme E2 24
TRINITY_DN25617_c0_g1	48.4	35.96	44.98	92.56	94.47	67.39	57.79	190.23	1.4169	0.000346115	0.00310791	up	1.7912	3.1985e-05	0.00039275	up
TRINITY_DN22338_c0_g1	25.72	45.86	33.96	20.04	18.18	15.88	57.39	28.56	-1.22424	0.00136424	0.0101168	down	-1.26876	0.00244636	0.0167673	down	TRPB2_MAIZE	Tryptophan synthase beta chain 2, chloroplastic
TRINITY_DN26883_c2_g1	70.3	30.78	44.91	13.79	15.2	15.52	57.33	18.83	-2.02503	2.48655e-07	5.09932e-06	down	-1.77898	2.94592e-05	0.000365695	down	ARR1_ARATH	Two-component response regulator ARR1
TRINITY_DN23044_c2_g2	55.37	33.98	51.96	15.55	15.06	18.12	57.27	20.44	-1.71996	8.75139e-06	0.000120215	down	-1.65444	9.23158e-05	0.0010029	down	CCR4E_ARATH	Carbon catabolite repressor protein 4 homolog 5
TRINITY_DN28837_c0_g4	69.47	56.81	78.24	46.03	30.38	31.14	57.14	28.78	-1.15148	0.00665197	0.0378755	down	-1.22041	0.0077521	0.0437389	down	IDD4_ARATH	Protein indeterminate-domain 4, chloroplastic {ECO:0000303|PubMed:16784536}
TRINITY_DN21707_c0_g1	95.07	98.38	70.43	11.72	18.75	17.8	57.05	13.13	-2.66431	2.86668e-09	8.90665e-08	down	-2.3564	1.27082e-06	2.2042e-05	down
TRINITY_DN21581_c1_g2	68.37	62.74	66.28	19.16	5.46	6.42	57	7.81	-2.86722	1.50272e-12	8.31689e-11	down	-3.06587	9.11925e-12	4.84468e-10	down
TRINITY_DN19908_c0_g2	38.32	65.44	42.67	234.85	161.38	182.88	56.92	191.04	1.71338	9.01934e-06	0.000123194	up	1.47617	0.00044287	0.00392227	up
TRINITY_DN11798_c0_g1	33.26	37.86	40.38	10.39	11.55	15.85	56.83	17.58	-1.78708	5.24069e-06	7.63655e-05	down	-1.9097	9.03824e-06	0.000128798	down
TRINITY_DN22553_c1_g1	45.9	68.48	53.82	32.02	25.91	23.78	56.62	26.74	-1.38135	0.000317065	0.002872	down	-1.34153	0.00141717	0.0106464	down	ADF4_ARATH	Actin-depolymerizing factor 4
TRINITY_DN18829_c0_g1	36.83	40.36	39.76	24.93	20.29	24.25	56.42	29.57	-1.01134	0.00797127	0.0439762	down	-1.16878	0.00521679	0.0315485	down
TRINITY_DN19407_c2_g4	80.64	61.37	78.07	36.05	25.18	24.66	56.41	18.77	-1.55685	6.11902e-05	0.000676907	down	-1.81014	2.83648e-05	0.00035344	down	RBP47_NICPL	Polyadenylate-binding protein RBP47
TRINITY_DN21166_c0_g8	22.72	38.5	32.64	14.17	14.61	13.2	56.41	28.86	-1.50557	0.000106292	0.00110651	down	-1.30828	0.00185676	0.0133333	down	TL19_ARATH	Thylakoid lumenal 19 kDa protein, chloroplastic
TRINITY_DN27274_c0_g2	41.12	42.75	48.3	16.53	15.15	13.61	56.36	25.56	-1.75785	1.2877e-05	0.000169798	down	-1.36755	0.001545	0.0114596	down
TRINITY_DN26568_c1_g1	56.75	49.69	56.69	33.92	25.73	26.61	56.12	29.19	-1.17187	0.00209688	0.0145372	down	-1.18558	0.00456278	0.0282286	down	RBP47_NICPL	Polyadenylate-binding protein RBP47
TRINITY_DN28801_c1_g2	35.12	48.39	40.25	16.95	11.3	17.79	55.98	21.73	-1.51488	0.000101299	0.00106125	down	-1.65405	0.000103502	0.00110329	down	RPI4_ARATH	Probable ribose-5-phosphate isomerase 4, chloroplastic
TRINITY_DN29511_c2_g1	32.14	33.01	55.72	15.16	16.29	20.21	55.79	29.65	-1.50871	8.80214e-05	0.00093679	down	-1.39836	0.000868402	0.00703034	down	CDI8_ARATH	Cadmium-induced protein AS8
TRINITY_DN25996_c1_g1	44.79	47.52	47.33	30.2	31.1	31.06	55.76	29.6	-1.16987	0.00209565	0.0145361	down	-1.20261	0.00397919	0.0251994	down	RNHX1_ARATH	Putative ribonuclease H protein At1g65750
TRINITY_DN24970_c0_g1	42.9	41.81	50.02	129.88	106.23	113.54	55.52	144.34	1.19161	0.00173414	0.0123829	up	1.25131	0.002728	0.0183885	up
TRINITY_DN22113_c0_g1	17.69	39.48	23.61	9.67	7.24	8.9	55.51	17.51	-1.93909	6.91006e-07	1.27545e-05	down	-1.88902	9.02234e-06	0.000128685	down	RK10_TOBAC	50S ribosomal protein L10, chloroplastic
TRINITY_DN20530_c1_g2	56.4	58.73	71.53	111.01	153.6	100.36	55.46	162.29	1.27069	0.000861353	0.00682819	up	1.39263	0.00088456	0.00714044	up	Y5957_ARATH	Uncharacterized protein At5g39570
TRINITY_DN28871_c0_g1	22.06	35.24	43.66	16.25	13.3	15.18	55.32	24.71	-1.45528	0.000146555	0.00145854	down	-1.43011	0.000650432	0.00547967	down	KOR1_ORYSJ	Potassium channel KOR1
TRINITY_DN20604_c0_g1	120.95	54.11	108.54	27.9	30.78	34.96	55.18	21.54	-1.48311	0.000117049	0.00120298	down	-1.51603	0.000323295	0.00300019	down	CTL1_ARATH	Chitinase-like protein 1
TRINITY_DN26763_c1_g3	41.72	49.09	46.33	122.38	147.04	172.36	55.17	151.91	1.41478	0.000221053	0.00210061	up	1.21899	0.00353842	0.0228252	up
TRINITY_DN26409_c0_g1	42.26	47.54	45.36	35.32	31.26	36.76	55.16	36.22	-1.0151	0.00766953	0.0425755	down	-1.24788	0.00288538	0.0192668	down	C89A9_ARATH	Cytochrome P450 89A9
TRINITY_DN27209_c0_g1	26.08	25.95	33.26	8.75	12.12	12.8	54.96	22	-1.96906	8.2841e-07	1.49694e-05	down	-1.91649	8.61964e-06	0.000123378	down	C71Z7_ORYSJ	Ent-cassadiene C2-hydroxylase
TRINITY_DN23085_c0_g1	21.24	26.6	23.94	17.06	11.59	12.07	54.95	27.48	-1.12915	0.003279	0.0210712	down	-1.22817	0.00336873	0.0219058	down	DAAA_ARATH	D-amino-acid transaminase, chloroplastic {ECO:0000303|PubMed:18318836}
TRINITY_DN25639_c1_g1	38.3	42.21	35.28	40.09	27.75	35.23	54.79	36.95	-1.25891	0.00098293	0.00764628	down	-1.25758	0.00262947	0.0178104	down	WRK19_ARATH	Probable WRKY transcription factor 19
TRINITY_DN15166_c0_g1	60.03	75.94	82.16	26.16	41.24	51.74	54.72	27.46	-1.10187	0.00384587	0.024059	down	-1.19843	0.00438019	0.0273178	down
TRINITY_DN28938_c0_g1	45.16	32.4	46.21	16.77	19.05	13.5	54.68	24.81	-1.4691	0.000128707	0.0013035	down	-1.378	0.00101962	0.00808143	down
TRINITY_DN22037_c1_g1	38.07	23.94	57.56	86.36	121.7	69.08	54.62	219.37	1.04073	0.00636697	0.0365575	up	1.76456	3.20402e-05	0.000393268	up
TRINITY_DN14705_c0_g1	72.75	26.1	60.71	7.5	22.33	10.15	54.47	16.35	-2.17367	2.62477e-07	5.36456e-06	down	-2.00267	1.01349e-05	0.00014258	down	PHT1A_ORYSJ	Phototropin-1A
TRINITY_DN26912_c2_g2	9.75	13.08	47.78	55.55	105.13	34.17	54.16	191.51	1.27879	0.000855904	0.00679243	up	1.59947	0.000149228	0.00152485	up	ERF60_ARATH	Ethylene-responsive transcription factor ERF060
TRINITY_DN28325_c1_g1	28.8	58.21	34.94	58.38	235.86	104.69	54.11	345.9	1.77005	4.68741e-06	6.91384e-05	up	2.7382	4.16466e-10	1.61275e-08	up	GOLS2_ARATH	Galactinol synthase 2
TRINITY_DN23913_c5_g1	38.76	48.62	34.33	18.18	16.03	21.5	53.99	25.78	-1.63859	2.21043e-05	0.000275987	down	-1.41869	0.000738675	0.00611936	down	PGMP_PEA	Phosphoglucomutase, chloroplastic
TRINITY_DN26738_c0_g1	43.3	47.42	52.65	29.12	24.91	21.24	53.96	29.2	-1.28504	0.000819643	0.00655307	down	-1.19458	0.00440321	0.0274409	down	FERON_ARATH	Receptor-like protein kinase FERONIA
TRINITY_DN21281_c2_g1	41.56	49.89	48.26	21.65	12.03	16.14	53.93	18.69	-1.71666	9.00826e-06	0.000123089	down	-1.74917	3.75228e-05	0.000452933	down	GXM3_ARATH	Glucuronoxylan 4-O-methyltransferase 3
TRINITY_DN21199_c0_g1	15.42	21.93	15.62	2.81	3.34	2.26	53.79	15.39	-2.6166	1.69379e-09	5.46908e-08	down	-2.02504	4.10038e-06	6.31772e-05	down	HEM11_HORVU	Glutamyl-tRNA reductase 1, chloroplastic
TRINITY_DN27375_c1_g4	60.51	88.04	58.07	41.21	24.76	37.94	53.77	28.16	-1.25344	0.00106202	0.00816505	down	-1.16607	0.00554325	0.0331526	down	PTR7_ARATH	Protein NRT1/ PTR FAMILY 6.3
TRINITY_DN26432_c1_g4	18.35	24.28	22.29	10.08	12.69	9.73	53.74	28.15	-1.21376	0.00162623	0.0117539	down	-1.13787	0.00645503	0.0376077	down	CMBL_MOUSE	Carboxymethylenebutenolidase homolog
TRINITY_DN21674_c2_g1	44.91	47.59	42.74	24.42	20.43	28.89	53.67	25.19	-1.09458	0.00413059	0.0255034	down	-1.30679	0.00187632	0.0134337	down	CP41A_ARATH	Chloroplast stem-loop binding protein of 41 kDa a, chloroplastic
TRINITY_DN17676_c1_g1	25.67	13.83	31.73	4.65	6.1	5.99	53.64	11.39	-2.26413	1.88493e-08	4.92259e-07	down	-2.46049	2.02792e-08	5.53635e-07	down
TRINITY_DN21017_c2_g1	27.74	27.97	27.32	9.75	8.61	9.87	53.61	19.62	-1.7552	6.86144e-06	9.6863e-05	down	-1.66557	8.4501e-05	0.000929691	down
TRINITY_DN20060_c0_g1	2.82	159.83	37.38	81.67	8.37	19.81	53.08	14.51	-1.23031	0.00125846	0.00946813	down	-2.07084	1.5419e-06	2.63161e-05	down	RNLX_SOLLC	Intracellular ribonuclease LX
TRINITY_DN25154_c0_g2	26.64	35.1	28.24	16.49	14.68	19.94	52.83	26.41	-1.04194	0.00632725	0.036341	down	-1.21023	0.003836	0.0244535	down	YUGF_BACSU	Uncharacterized hydrolase YugF
TRINITY_DN19826_c0_g3	35.88	67.48	51.24	23.87	26.67	26.52	52.77	21.34	-1.24937	0.00113927	0.00868693	down	-1.55974	0.000247589	0.00237603	down	TL15A_ARATH	Thylakoid lumenal 15 kDa protein 1, chloroplastic
TRINITY_DN29714_c5_g3	96.81	22.78	28.4	32.32	28.31	31.58	52.64	28.01	-1.92007	1.65722e-06	2.75643e-05	down	-2.09227	1.744e-06	2.9433e-05	down
TRINITY_DN18963_c0_g1	38.17	45.5	36.43	25.78	19.64	24.03	52.52	26.82	-1.17073	0.00220482	0.0151635	down	-1.26224	0.00261744	0.0177455	down	RAC5_ORYSJ	Rac-like GTP-binding protein 5
TRINITY_DN27060_c0_g3	37.76	43.51	51.48	11.03	15	11.29	52.43	15.28	-1.74757	1.91464e-05	0.000242062	down	-1.78433	6.14536e-05	0.000699668	down	LEU11_ARATH	2-isopropylmalate synthase 1, chloroplastic
TRINITY_DN23690_c0_g4	43.97	36.75	48.09	19.06	25.78	20.76	52.42	27.1	-1.11502	0.003434	0.0219064	down	-1.12451	0.00709613	0.0406445	down
TRINITY_DN24069_c1_g2	40.34	114.91	60.11	9.41	6.18	9.15	52.32	5.9	-3.42557	1.38979e-16	1.4414e-14	down	-3.43341	5.60258e-14	4.37182e-12	down	YLS9_ARATH	Protein YLS9
TRINITY_DN26272_c1_g2	216.1	259.61	368.67	711.39	1174.43	629.6	52.11	174.97	1.42717	0.000217232	0.00207301	up	1.54439	0.000404679	0.00362831	up
TRINITY_DN22084_c2_g1	46.4	47.68	55.45	15.66	17.65	19.01	51.95	15.99	-1.75021	6.61545e-06	9.37559e-05	down	-1.95709	5.07731e-06	7.70193e-05	down	TIC62_ARATH	Protein TIC 62, chloroplastic
TRINITY_DN23603_c1_g2	31.5	31.72	26.52	8.89	9.75	10.61	51.38	19.48	-1.7679	6.55306e-06	9.30905e-05	down	-1.61119	0.000152744	0.00155727	down	NFYB3_ARATH	Nuclear transcription factor Y subunit B-3
TRINITY_DN16037_c0_g1	24.23	71	43.1	35.72	16.03	16.43	51.21	18.72	-1.28891	0.000805977	0.00645852	down	-1.65353	0.000107131	0.00113628	down
TRINITY_DN19518_c0_g1	72.67	46.4	70.35	30.69	24.66	34.81	50.95	24.22	-1.21552	0.00141762	0.0104655	down	-1.23804	0.00309687	0.020416	down	ZHD3_ORYSJ	Zinc-finger homeodomain protein 3
TRINITY_DN21853_c2_g3	42.28	88.17	73.79	19.24	21.59	25.23	50.8	17.19	-1.8769	1.60726e-06	2.68713e-05	down	-1.85208	1.62552e-05	0.000217005	down
TRINITY_DN25416_c0_g1	31.65	48.49	33.92	15.37	15.53	16.15	50.79	22	-1.51156	9.59285e-05	0.00101054	down	-1.40331	0.000893114	0.00718232	down	C74B2_ARATH	Linolenate hydroperoxide lyase, chloroplastic {ECO:0000305|PubMed:9701595}
TRINITY_DN24647_c1_g1	27.67	35.71	37.89	21.82	15.83	16.55	50.71	25.86	-1.09282	0.00488059	0.0292335	down	-1.17323	0.00544918	0.0326435	down	EGY2_ORYSJ	Probable zinc metalloprotease EGY2, chloroplastic
TRINITY_DN18413_c2_g1	30.18	24.74	38.43	1.63	0.81	0.36	50.56	1.06	-4.77744	3.96998e-26	1.42275e-23	down	-5.26577	4.38475e-25	1.80796e-22	down
TRINITY_DN29127_c2_g1	3.4	57.03	42.49	0.76	0.48	0	50.56	1.51	-6.41113	4.55742e-32	3.17231e-29	down	-5.16907	2.20259e-22	6.33767e-20	down	GDL83_ARATH	GDSL esterase/lipase At5g45910
TRINITY_DN25516_c1_g2	90.81	20.6	36.14	8.13	11.73	10.51	50.56	10.19	-2.42816	5.43788e-09	1.59894e-07	down	-2.50388	3.66719e-08	9.23413e-07	down	C8D11_ARATH	Cytochrome P450 81D11
TRINITY_DN15221_c1_g1	111.88	126.21	157.89	52.14	64.99	74.95	50.1	24.35	-1.25045	0.00114556	0.00872938	down	-1.25293	0.00357286	0.0230228	down
TRINITY_DN28456_c2_g3	88.59	30.7	48.05	41.93	34.55	38.75	50.08	25.36	-1.10967	0.00530566	0.0313694	down	-1.38819	0.00143193	0.0107284	down
TRINITY_DN25814_c2_g2	58.83	55.02	46.18	9.81	4.56	0	50.07	4.61	-3.62699	2.84251e-11	1.27021e-09	down	-3.67147	8.36623e-11	3.72477e-09	down	AAP3_ARATH	Amino acid permease 3
TRINITY_DN23148_c0_g4	32.04	36.39	47.86	380.35	180.31	257.89	49.94	171.81	2.59632	9.4405e-11	3.83942e-09	up	1.55709	0.000243524	0.00234716	up	HSP70_MAIZE	Heat shock 70 kDa protein
TRINITY_DN28934_c0_g1	22.25	81.97	42.31	32.36	30.16	32.78	49.89	25.8	-1.32785	0.000513469	0.00438338	down	-1.25317	0.0027227	0.0183664	down	RBOHG_ARATH	Putative respiratory burst oxidase homolog protein G
TRINITY_DN20745_c0_g1	36.23	18.94	26.85	17.44	11.99	15.78	49.87	26.48	-1.0502	0.00921593	0.0493096	down	-1.13105	0.00836012	0.0465042	down
TRINITY_DN20620_c2_g1	36.94	17.14	26.95	14.33	15.27	11.86	49.83	22.01	-1.44803	0.000178666	0.00174406	down	-1.539	0.000270418	0.00257265	down	BH082_ARATH	Transcription factor bHLH82
TRINITY_DN19207_c1_g1	45.64	34.47	27.99	19.84	12.91	13.84	49.79	19.53	-1.42198	0.000228725	0.00216613	down	-1.57832	0.000197672	0.00194853	down	OCS1_MAIZE	Ocs element-binding factor 1
TRINITY_DN17849_c1_g1	16.34	28.85	15.95	3.84	6.87	7.24	49.67	17.2	-1.89524	2.83854e-06	4.44586e-05	down	-1.66975	9.81849e-05	0.00105716	down
TRINITY_DN27208_c2_g1	32.88	21.06	31.1	14.62	15.4	16.1	49.64	27.38	-1.11479	0.00349844	0.022204	down	-1.17983	0.00476989	0.0292951	down	AMPP1_TUBMM	Probable Xaa-Pro aminopeptidase P
TRINITY_DN23324_c0_g1	25.05	37.86	39.87	13.56	20.64	15.41	49.58	24.03	-1.07707	0.00476547	0.0286399	down	-1.11633	0.00758079	0.0429192	down	AGAL_ORYSJ	Alpha-galactosidase
TRINITY_DN23053_c0_g1	46.18	27.63	40.54	18.72	16.04	15.72	49.29	19.03	-1.17757	0.00201894	0.0140778	down	-1.4506	0.000561306	0.00483432	down	BPHD_COMTE	2-hydroxy-6-oxo-6-phenylhexa-2,4-dienoate hydrolase {ECO:0000255|HAMAP-Rule:MF_01688}
TRINITY_DN24715_c2_g1	56.17	34.09	43.87	27.39	25.62	26.21	49.07	26.35	-1.00969	0.00840849	0.0458307	down	-1.12878	0.00728944	0.0415811	down	RGA3_SOLBU	Putative disease resistance protein RGA3
TRINITY_DN17287_c0_g1	47.32	42.67	49.28	25.89	15.71	20.93	48.99	20.63	-1.34045	0.000705013	0.00576562	down	-1.49401	0.000598734	0.00511539	down	C71A1_PERAE	Cytochrome P450 71A1
TRINITY_DN24389_c0_g1	61.79	17.45	31.72	12.22	16.67	14.33	48.98	21.94	-1.36082	0.000474427	0.00409743	down	-1.31111	0.00198564	0.0140941	down	LEC_PARPC	Mannose/glucose-specific lectin
TRINITY_DN22291_c1_g1	38.03	17.01	44.73	2.59	5.44	5.52	48.78	6.13	-3.03866	2.3612e-13	1.49678e-11	down	-3.21028	1.8112e-12	1.10453e-10	down	GDPD6_ARATH	Glycerophosphodiester phosphodiesterase GDPD6 {ECO:0000305}
TRINITY_DN28348_c0_g1	40.47	27.15	38.32	10.95	8.73	5.69	48.55	12.53	-2.33115	4.47498e-09	1.34197e-07	down	-2.26065	1.77084e-07	3.78639e-06	down	SD18_ARATH	Receptor-like serine/threonine-protein kinase SD1-8
TRINITY_DN21550_c2_g1	66.37	92.98	78.29	11.77	10.45	19.48	48.51	10.32	-2.74916	4.69676e-11	2.00895e-09	down	-2.45943	9.61106e-08	2.19885e-06	down
TRINITY_DN25778_c0_g1	32.54	26.56	37.54	4.19	5.79	6.76	48.47	13.22	-2.25401	1.95662e-08	5.0951e-07	down	-2.0134	3.08796e-06	4.88009e-05	down	RIBA3_ORYSJ	Probable monofunctional riboflavin biosynthesis protein RIBA 3, chloroplastic
TRINITY_DN27375_c1_g2	34.68	49.49	27.57	19.86	10.8	14.72	48.45	22.72	-1.50645	9.97646e-05	0.0010473	down	-1.53528	0.000293969	0.00276168	down	PTR7_ARATH	Protein NRT1/ PTR FAMILY 6.3
TRINITY_DN21707_c1_g3	28.61	46.43	32.99	103.34	154.98	115.78	48.42	194.91	1.58421	3.80703e-05	0.00044552	up	1.81188	1.92543e-05	0.000250679	up
TRINITY_DN23850_c0_g1	55.49	37.99	38.66	16.54	10.29	13.27	48.34	13.57	-1.91573	9.07691e-07	1.62487e-05	down	-2.17661	4.67458e-07	9.0318e-06	down	ALN_ORYSJ	Probable allantoinase
TRINITY_DN19669_c0_g1	28.31	24.71	26.47	10.8	13.94	14.13	48.32	21.49	-1.15044	0.0027081	0.0179227	down	-1.34602	0.00141962	0.0106595	down	FAP3_ARATH	Fatty-acid-binding protein 3
TRINITY_DN27354_c4_g2	32.4	22.51	31.47	5.26	2.46	3.25	48.17	4.82	-3.15963	2.58113e-14	1.9343e-12	down	-3.5767	8.60955e-15	7.69452e-13	down	OPT4_ARATH	Oligopeptide transporter 4
TRINITY_DN27788_c1_g1	32.27	38.68	33.97	17.32	14.39	14.38	48.06	19.26	-1.28455	0.000864751	0.00685213	down	-1.53554	0.000297471	0.00279124	down	GLO4_ORYSI	Peroxisomal (S)-2-hydroxy-acid oxidase GLO4
TRINITY_DN28486_c0_g1	23.05	83.48	26.18	148.29	90.48	117.5	47.92	122.21	1.08702	0.00445429	0.0271281	up	1.26158	0.00260822	0.0176863	up	CCR1_ARATH	Cinnamoyl-CoA reductase 1
TRINITY_DN24702_c1_g3	41.41	50.01	65.39	13.97	22.1	15.95	47.91	19.66	-1.84606	1.94766e-06	3.19138e-05	down	-1.51058	0.000338377	0.00311704	down	R13L4_ARATH	Disease resistance RPP13-like protein 4
TRINITY_DN24140_c2_g8	41.86	34.8	34.31	9.96	10.67	8.33	47.9	14.39	-2.14223	1.43614e-07	3.12021e-06	down	-1.95843	8.13837e-06	0.00011709	down	PER17_ARATH	Peroxidase 17
TRINITY_DN24978_c1_g1	32.86	11.19	29.95	14.78	11.39	14.1	47.9	26.29	-1.02815	0.007202	0.0404224	down	-1.09482	0.00877503	0.0483159	down	CYSKP_SOLTU	Cysteine synthase, chloroplastic/chromoplastic
TRINITY_DN24021_c2_g2	36.56	21.55	31.03	3.04	0.61	0.61	47.88	1.63	-4.59597	1.40882e-24	4.21435e-22	down	-5.1941	7.48563e-25	2.98479e-22	down
TRINITY_DN17789_c0_g1	106.45	82.78	129.16	36.22	37.98	43.29	47.67	17.85	-1.60786	3.91659e-05	0.000457011	down	-1.6203	0.000212706	0.00207658	down
TRINITY_DN18187_c1_g4	35.15	55.06	42.2	17.91	13.72	12.05	47.52	16.88	-1.85092	1.87319e-06	3.07632e-05	down	-1.71466	5.26546e-05	0.000610211	down	TBA5_MAIZE	Tubulin alpha-5 chain
TRINITY_DN17703_c2_g1	33.91	31.72	30.86	24.33	23.33	28.34	47.49	34.03	-2.02342	2.19277e-07	4.56147e-06	down	-2.02121	2.23916e-06	3.67472e-05	down	R13L2_ARATH	Putative disease resistance RPP13-like protein 2
TRINITY_DN17500_c0_g6	34.02	65.15	43.6	18.81	15.36	27.7	47.46	14.85	-1.46739	0.00018396	0.00178695	down	-1.89967	1.39494e-05	0.000189784	down	F16P1_ORYSJ	Fructose-1,6-bisphosphatase, chloroplastic
TRINITY_DN22501_c1_g3	51.85	22.97	33.41	12.31	17.65	21.84	47.33	20.79	-1.29658	0.000775274	0.00625124	down	-1.45292	0.000585784	0.00501538	down	PHYK1_ORYSJ	Probable phytol kinase 1, chloroplastic
TRINITY_DN26501_c0_g1	51.17	40.1	43.05	20.21	22.59	22.22	47.29	16.79	-1.52272	8.22354e-05	0.000882477	down	-1.71328	5.74183e-05	0.000657854	down	SERA2_ARATH	D-3-phosphoglycerate dehydrogenase 2, chloroplastic
TRINITY_DN27833_c0_g6	102.76	79.74	146.86	27.62	17.49	18.17	47.22	12.14	-2.56779	1.74626e-09	5.63348e-08	down	-2.19388	4.33286e-06	6.64761e-05	down	C71C4_MAIZE	indole-2-monooxygenase
TRINITY_DN25856_c0_g3	46.49	55.36	38.77	23.24	15.36	16.53	47.05	16.71	-1.5808	9.83425e-05	0.00103373	down	-1.72231	0.000111896	0.0011813	down
TRINITY_DN22756_c1_g2	16.96	19.7	17.68	8.28	7.18	6.59	46.95	17.27	-1.31099	0.000805472	0.00645591	down	-1.49023	0.000441658	0.00391249	down	DXR_ORYSJ	1-deoxy-D-xylulose 5-phosphate reductoisomerase, chloroplastic
TRINITY_DN25416_c0_g3	15.02	35.42	19.77	10.68	12.68	14.41	46.87	24.53	-1.18182	0.00236382	0.0160346	down	-1.17225	0.00540259	0.0324397	down	Y74B2_ARATH	Probable inactive linolenate hydroperoxide lyase {ECO:0000305|PubMed:9701595}
TRINITY_DN22099_c0_g2	54.71	44.99	67.26	29.42	31.57	32.94	46.73	25.17	-1.04055	0.00676544	0.0384189	down	-1.14753	0.00637892	0.037272	down	RNF8A_XENLA	E3 ubiquitin-protein ligase RNF8-A
TRINITY_DN16556_c0_g1	21.26	27.44	30.47	115.25	57.47	100.1	46.73	146	1.58728	4.32873e-05	0.000499307	up	1.46314	0.000517627	0.00449995	up	MAOC_ORYSJ	NADP-dependent malic enzyme, chloroplastic
TRINITY_DN29393_c3_g1	45.34	26.99	34.49	15.11	19.29	14.99	46.67	25.52	-1.22167	0.00137213	0.010167	down	-1.0929	0.00872517	0.0481291	down	CRCB1_LACAC	Putative fluoride ion transporter CrcB 1 {ECO:0000255|HAMAP-Rule:MF_00454}
TRINITY_DN22339_c0_g3	26.61	19.39	20.74	12.99	10.54	14.46	46.62	25.47	-1.02547	0.00775793	0.0429905	down	-1.10814	0.00822857	0.0459415	down
TRINITY_DN19476_c1_g6	64.1	133.58	285.52	287.64	426.66	773.35	46.54	369.54	1.39379	0.000367894	0.00327906	up	2.74255	1.35818e-09	4.71593e-08	up
TRINITY_DN26682_c0_g1	42.37	55.11	44.89	27.38	21.01	25.6	46.33	21.16	-1.19118	0.00175242	0.0124888	down	-1.29587	0.00196714	0.0139764	down	RH47B_ORYSJ	DEAD-box ATP-dependent RNA helicase 47B
TRINITY_DN25266_c0_g3	94.75	15.02	36.66	19.68	15.73	18.08	46.17	16.92	-1.58354	0.000155594	0.00153877	down	-1.68059	0.000240497	0.00232308	down
TRINITY_DN23612_c0_g3	33.69	25.74	31.02	69.21	87.65	92.13	45.93	149.09	1.25776	0.000951658	0.0074414	up	1.47676	0.000428077	0.00380612	up	PDCD4_MOUSE	Programmed cell death protein 4
TRINITY_DN17860_c0_g1	37.36	36.24	53.12	9.19	9.28	4.73	45.82	12.44	-2.00828	2.74182e-06	4.3149e-05	down	-1.97306	1.2755e-05	0.000175375	down	CRK7_ARATH	Cysteine-rich receptor-like protein kinase 7
TRINITY_DN21503_c3_g1	40.2	29.2	41.07	5.94	16.94	11.05	45.75	18.09	-1.89844	1.42953e-06	2.41678e-05	down	-1.55812	0.000254349	0.00243383	down	IBB3_WHEAT	Bowman-Birk type trypsin inhibitor
TRINITY_DN21761_c1_g1	167.89	138.09	186.19	369.79	483.77	435.49	45.5	139.93	1.27373	0.000831162	0.00662368	up	1.33377	0.00156446	0.0115826	up
TRINITY_DN27306_c0_g4	39.55	29.16	32.1	16.53	8.55	12.61	45.39	13.5	-1.61753	2.82434e-05	0.000341905	down	-1.98764	3.49951e-06	5.4709e-05	down	GATP3_ORYSI	Probable gamma-aminobutyrate transaminase 3, mitochondrial
TRINITY_DN18887_c0_g2	50.74	43.08	58.39	4.68	11.38	0.94	45.37	13.09	-3.32343	1.48659e-11	7.00632e-10	down	-2.02754	2.07129e-05	0.000268034	down	GUX3_ARATH	Putative UDP-glucuronate:xylan alpha-glucuronosyltransferase 3
TRINITY_DN27820_c1_g1	297.95	158.28	292.91	44.54	55.83	29.86	45.3	9.05	-2.48629	5.64859e-09	1.6582e-07	down	-2.24544	1.78502e-05	0.000235955	down
TRINITY_DN29208_c0_g1	43.17	30.29	33.54	21.33	17.99	15.05	45.27	21.88	-1.14885	0.00265909	0.0176862	down	-1.25936	0.00267421	0.0180595	down	ACA6_ORYSJ	Probable calcium-transporting ATPase 6, plasma membrane-type
TRINITY_DN29168_c0_g1	20.77	35.58	30.72	10.82	9.85	15.06	45.2	21.52	-1.36268	0.000370865	0.00329743	down	-1.17621	0.00480942	0.0295179	down	PP320_ARATH	Pentatricopeptide repeat-containing protein DOT4, chloroplastic {ECO:0000305}
TRINITY_DN28757_c1_g2	20.51	26.81	22.1	8.59	9.15	12.84	45.12	17.94	-1.17559	0.00269651	0.0178662	down	-1.40001	0.00100576	0.00798209	down	STR10_ARATH	Rhodanese-like domain-containing protein 10
TRINITY_DN28753_c1_g2	38.59	23.71	37.69	1.94	5.26	1.59	45.08	6.77	-3.72625	1.07965e-16	1.14601e-14	down	-2.88955	3.17684e-10	1.25843e-08	down	RLP2_ARATH	Receptor-like protein 2
TRINITY_DN19591_c0_g1	33.17	28.14	50.13	4.3	11.22	7.16	44.99	8.69	-2.5662	2.1624e-10	8.23898e-09	down	-2.71192	1.04703e-09	3.74299e-08	down	CCD25_MOUSE	Coiled-coil domain-containing protein 25
TRINITY_DN29027_c1_g1	29.65	19.78	36.26	8.77	12.46	23.08	44.9	20.15	-1.16697	0.00218037	0.0150239	down	-1.34206	0.0013443	0.0101748	down	VIP1_DROME	Inositol hexakisphosphate and diphosphoinositol-pentakisphosphate kinase
TRINITY_DN24745_c0_g2	33.59	50.95	34.48	21.88	17.38	19.96	44.87	18.22	-1.68642	1.83512e-05	0.000233231	down	-1.65626	0.000104329	0.0011106	down	ZHD9_ORYSJ	Zinc-finger homeodomain protein 9
TRINITY_DN18979_c3_g1	61.95	45.26	52.77	15.89	19.71	21.13	44.57	16.97	-1.75995	1.92436e-05	0.000243206	down	-1.68291	0.000156637	0.0015916	down	CRK41_ARATH	Cysteine-rich receptor-like protein kinase 41
TRINITY_DN18406_c2_g1	20.16	55.61	36.81	12.82	11.16	6.8	44.37	14.61	-2.07615	2.11385e-07	4.41506e-06	down	-1.79207	3.44287e-05	0.000419492	down	CDPK3_ARATH	Calcium-dependent protein kinase 3
TRINITY_DN27112_c2_g3	22.39	55.08	26.96	16.28	12.97	15.37	44.29	20.47	-1.50315	9.31871e-05	0.000985106	down	-1.33875	0.00142432	0.0106824	down	IAA17_ORYSJ	Auxin-responsive protein IAA17
TRINITY_DN19358_c1_g6	22.85	44.72	26.21	5.31	6.93	4.48	44.25	9.31	-2.73557	1.34055e-10	5.31463e-09	down	-2.46692	4.82476e-08	1.18129e-06	down	CYP38_ARATH	Peptidyl-prolyl cis-trans isomerase CYP38, chloroplastic
TRINITY_DN23779_c1_g4	18.02	54.69	54.44	8.49	13.76	3.62	44.21	14.23	-2.5487	2.14615e-10	8.18566e-09	down	-1.8693	1.25633e-05	0.000173132	down	ARR6_ARATH	Two-component response regulator ARR6
TRINITY_DN25943_c0_g1	52.27	23.02	35.99	12.05	9.09	12.89	44.17	18.06	-1.44203	0.000325109	0.00294118	down	-1.38935	0.00138142	0.0104145	down	CYSKP_ARATH	Cysteine synthase, chloroplastic/chromoplastic
TRINITY_DN28474_c3_g1	54.48	72.99	97.85	101.88	193.22	110.76	44.17	151.44	1.13414	0.00294502	0.0192381	up	1.5813	0.000181908	0.00181134	up
TRINITY_DN23346_c2_g1	31.01	32.83	35.61	7.91	10.37	8.13	44.12	13.62	-1.59323	3.95805e-05	0.000461403	down	-1.57088	0.000207659	0.00203536	down	HBP1A_WHEAT	Transcription factor HBP-1a
TRINITY_DN27476_c1_g1	37.23	26.2	29.04	25.86	22.25	15.86	44.08	21.32	-1.48251	0.00011334	0.00116779	down	-1.46214	0.000503999	0.00440346	down	PQL3_ARATH	PsbQ-like protein 3, chloroplastic
TRINITY_DN14169_c0_g1	79.72	31.37	71.44	26.98	21.71	29.23	44.06	14.2	-1.39444	0.0004405	0.0038485	down	-1.86051	3.44923e-05	0.000419967	down
TRINITY_DN24091_c0_g1	29.82	36.6	36.6	15.8	16.17	20.16	44.01	20.26	-1.17795	0.00204051	0.0142063	down	-1.3711	0.00110726	0.00864953	down	CYP37_ARATH	Peptidyl-prolyl cis-trans isomerase CYP37, chloroplastic
TRINITY_DN19083_c1_g1	23.95	34.69	27.32	14.47	10.15	13.69	43.97	17.55	-1.40148	0.00074684	0.00605162	down	-1.55422	0.000474099	0.00417237	down
TRINITY_DN27082_c2_g3	53.1	34.95	52.43	214.95	190.45	216.01	43.88	199.46	1.61407	3.53289e-05	0.000417488	up	1.79806	2.93865e-05	0.000364917	up
TRINITY_DN26646_c0_g1	24.19	32.24	32.79	7.04	8.35	8.54	43.86	11.44	-2.12875	6.18257e-08	1.44844e-06	down	-2.15801	5.45718e-07	1.03456e-05	down	LCYE_ARATH	Lycopene epsilon cyclase, chloroplastic
TRINITY_DN26091_c1_g1	25.07	34.04	28.25	15.17	9.07	11.22	43.85	16.38	-1.54647	6.09062e-05	0.000673971	down	-1.65868	8.97564e-05	0.000979492	down	DIT21_ARATH	Dicarboxylate transporter 2.1, chloroplastic
TRINITY_DN22859_c0_g1	32.92	22.39	26.17	13.4	10.46	13.08	43.76	19.05	-1.2884	0.000826642	0.00660074	down	-1.44652	0.000609416	0.00519653	down
TRINITY_DN29686_c0_g1	27.83	11.65	28.38	12.23	8.25	7.06	43.73	15.67	-1.3522	0.000710364	0.00580283	down	-1.67901	0.000101483	0.00108815	down	Y3471_ARATH	Putative receptor-like protein kinase At3g47110
TRINITY_DN24835_c0_g1	33.86	46.56	43.54	108.09	111.89	130.56	43.7	123.14	1.30603	0.000614267	0.00511244	up	1.29454	0.00194701	0.013847	up	LAMB1_MOUSE	Laminin subunit beta-1
TRINITY_DN28676_c1_g1	38.19	20.83	27.49	6.43	5.43	2.95	43.69	8.61	-2.60575	9.33315e-11	3.80003e-09	down	-2.38819	4.26926e-08	1.05453e-06	down
TRINITY_DN23097_c0_g1	31.96	39.67	39.78	16.54	20.55	21.48	43.5	20.1	-1.31542	0.000594675	0.0049711	down	-1.50364	0.00036124	0.0033	down	LUT1_ARATH	Carotene epsilon-monooxygenase, chloroplastic
TRINITY_DN26586_c0_g1	125.44	93.16	97.46	76.04	51.33	78.73	43.44	33.83	-1.01209	0.00791947	0.0437571	down	-1.16025	0.00553355	0.0331	down	ACPH_HUMAN	Acylamino-acid-releasing enzyme
TRINITY_DN21708_c3_g3	33.07	29.8	44.85	144.52	182.43	99.87	43.27	260.49	1.78015	4.35251e-05	0.000501571	up	2.34181	2.51981e-07	5.16854e-06	up
TRINITY_DN23460_c1_g2	18.82	25.38	25.75	11.44	14.17	14.53	43.18	23.01	-1.03664	0.00742527	0.041425	down	-1.15367	0.0061907	0.0363243	down
TRINITY_DN24057_c2_g1	42.08	19.96	34.82	2.31	8.29	3.79	43.08	8	-2.90818	1.3129e-12	7.3563e-11	down	-2.64431	2.21098e-09	7.40087e-08	down
TRINITY_DN27606_c0_g1	37.87	15.87	24.87	7.39	8.4	6.7	42.97	15.25	-2.30529	5.00018e-09	1.48471e-07	down	-2.29625	1.02507e-07	2.33635e-06	down	RPP13_ARATH	Disease resistance protein RPP13
TRINITY_DN23715_c0_g2	36.93	11.87	24.54	13.36	9.88	12.13	42.89	17.12	-1.55427	8.02692e-05	0.000863424	down	-1.45503	0.000625862	0.0053109	down
TRINITY_DN25249_c0_g1	21.32	36.18	29.27	2.43	3.24	5.44	42.86	4.81	-3.0995	1.50655e-13	9.98739e-12	down	-3.12402	7.71989e-12	4.1684e-10	down
TRINITY_DN21813_c2_g2	30.65	49.37	33.12	13.72	14.56	17.86	42.79	16.26	-1.5407	6.91284e-05	0.000755486	down	-1.60696	0.000159237	0.00161439	down
TRINITY_DN21104_c0_g3	34.99	21.01	41.57	12.31	13.76	14.93	42.74	18.21	-1.43041	0.000225131	0.00213544	down	-1.52717	0.000325638	0.00301975	down	LRK72_ARATH	Probable L-type lectin-domain containing receptor kinase VII.2
TRINITY_DN28693_c0_g1	24.08	56.83	35.39	12.02	12.48	14.16	42.72	18.63	-2.26925	7.40611e-09	2.09923e-07	down	-2.08873	1.03525e-06	1.83688e-05	down	PIGN_MOUSE	GPI ethanolamine phosphate transferase 1
TRINITY_DN22640_c0_g3	38.77	23.11	33.9	10.09	9.88	11.1	42.46	13.08	-1.81088	3.79369e-06	5.74815e-05	down	-1.91994	8.02211e-06	0.000115693	down
TRINITY_DN23074_c0_g1	31.48	29.29	34.58	23.12	15.14	17.29	42.44	21.4	-1.01487	0.00766333	0.0425563	down	-1.31512	0.00172036	0.0125297	down	ALLN_ALLCG	Alliin lyase
TRINITY_DN27460_c3_g2	64.83	14.85	31.02	13.41	14.27	10.74	42.42	19.97	-1.72577	8.8412e-06	0.000121336	down	-1.43122	0.000683528	0.00570813	down	CRK11_ARATH	Cysteine-rich receptor-like protein kinase 11
TRINITY_DN20626_c0_g1	21.95	35.98	27.47	14.03	10.48	16.19	42.11	15.83	-1.18649	0.00206545	0.014366	down	-1.34255	0.00147642	0.011014	down	FK163_ARATH	Peptidyl-prolyl cis-trans isomerase FKBP16-3, chloroplastic
TRINITY_DN25647_c1_g4	22.47	13.41	17.85	4.74	8.68	7.13	42.05	19.94	-1.49694	0.000122099	0.00124739	down	-1.25511	0.00278615	0.0187041	down	RHA2B_ARATH	Probable E3 ubiquitin-protein ligase RHA2B
TRINITY_DN20745_c0_g2	22.07	13.13	17.06	5.83	7.97	6.6	42.02	19.92	-1.36768	0.000600891	0.0050157	down	-1.32253	0.00192143	0.013708	down	P2A12_ARATH	F-box protein PP2-A12
TRINITY_DN17808_c1_g3	44.19	50.9	47	80.94	148.94	71.33	42.02	130.32	1.07499	0.00466066	0.0281585	up	1.92021	6.46914e-06	9.60052e-05	up	UBC5B_ORYSJ	Ubiquitin-conjugating enzyme E2 5B
TRINITY_DN21780_c5_g1	37.57	17.2	27.35	5.75	5.53	7.27	42	9.7	-2.31804	9.2094e-08	2.0795e-06	down	-2.34082	3.59954e-07	7.11767e-06	down
TRINITY_DN28583_c3_g1	39.66	28.92	37.16	14.64	17.81	14.49	41.78	21.92	-1.27963	0.000834539	0.00664181	down	-1.19631	0.00422009	0.0265153	down	PPR37_ARATH	Pentatricopeptide repeat-containing protein At1g12620
TRINITY_DN25092_c2_g1	37.94	10.8	23.58	1.54	2.56	2.12	41.61	4.75	-3.3588	8.53075e-16	7.97879e-14	down	-3.11551	3.9269e-12	2.26171e-10	down	PPCE_MOUSE	Prolyl endopeptidase
TRINITY_DN18675_c0_g1	42.58	35.21	43.52	8.8	20.36	10.98	41.57	16.64	-1.74688	5.02585e-05	0.000571164	down	-1.56455	0.00063585	0.0053793	down
TRINITY_DN26907_c0_g1	27.43	19.38	27.27	8.99	8	8.34	41.4	14.46	-1.6308	2.37687e-05	0.00029403	down	-1.66733	7.99416e-05	0.00088733	down
TRINITY_DN29709_c2_g2	39.78	26.84	39.34	10.43	9.41	9.66	41.25	14.42	-1.35597	0.000556079	0.00469289	down	-1.43507	0.000831593	0.00677619	down	RGA4_SOLBU	Putative disease resistance protein RGA4
TRINITY_DN24715_c2_g5	87.52	45.9	73.13	37.26	44.03	25.84	41.24	20.18	-1.28548	0.00152108	0.0110913	down	-1.47987	0.0010708	0.00841498	down	RGA1_SOLBU	Putative disease resistance protein RGA1
TRINITY_DN23838_c1_g1	35.44	16.56	30.84	9.3	11.5	11.5	41.24	22.35	-1.1782	0.00238104	0.0161273	down	-1.12491	0.00738741	0.042054	down
TRINITY_DN17923_c1_g2	57.6	62.8	52.32	0.51	0.39	0.43	41.15	0.58	-6.93208	1.75356e-37	2.26685e-34	down	-6.443	9.84872e-28	6.05696e-25	down
TRINITY_DN28789_c1_g3	27.91	81.01	49.56	3.56	2.15	2.27	41.14	2.28	-4.30969	6.86568e-23	1.63494e-20	down	-4.41382	8.51135e-20	1.68762e-17	down
TRINITY_DN17217_c0_g1	94.56	45.48	81.02	25.43	55.43	31.97	41.09	19.41	-1.26966	0.00137273	0.0101693	down	-1.42725	0.00129014	0.00982632	down	SRG1_ARATH	Protein SRG1
TRINITY_DN26607_c0_g1	1.15	11.13	34.74	33.35	92.4	23.14	41.08	156.84	1.47782	0.000148347	0.00147597	up	1.79635	2.40328e-05	0.000305226	up
TRINITY_DN27264_c5_g1	121.26	108.08	120.46	185.12	303.88	308.91	41.03	162.5	1.56537	5.43802e-05	0.000612757	up	2.09548	1.23001e-06	2.14468e-05	up	AASS_ARATH	Alpha-aminoadipic semialdehyde synthase
TRINITY_DN19371_c4_g1	45.09	70.74	81.24	113.36	219.93	114.54	40.9	160.29	1.04863	0.00611288	0.0352946	up	1.67315	8.42789e-05	0.000927528	up	SRRM2_HUMAN	Serine/arginine repetitive matrix protein 2
TRINITY_DN25778_c0_g2	22.25	17.75	23.33	3.41	6.35	5.17	40.8	10.98	-2.17301	1.04694e-07	2.33488e-06	down	-2.10242	1.52262e-06	2.59991e-05	down	RIBA3_ORYSJ	Probable monofunctional riboflavin biosynthesis protein RIBA 3, chloroplastic
TRINITY_DN29595_c1_g2	55.24	39.29	20.83	7.13	19.86	29.53	40.76	20.03	-1.23344	0.00740863	0.0413449	down	-1.26489	0.00827861	0.0461572	down	C7D95_MENSP	Cytochrome P450 71D95
TRINITY_DN16474_c0_g1	41.86	40.59	32.45	60.97	144.13	206.65	40.7	187.57	1.65159	1.93953e-05	0.000244952	up	2.00051	2.94189e-06	4.67367e-05	up	AASS_ARATH	Alpha-aminoadipic semialdehyde synthase
TRINITY_DN24533_c0_g1	22.63	8.61	20.8	4.72	2.55	1.8	40.67	10.15	-2.66285	7.90072e-08	1.81687e-06	down	-2.23229	1.72704e-06	2.91739e-05	down
TRINITY_DN24410_c3_g1	29.79	102.72	53.81	129.45	218.22	133.43	40.67	172.48	1.43176	0.000193283	0.00186561	up	2.19205	3.55483e-07	7.05356e-06	up	B2_DAUCA	B2 protein
TRINITY_DN21853_c2_g2	25.74	48.76	38.95	12.37	13.79	15.08	40.66	16.86	-1.81961	3.23646e-06	5.00413e-05	down	-1.84153	1.8196e-05	0.000239975	down
TRINITY_DN22951_c1_g1	23.3	34.41	27.13	12.08	10.23	9.92	40.61	15.95	-1.93906	7.4716e-07	1.3645e-05	down	-2.02052	2.63091e-06	4.22775e-05	down	THD1_ARATH	Threonine dehydratase biosynthetic, chloroplastic
TRINITY_DN29654_c4_g1	141.13	212.59	338.57	356.29	749.87	685.1	40.54	248.89	1.08068	0.00493761	0.0295115	up	2.28658	2.47199e-07	5.10217e-06	up
TRINITY_DN23988_c1_g1	40.37	29.97	35.93	9.89	17.52	11.39	40.35	17.48	-1.57131	7.18443e-05	0.000781862	down	-1.18907	0.0052095	0.031515	down	MPI2_ARATH	Mannose-6-phosphate isomerase 2
TRINITY_DN23541_c0_g1	24.87	7.52	20.58	6.07	7.62	4.61	40.29	19.49	-1.46258	0.000411908	0.00362672	down	-1.17264	0.00646216	0.0376432	down
TRINITY_DN27243_c1_g1	32.7	35.04	37.89	109.07	89.88	90.23	40.21	112.96	1.0579	0.0054101	0.031888	up	1.11979	0.00719399	0.0411401	up	PHOT2_ORYSJ	Phototropin-2
TRINITY_DN29524_c3_g4	44.2	40.97	51.36	17.87	19.57	20.31	40.17	18.11	-1.49907	0.000137707	0.00138022	down	-1.39546	0.00106088	0.00835735	down	TRABD_MOUSE	TraB domain-containing protein
TRINITY_DN26945_c2_g1	27.73	13	18.85	11.85	9.32	12.87	40.06	21.66	-1.09805	0.00415582	0.0256346	down	-1.13898	0.00642754	0.0374935	down	YOR6_CALSR	Uncharacterized protein in xynA 3'region
TRINITY_DN26860_c0_g2	46.58	26.62	38.74	19.21	17.49	16.57	39.83	18.64	-1.25439	0.00104314	0.00804038	down	-1.3122	0.00178894	0.0129306	down	Y4837_ARATH	KH domain-containing protein At4g18375
TRINITY_DN18116_c1_g2	35.72	39.38	63.63	17.74	19.16	10.39	39.81	11.64	-1.64485	4.15559e-05	0.000481639	down	-1.89589	1.577e-05	0.000211384	down	PXL1_ARATH	Leucine-rich repeat receptor-like protein kinase PXL1
TRINITY_DN24140_c2_g7	52.39	39.56	43.97	13.26	9.62	11.02	39.77	10.05	-1.97355	7.3107e-07	1.34052e-05	down	-2.09809	1.6038e-06	2.72571e-05	down	PER17_ARATH	Peroxidase 17
TRINITY_DN22512_c0_g1	24.65	28.18	23.93	12.62	10.75	9.4	39.75	14.23	-1.46706	0.000149681	0.00148556	down	-1.6389	0.000115979	0.0012215	down	NUD10_ARATH	Nudix hydrolase 10
TRINITY_DN20850_c0_g3	23.91	22.36	28.5	8.62	3.23	3.62	39.7	5.94	-2.47862	1.01815e-09	3.43777e-08	down	-2.95969	5.87551e-11	2.68843e-09	down	Y5977_ARATH	Probable leucine-rich repeat receptor-like protein kinase At5g49770
TRINITY_DN16927_c2_g2	18.6	17.22	20.14	9.86	9.99	8.53	39.64	20.12	-1.16164	0.00362499	0.0229188	down	-1.17752	0.00579126	0.0343529	down	IDD4_ARATH	Protein indeterminate-domain 4, chloroplastic {ECO:0000303|PubMed:16784536}
TRINITY_DN25250_c0_g2	38.26	26.93	34.86	18.17	14.66	13.73	39.63	19.22	-1.2747	0.000917522	0.00720248	down	-1.24738	0.00304515	0.0201232	down	SYK_STAAR	Lysine--tRNA ligase {ECO:0000255|HAMAP-Rule:MF_00252}
TRINITY_DN25816_c0_g2	21.67	96.45	55.17	148.4	177.47	104.03	39.59	136.95	1.03798	0.0062747	0.0361022	up	1.58887	0.000166956	0.00167951	up	B2_DAUCA	B2 protein
TRINITY_DN20397_c0_g1	30.37	17.19	29.1	9.12	11.38	7.03	39.53	17.81	-1.65573	1.99624e-05	0.000251588	down	-1.36993	0.00112269	0.00874367	down	R13L2_ARATH	Putative disease resistance RPP13-like protein 2
TRINITY_DN18681_c0_g1	17.83	57.54	37.44	175.85	178.32	319.16	39.44	133.72	1.76674	4.96557e-06	7.25318e-05	up	1.53505	0.000265224	0.00252987	up	RCA_ORYSJ	Ribulose bisphosphate carboxylase/oxygenase activase, chloroplastic
TRINITY_DN26515_c0_g3	28.96	20.2	24.2	4.25	10.33	7.92	39.38	14.1	-1.90595	1.59893e-06	2.67567e-05	down	-1.71521	6.42227e-05	0.000727089	down
TRINITY_DN17144_c1_g2	128.36	202.52	174.19	62.08	51.28	65.73	39.3	10.16	-1.36744	0.000372746	0.00331253	down	-1.64503	0.000131082	0.00135933	down	YCF2_NANDO	Protein Ycf2 {ECO:0000255|HAMAP-Rule:MF_01330}
TRINITY_DN21647_c0_g1	24.99	29.23	28.6	109.36	167.55	179.83	39.25	228.32	2.17955	2.57027e-08	6.5104e-07	up	2.33582	6.08865e-08	1.45538e-06	up	PEPP_ALLCE	Phosphoenolpyruvate phosphatase
TRINITY_DN20735_c0_g1	26.02	17.88	21.67	13.19	7.56	7.19	39.22	15.47	-1.43219	0.000228945	0.00216764	down	-1.51399	0.000358947	0.00328153	down	ACC2_ORYSJ	Acetyl-CoA carboxylase 2
TRINITY_DN18153_c0_g1	23.93	34.61	27.77	15.37	13.87	12.82	39.18	16.56	-1.27716	0.000869894	0.00688234	down	-1.46282	0.000535298	0.00463231	down	DCUP1_ORYSJ	Uroporphyrinogen decarboxylase 1, chloroplastic
TRINITY_DN16273_c0_g1	58.04	15.23	27.73	10.56	14.03	13.73	39.07	17.55	-1.45789	0.00017502	0.00171449	down	-1.31544	0.00187183	0.0134043	down	SALT_ORYSI	Salt stress-induced protein
TRINITY_DN21370_c0_g1	45.3	21.02	50.5	10.23	11.68	9.47	38.95	9.84	-2.0409	5.09977e-07	9.70511e-06	down	-2.30626	3.4963e-07	6.96286e-06	down
TRINITY_DN23437_c1_g2	55.16	46.58	38.73	1.9	2.73	1.05	38.88	2.64	-4.94714	1.88249e-27	8.41216e-25	down	-4.12171	6.2557e-18	9.22716e-16	down	C3H54_ORYSJ	Zinc finger CCCH domain-containing protein 54
TRINITY_DN28559_c3_g2	28.19	25.4	29.02	2.81	2.81	2.8	38.78	3.01	-3.50033	1.5736e-16	1.62738e-14	down	-3.72822	1.86944e-15	1.87383e-13	down	COL6_ARATH	Zinc finger protein CONSTANS-LIKE 6
TRINITY_DN25121_c0_g1	22.89	22.12	36.14	8.85	7.41	7.68	38.76	9.11	-2.30473	6.99485e-09	1.99045e-07	down	-2.13054	8.02386e-07	1.45865e-05	down	Y5977_ARATH	Probable leucine-rich repeat receptor-like protein kinase At5g49770
TRINITY_DN28894_c0_g1	20.91	17.63	21.83	6.11	10.09	6.16	38.63	12.36	-1.88209	1.25809e-06	2.16537e-05	down	-1.88285	9.4316e-06	0.000133578	down	GUX3_ARATH	Putative UDP-glucuronate:xylan alpha-glucuronosyltransferase 3
TRINITY_DN27855_c0_g4	24.91	6.9	13.34	5.69	6.32	7.72	38.58	20.35	-1.43973	0.000725916	0.00590853	down	-1.15808	0.00711996	0.0407553	down
TRINITY_DN28036_c0_g3	34.86	53.22	40.18	2.41	6.91	2.55	38.54	5.6	-3.44454	6.92357e-16	6.57757e-14	down	-2.68089	2.32346e-09	7.73455e-08	down	GRC15_ORYSJ	Glutaredoxin-C15
TRINITY_DN20241_c0_g1	7.92	11.92	11.64	0.38	0.39	0.13	38.5	1.52	-5.77179	7.87557e-27	3.20297e-24	down	-4.92834	2.61805e-22	7.30739e-20	down	ATL80_ARATH	RING-H2 finger protein ATL80
TRINITY_DN28399_c0_g2	32.38	16.69	22.96	4.94	3.52	4.47	38.47	2.97	-2.72554	3.47289e-10	1.2736e-08	down	-3.90185	1.08359e-14	9.42882e-13	down
TRINITY_DN28837_c0_g2	32.67	24.23	37.42	9.73	7.93	6.54	38.41	15.14	-1.91447	1.6741e-06	2.77962e-05	down	-1.48123	0.000556209	0.00479611	down	IDD1_ARATH	Protein indeterminate-domain 1 {ECO:0000303|PubMed:16784536}
TRINITY_DN21055_c2_g1	17.55	18.2	17.13	58.91	91.12	140.5	38.29	156.93	2.23255	1.35258e-08	3.63729e-07	up	1.83136	1.60659e-05	0.000214794	up	COR2_PAPSO	Non-functional NADPH-dependent codeinone reductase 2
TRINITY_DN29355_c0_g3	46.76	31.04	42.29	5.86	18.21	6.39	38.21	12.74	-2.15381	1.63547e-06	2.72548e-05	down	-1.81673	0.000102744	0.00109875	down
TRINITY_DN29007_c0_g1	111.35	89.16	99.62	62.58	29.65	32.97	38.21	17.8	-1.46029	0.000661876	0.00546346	down	-1.34573	0.00649184	0.0377386	down	RH25_ORYSJ	DEAD-box ATP-dependent RNA helicase 25
TRINITY_DN26925_c0_g1	38.17	18.95	21.24	10.04	8.21	6.37	38.2	13.84	-1.85869	2.0313e-06	3.30516e-05	down	-1.69243	6.93695e-05	0.000780004	down	APG_ORYSJ	Transcription factor APG
TRINITY_DN22849_c0_g1	33.84	20.89	27.29	50.07	67.06	63.36	38.19	97	1.07219	0.00477878	0.0287092	up	1.20462	0.00388616	0.0246951	up	PAO_ARATH	Pheophorbide a oxygenase, chloroplastic
TRINITY_DN26674_c0_g1	31.09	20.27	30.44	53.32	87.29	69.09	38.08	105.33	1.03751	0.00629854	0.0362106	up	1.24117	0.00295173	0.0196232	up	SD25_ARATH	G-type lectin S-receptor-like serine/threonine-protein kinase SD2-5
TRINITY_DN17831_c6_g1	14.98	25.74	22.72	2.69	3.12	3.6	38.04	7.73	-3.21177	2.14248e-13	1.36291e-11	down	-2.5847	1.06471e-08	3.08325e-07	down	SSL10_ARATH	Protein STRICTOSIDINE SYNTHASE-LIKE 10 {ECO:0000303|PubMed:10777701}
TRINITY_DN20725_c0_g2	29.58	27.19	30.1	14.54	12.88	15.26	38	19.59	-1.21483	0.00148328	0.0108726	down	-1.14627	0.00609484	0.0358314	down	MTEF3_CHICK	Transcription termination factor 3, mitochondrial
TRINITY_DN26860_c0_g1	27.71	18.54	23.21	13.66	13.17	13.21	37.9	20.08	-1.00228	0.00856737	0.0465273	down	-1.14883	0.00599453	0.0353735	down	Y4837_ARATH	KH domain-containing protein At4g18375
TRINITY_DN22317_c0_g1	30.61	41.29	31.54	9.63	8.32	10.33	37.81	10	-1.78929	3.96838e-06	5.95826e-05	down	-1.94496	5.4882e-06	8.26304e-05	down	PPR28_ARATH	Pentatricopeptide repeat-containing protein At1g09900
TRINITY_DN23629_c3_g5	64.41	4.8	28.3	12.54	16.57	10.22	37.8	14.88	-1.62247	3.41484e-05	0.000404462	down	-1.55849	0.000255978	0.00244747	down
TRINITY_DN27821_c0_g1	17.91	26.24	20.76	6.12	7.75	6.28	37.79	11.88	-1.62218	2.58998e-05	0.000317355	down	-1.691	6.41497e-05	0.000726811	down	MFP1_ARATH	MAR-binding filament-like protein 1
TRINITY_DN17185_c0_g1	40.27	23.57	40.95	127.43	162.37	180.39	37.68	149.83	2.30984	5.36765e-09	1.58215e-07	up	1.99116	3.48702e-06	5.45609e-05	up	ISU1_ARATH	Iron-sulfur cluster assembly protein 1
TRINITY_DN24558_c1_g1	25.03	28.93	29.13	145.35	143.26	84.05	37.65	151.31	1.50654	0.00011983	0.00122907	up	1.80522	2.58781e-05	0.000326037	up
TRINITY_DN16952_c3_g1	20.97	31.49	40.65	19.62	13.8	12.39	37.59	18.01	-1.57358	5.71082e-05	0.000637793	down	-1.34916	0.00146781	0.0109587	down	KCS10_ARATH	3-ketoacyl-CoA synthase 10
TRINITY_DN26702_c0_g1	26.99	24.88	20.41	11.64	11.85	9.79	37.44	22.61	-1.64449	2.33013e-05	0.00028884	down	-1.10746	0.00810033	0.0453861	down	AAE4_ARATH	Probable acyl-activating enzyme 4
TRINITY_DN15999_c0_g1	15.34	22.5	17.81	8.16	8.46	10.3	37.43	17.07	-1.26553	0.0011039	0.00844934	down	-1.33348	0.0015744	0.0116467	down	TL1Y_ARATH	Thylakoid lumenal 17.9 kDa protein, chloroplastic
TRINITY_DN25273_c0_g3	38.05	17.05	30.18	6.05	7.97	5.32	37.26	11.1	-1.40767	0.000313049	0.00284416	down	-1.19906	0.0045322	0.0280633	down
TRINITY_DN28602_c0_g4	22.06	22.21	16.04	12.02	6.91	8.99	37.2	15.87	-1.30788	0.00253067	0.0169724	down	-1.45238	0.00117647	0.00908843	down
TRINITY_DN23611_c2_g2	60.38	80.27	96.32	33.43	24.84	16.48	37.16	8.79	-2.12319	5.69097e-07	1.07175e-05	down	-2.45648	5.82671e-07	1.09773e-05	down	Y1677_ARATH	Probable LRR receptor-like serine/threonine-protein kinase At1g67720
TRINITY_DN15773_c0_g1	22.34	14.45	22.24	0.41	7.31	1.18	37.15	7.43	-2.89732	1.17864e-11	5.63499e-10	down	-2.54334	1.34406e-08	3.81307e-07	down
TRINITY_DN23199_c2_g1	25.59	20.3	20.69	64.09	48.17	48.34	37.1	93.09	1.09119	0.00406083	0.0251558	up	1.1711	0.00493293	0.0301332	up	TPS6_ARATH	Alpha,alpha-trehalose-phosphate synthase [UDP-forming] 6
TRINITY_DN26068_c2_g1	19.45	20.87	19.72	82.85	65.18	73.23	37.04	134.76	1.70894	9.89714e-06	0.00013392	up	1.68914	6.41581e-05	0.000726811	up	IDI1_CAMAC	Isopentenyl-diphosphate Delta-isomerase I
TRINITY_DN24092_c3_g1	25.94	30.15	24.92	80.55	95.39	119.72	37.03	130.11	1.62808	2.32746e-05	0.000288707	up	1.59261	0.000155394	0.00158118	up	RD21A_ARATH	Cysteine proteinase RD21a
TRINITY_DN21007_c0_g1	37.45	22.71	30.29	3.55	8.47	2.71	37	13.04	-3.44541	1.23026e-13	8.30792e-12	down	-2.62419	2.21853e-08	5.95409e-07	down
TRINITY_DN25408_c3_g2	19.29	19.43	15.98	4.81	5.56	6.45	36.95	13.74	-1.92105	9.5751e-07	1.69976e-05	down	-1.64642	9.93512e-05	0.00106782	down	C7A12_PANGI	Cytochrome P450 CYP736A12
TRINITY_DN17350_c0_g1	15.21	20.15	18.2	7.45	6.77	7.95	36.93	15.77	-1.4972	0.000121074	0.00124045	down	-1.44003	0.000657155	0.0055222	down	ROC5_NICSY	33 kDa ribonucleoprotein, chloroplastic
TRINITY_DN29315_c3_g1	14.92	41.82	27.25	13.67	6.14	14.39	36.9	10.47	-1.69518	1.40941e-05	0.00018457	down	-2.14544	7.86773e-07	1.43314e-05	down
TRINITY_DN28286_c0_g4	17.32	19.15	20.2	5.87	7.37	6.12	36.9	15.04	-1.81174	6.37137e-06	9.08102e-05	down	-1.56702	0.000251495	0.00241096	down	CAD8C_ORYSJ	Probable cinnamyl alcohol dehydrogenase 8C
TRINITY_DN28342_c0_g1	23.59	16.48	25.98	10.27	11.06	12.54	36.74	17.68	-1.49137	0.000123467	0.00125923	down	-1.44304	0.000637647	0.00539199	down	MENE_ARATH	2-succinylbenzoate--CoA ligase, chloroplastic/peroxisomal
TRINITY_DN17193_c2_g4	4.36	39.56	9.39	7.27	5.44	6.51	36.59	15.3	-1.57911	6.55302e-05	0.000719639	down	-1.29171	0.00230054	0.0159639	down
TRINITY_DN18944_c2_g1	33.72	33.45	33.2	9.91	12.15	9.35	36.53	8.41	-1.89375	1.48045e-06	2.49432e-05	down	-2.31079	1.31982e-07	2.91655e-06	down
TRINITY_DN25763_c0_g6	24.41	45.14	46.98	15.68	11.12	10.95	36.53	15.79	-1.86339	4.95319e-06	7.2468e-05	down	-1.43638	0.00110117	0.00861681	down	KCS10_ARATH	3-ketoacyl-CoA synthase 10
TRINITY_DN20724_c0_g2	28.54	23.02	31.03	2.5	7.44	6.3	36.47	10.03	-2.61256	1.03972e-10	4.20489e-09	down	-1.98481	3.8881e-06	6.0253e-05	down	URT1_FRAAN	Putative UDP-rhamnose:rhamnosyltransferase 1
TRINITY_DN22284_c0_g2	27	28.14	29.52	12.63	15.69	14.95	36.29	15.55	-1.30056	0.000889458	0.00701107	down	-1.4688	0.000586331	0.0050177	down	UB2E3_MOUSE	Ubiquitin-conjugating enzyme E2 E3
TRINITY_DN28336_c0_g1	6.57	46.54	29.77	207.4	148.34	132	36.28	226.55	1.83857	2.01084e-06	3.27857e-05	up	2.06712	1.28602e-06	2.22737e-05	up	NDOR1_ARATH	NADPH-dependent diflavin oxidoreductase 1 {ECO:0000255|HAMAP-Rule:MF_03178}
TRINITY_DN23405_c1_g2	37.94	37.6	41.82	19.47	21.76	17.44	36.23	15.86	-1.20419	0.00826817	0.0452966	down	-1.43054	0.00295504	0.0196407	down	CAD8C_ORYSJ	Probable cinnamyl alcohol dehydrogenase 8C
TRINITY_DN26065_c0_g1	47.95	20.6	43.52	34.51	37.32	39.8	36.18	32.23	-1.23842	0.00152341	0.0111038	down	-1.38399	0.00120597	0.00929058	down	RHD3_ARATH	Protein ROOT HAIR DEFECTIVE 3 {ECO:0000255|HAMAP-Rule:MF_03109}
TRINITY_DN29709_c1_g3	51.06	27.95	42.16	13.73	22.12	19.19	36.1	14.64	-1.31816	0.00146835	0.010773	down	-1.53246	0.000809912	0.0066278	down	RGA3_SOLBU	Putative disease resistance protein RGA3
TRINITY_DN22221_c1_g1	18.61	25.36	31.01	2.24	2.18	0.92	35.79	3.3	-2.45662	1.45139e-09	4.7672e-08	down	-2.31568	1.61252e-07	3.48691e-06	down	ARR17_ARATH	Two-component response regulator ARR17
TRINITY_DN18348_c0_g1	33.21	21.7	23.97	12.81	11.09	9.22	35.76	15.79	-1.44995	0.000205006	0.00196671	down	-1.3768	0.00119916	0.00924402	down	DRL4_ARATH	Putative disease resistance protein At1g50180
TRINITY_DN24715_c0_g1	25.65	28.23	19.52	7.23	1.4	6.7	35.73	11.08	-2.11488	7.64758e-05	0.000827045	down	-1.73	0.000300224	0.00281417	down	DRL21_ARATH	Putative disease resistance protein At3g14460
TRINITY_DN26079_c0_g1	28.79	27.01	30.08	95.48	96.08	94.91	35.71	127.96	1.43434	0.000183602	0.00178407	up	1.54548	0.000242505	0.00233962	up	SBH1_ARATH	Sphinganine C(4)-monooxygenase 1
TRINITY_DN28119_c0_g4	21.05	15.75	21.59	5.58	2.17	2.61	35.64	5.49	-2.62203	8.19881e-11	3.37232e-09	down	-2.8619	1.23623e-10	5.31945e-09	down	Y5977_ARATH	Probable leucine-rich repeat receptor-like protein kinase At5g49770
TRINITY_DN22353_c2_g4	25.75	29.86	26.27	4.82	1.86	1.12	35.55	4.63	-3.58524	4.97117e-14	3.57017e-12	down	-3.15974	1.15018e-10	4.98616e-09	down	AAP8_ARATH	Amino acid permease 8
TRINITY_DN19322_c1_g1	23.22	19.71	27.98	95.13	68.19	84.15	35.54	98.01	1.79246	3.57066e-06	5.46948e-05	up	1.43732	0.000616808	0.00525003	up	SSDH_ORYSJ	Succinate-semialdehyde dehydrogenase, mitochondrial
TRINITY_DN25003_c0_g1	23.09	17.96	32	10.91	9.17	4.61	35.49	15.58	-2.06445	2.68827e-07	5.46656e-06	down	-1.79859	3.1392e-05	0.000387172	down	Y3475_ARATH	Probable LRR receptor-like serine/threonine-protein kinase At3g47570
TRINITY_DN28602_c0_g2	31.1	45.26	33.34	135.17	126.68	190.58	35.49	135.7	1.80865	5.39507e-06	7.84887e-05	up	1.70841	7.72528e-05	0.000860116	up
TRINITY_DN18508_c6_g2	22.75	11.55	21.42	5.2	4.1	4.12	35.48	7.77	-2.23036	2.12928e-08	5.49725e-07	down	-2.41037	3.38901e-08	8.62949e-07	down
TRINITY_DN19536_c0_g2	21.85	11.89	23.22	54.76	146.77	51.76	35.43	219.21	2.01951	2.3817e-07	4.90655e-06	up	2.51631	7.23614e-09	2.19535e-07	up
TRINITY_DN20885_c2_g1	40.21	24.36	26.36	19.42	13.26	11.81	35.35	14.86	-1.22129	0.00167057	0.0120143	down	-1.47186	0.000590942	0.00505239	down
TRINITY_DN27167_c0_g1	22.45	37.96	29.26	7.51	8.46	8.72	35.34	12.4	-2.07225	1.14422e-07	2.54088e-06	down	-1.73421	4.26133e-05	0.00050646	down	PP344_ARATH	Pentatricopeptide repeat-containing protein At4g31850, chloroplastic
TRINITY_DN14711_c0_g1	62.38	33.3	47.86	37.69	24.01	15.06	35.26	14.37	-1.08091	0.00739017	0.041261	down	-1.52545	0.000809912	0.0066278	down	PLDA1_MAIZE	Phospholipase D alpha 1
TRINITY_DN29402_c1_g1	31.98	21.29	29.54	18.09	16.36	13.6	35.23	19.06	-1.14589	0.00299193	0.0194972	down	-1.16923	0.00543347	0.0325874	down	RGA1_SOLBU	Putative disease resistance protein RGA1
TRINITY_DN20426_c2_g1	20.18	43.64	29.01	14.24	11.75	13.3	35.18	12.67	-1.49443	0.000146352	0.00145732	down	-1.66935	0.000116381	0.00122438	down
TRINITY_DN19597_c1_g1	29.32	9.93	18.13	8.22	5.83	3.76	35.05	7.86	-1.82915	0.00108247	0.00830284	down	-2.39224	4.69841e-06	7.16611e-05	down
TRINITY_DN22657_c0_g2	29.49	19.23	26.36	7.17	6.47	5.9	35.05	9.69	-2.40646	1.81145e-09	5.83338e-08	down	-2.24752	2.29144e-07	4.77295e-06	down	U85A1_ARATH	UDP-glycosyltransferase 85A1
TRINITY_DN26630_c2_g1	15.91	26.24	16.56	10.69	9.57	9.61	35.05	14.73	-1.28351	0.000967859	0.00755176	down	-1.54811	0.000291327	0.0027421	down
TRINITY_DN15946_c0_g2	28.22	17.65	30.1	15.56	11.62	12.08	35.03	14.29	-1.209	0.00156594	0.011368	down	-1.50643	0.000355211	0.00325147	down	DRL8_ARATH	Putative disease resistance protein At1g58400
TRINITY_DN26188_c1_g1	29.37	22.56	30.42	15	9.39	11.73	35.02	14.72	-1.63355	2.66759e-05	0.000325543	down	-1.66249	9.27213e-05	0.0010064	down	FBK17_ARATH	F-box/kelch-repeat protein At1g30090
TRINITY_DN19667_c2_g1	25.24	35.28	30.82	11.58	13.24	13.46	34.97	13.33	-1.48848	0.000178447	0.00174286	down	-1.61475	0.000215057	0.00209486	down
TRINITY_DN26137_c0_g3	32.09	47.99	41.32	215.16	210.58	172.34	34.85	172.5	2.4768	4.72544e-09	1.40891e-07	up	2.3112	2.16164e-07	4.53644e-06	up
TRINITY_DN26887_c2_g2	11.18	33.8	20.75	12.16	6.53	11.12	34.8	12.35	-1.46245	0.000143804	0.00143352	down	-1.73107	4.51504e-05	0.000532082	down	Y2913_ARATH	G-type lectin S-receptor-like serine/threonine-protein kinase At2g19130
TRINITY_DN19085_c0_g1	12.72	26.05	19.2	1.75	1.9	1.89	34.78	3.38	-3.78815	1.97854e-18	2.76507e-16	down	-3.61727	6.57472e-15	5.99406e-13	down	PDS_CAPAN	15-cis-phytoene desaturase, chloroplastic/chromoplastic
TRINITY_DN20310_c2_g2	2.89	5.72	32.81	81.74	143.34	32.5	34.72	313.36	2.44433	9.36317e-09	2.59303e-07	up	2.93985	7.38648e-11	3.32117e-09	up	ERF4_TOBAC	Ethylene-responsive transcription factor 4
TRINITY_DN17453_c1_g11	26.35	22.91	37.2	11.86	5.94	5.14	34.7	8.44	-2.11012	8.80693e-08	1.99985e-06	down	-2.26344	1.94063e-07	4.11547e-06	down	CRK30_ARATH	Putative cysteine-rich receptor-like protein kinase 30
TRINITY_DN28792_c0_g1	9.2	90.65	4.46	10.33	7.87	11.56	34.69	14.56	-2.06696	2.1168e-07	4.41867e-06	down	-1.37404	0.00121073	0.00931311	down	CHS4_SORBI	Chalcone synthase 4
TRINITY_DN22565_c1_g3	9.88	42.17	31.92	164.87	96.21	98.5	34.64	145.45	1.82645	2.43609e-06	3.87079e-05	up	1.86631	1.12587e-05	0.000156342	up	METK1_TRIMO	S-adenosylmethionine synthase 1
TRINITY_DN18849_c1_g1	29.81	21.82	37.62	16.89	10.76	10.61	34.63	14.43	-1.40227	0.000385877	0.00341979	down	-1.4831	0.000626311	0.00531347	down	SMU2_ARATH	Suppressor of mec-8 and unc-52 protein homolog 2
TRINITY_DN18908_c0_g2	11.92	26.4	26.94	69.36	116.15	51.63	34.56	194.43	1.61862	2.53036e-05	0.000310997	up	2.27278	1.25411e-07	2.78321e-06	up	C3H33_ORYSJ	Zinc finger CCCH domain-containing protein 33
TRINITY_DN23611_c2_g1	69.75	53.54	53.83	23.87	22.19	31.78	34.53	8.53	-1.7866	9.29375e-06	0.000126512	down	-2.3025	5.55555e-07	1.05156e-05	down	WAK5_ARATH	Wall-associated receptor kinase 5
TRINITY_DN22617_c3_g1	20.04	6.59	16.86	7.7	6.51	8.68	34.49	14.63	-1.13947	0.00327913	0.0210712	down	-1.45729	0.000573921	0.00492427	down
TRINITY_DN28748_c0_g2	23.52	20.04	21.02	6.82	11.7	9.14	34.36	18.16	-1.41901	0.000215603	0.00206073	down	-1.12575	0.00692339	0.0397996	down	TPS7_ARATH	Probable alpha,alpha-trehalose-phosphate synthase [UDP-forming] 7
TRINITY_DN29564_c2_g6	71.47	75.48	95.14	38.54	35.72	36.43	34.2	16.7	-1.34103	0.000880953	0.00695159	down	-1.26752	0.00586548	0.0347363	down	R13L1_ARATH	Putative disease resistance RPP13-like protein 1
TRINITY_DN17608_c1_g6	7.31	135.59	73.29	0.71	3.01	0.75	34.11	0.96	-5.85033	2.34955e-31	1.60461e-28	down	-5.33999	8.27593e-21	1.90058e-18	down
TRINITY_DN25988_c0_g1	23.27	8.73	20.2	34.55	50.77	49.38	34.03	83.98	1.28093	0.000792514	0.00637747	up	1.25465	0.00266919	0.0180323	up	RVE2_ARATH	Protein REVEILLE 2
TRINITY_DN28713_c0_g2	30.48	42.9	39.48	79.47	110.3	75.2	34.03	125.18	1.1536	0.00248252	0.0167176	up	1.78924	2.49355e-05	0.000315476	up	RHM3_ARATH	Trifunctional UDP-glucose 4,6-dehydratase/UDP-4-keto-6-deoxy-D-glucose 3,5-epimerase/UDP-4-keto-L-rhamnose-reductase RHM3 {ECO:0000305|PubMed:17190829}
TRINITY_DN29368_c0_g1	50.33	53.21	59.36	19.78	9.81	6.6	33.97	11.48	-2.36944	2.51709e-07	5.15905e-06	down	-1.80037	0.000247407	0.00237492	down	Y5977_ARATH	Probable leucine-rich repeat receptor-like protein kinase At5g49770
TRINITY_DN19707_c5_g6	17.17	35.03	34.51	11.38	12.72	10.99	33.93	10.44	-1.99458	3.83318e-07	7.50383e-06	down	-1.89772	9.53139e-06	0.000134623	down	C71AM_ARATH	Cytochrome P450 71A22
TRINITY_DN22177_c0_g1	22.23	38	24.37	9.9	15.76	11.2	33.72	16.47	-1.34794	0.000468853	0.00405704	down	-1.22718	0.00349761	0.0226182	down	MTEF3_HUMAN	Transcription termination factor 3, mitochondrial
TRINITY_DN28794_c1_g1	31.21	18.63	31.46	12.59	12.68	9.61	33.68	16.09	-1.43069	0.000254027	0.00236734	down	-1.31482	0.00202086	0.0143216	down
TRINITY_DN14662_c0_g1	35.46	18.19	34.26	8.07	7.42	11.98	33.65	13.12	-1.77736	6.71133e-05	0.000735253	down	-1.55358	0.000765174	0.00630864	down
TRINITY_DN23238_c1_g1	0.66	14.03	53.5	112.93	361.99	52.71	33.62	433.26	2.73259	1.64175e-11	7.65074e-10	up	3.42004	5.48196e-14	4.29618e-12	up
TRINITY_DN24725_c2_g1	20.52	19.69	20.59	9.92	9.7	10.72	33.59	14.86	-1.15163	0.00272332	0.0180007	down	-1.35051	0.0013821	0.0104152	down	RBCMT_ARATH	[Fructose-bisphosphate aldolase]-lysine N-methyltransferase, chloroplastic
TRINITY_DN24193_c0_g1	35.78	43.96	37.11	21.69	10.76	13.48	33.52	10.62	-1.57718	7.33251e-05	0.00079678	down	-1.88312	2.50944e-05	0.000317376	down	PTR7_ARATH	Protein NRT1/ PTR FAMILY 6.3
TRINITY_DN20602_c0_g3	29.66	14.74	23.1	14.98	12.97	11.15	33.52	16.39	-1.12837	0.00310772	0.0200869	down	-1.26202	0.00259057	0.017583	down	PTR17_ARATH	Protein NRT1/ PTR FAMILY 8.5
TRINITY_DN17470_c0_g1	26.04	31.03	31.54	58.53	45.51	47.9	33.27	62.37	1.12579	0.00395738	0.0246331	up	1.61084	0.000180103	0.00179534	up	DIV_ANTMA	Transcription factor DIVARICATA
TRINITY_DN14340_c0_g2	18.9	18.38	23.08	8.01	6.53	6.58	33.21	11.93	-1.67386	1.66054e-05	0.000213592	down	-1.66337	8.89563e-05	0.000972809	down	CBP1_ORYSJ	Serine carboxypeptidase 1
TRINITY_DN14098_c0_g1	29.59	14.52	16.77	8.06	7.95	10.31	33.12	13.72	-1.38842	0.00194927	0.0136763	down	-1.50277	0.00112099	0.0087323	down
TRINITY_DN26587_c1_g1	20.57	24.5	26.95	69.88	70.86	80.26	32.86	82.37	1.34291	0.000464831	0.00402801	up	1.11041	0.00789887	0.0443944	up	MAD50_ORYSJ	MADS-box transcription factor 50
TRINITY_DN26551_c3_g1	27.59	16.49	37.4	12.95	13.66	9.02	32.85	14.14	-1.18365	0.00212316	0.0146744	down	-1.20962	0.00408562	0.0257955	down	BRI1_ARATH	Protein BRASSINOSTEROID INSENSITIVE 1
TRINITY_DN27243_c1_g2	37.34	39.75	47.53	137.61	115.58	134.19	32.73	100.15	1.44252	0.000173057	0.0016971	up	1.41393	0.000805083	0.00659125	up	PHOT2_ORYSJ	Phototropin-2
TRINITY_DN23478_c0_g1	23.74	37.21	29.22	8.96	6.09	7.24	32.67	5.98	-2.15245	5.87473e-08	1.38259e-06	down	-2.6536	2.45581e-09	8.11559e-08	down	DIT21_ARATH	Dicarboxylate transporter 2.1, chloroplastic
TRINITY_DN17248_c0_g2	14.39	40.72	23.13	18.33	13.81	14.67	32.66	17.75	-1.20788	0.00222959	0.0153019	down	-1.14373	0.00790607	0.044428	down	PPD3_ARATH	PsbP domain-containing protein 3, chloroplastic
TRINITY_DN25053_c0_g2	20.62	10.03	15.19	5.65	5.86	5.85	32.64	9.64	-1.63391	2.98445e-05	0.00035865	down	-2.07567	1.50679e-06	2.57532e-05	down	ITPK3_ARATH	Inositol-tetrakisphosphate 1-kinase 3
TRINITY_DN26267_c0_g1	30.52	45	31.61	24.41	17.04	21.43	32.57	16.76	-1.14437	0.00270901	0.0179227	down	-1.2338	0.0032664	0.021336	down	PUB31_ARATH	U-box domain-containing protein 31
TRINITY_DN21061_c4_g1	57.22	49.3	96.34	4.46	7.11	6.86	32.49	3.8	-2.80841	3.09979e-09	9.59795e-08	down	-2.69331	1.86117e-07	3.9655e-06	down
TRINITY_DN17967_c1_g3	40.02	7.3	29.58	2.65	4.74	4.45	32.49	6.12	-2.82307	9.08205e-09	2.5171e-07	down	-2.636	1.22538e-07	2.72112e-06	down
TRINITY_DN16292_c0_g1	3.07	40.35	11.89	0	0	0	32.48	0	-11.1464	1.20637e-39	2.18329e-36	down	-13.0474	2.1732e-37	4.38081e-34	down	HD3A_ORYSJ	Protein HEADING DATE 3A
TRINITY_DN22982_c0_g1	26.36	29.64	26.96	14.76	13.02	13.38	32.42	17.8	-1.34035	0.000502203	0.00430956	down	-1.19001	0.0046542	0.028706	down	CPY28_ARATH	Peptidyl-prolyl cis-trans isomerase CYP28, chloroplastic
TRINITY_DN28548_c2_g1	18.04	22.56	18.76	12.92	7.07	6.99	32.4	15.08	-1.17347	0.00260528	0.017373	down	-1.41859	0.00087481	0.00707432	down	U72E1_ARATH	UDP-glycosyltransferase 72E1
TRINITY_DN27944_c0_g2	14.65	26.42	31.97	72.62	103.16	37.52	32.21	140.14	1.3192	0.000565862	0.00476435	up	1.89173	8.70513e-06	0.000124504	up	C3H33_ORYSJ	Zinc finger CCCH domain-containing protein 33
TRINITY_DN27501_c3_g1	20.65	23.99	18.33	93.23	108.58	129	32.08	152.55	2.14699	4.39316e-08	1.05448e-06	up	2.01426	2.43462e-06	3.96678e-05	up	USPAL_ARATH	Universal stress protein A-like protein
TRINITY_DN17142_c0_g3	20.52	16	19.94	2.23	4.5	4.95	32.05	5.67	-2.47246	2.53599e-09	7.96813e-08	down	-2.72013	1.90011e-09	6.44349e-08	down	HPR3_ARATH	Glyoxylate/hydroxypyruvate reductase HPR3
TRINITY_DN17488_c0_g1	22.33	19.33	23.79	10.41	10.17	10.76	32.02	15.48	-1.32815	0.000554147	0.00468205	down	-1.30365	0.00189913	0.0135757	down	LACS9_ARATH	Long chain acyl-CoA synthetase 9, chloroplastic
TRINITY_DN23758_c1_g3	49.77	21.27	32.97	67.48	178.57	89.82	31.93	127.57	1.55702	5.71793e-05	0.000638194	up	1.82707	1.83514e-05	0.000241435	up
TRINITY_DN17773_c1_g1	25.33	13.69	29.44	73.08	69.46	67.28	31.87	86.61	1.53873	6.15884e-05	0.000680688	up	1.32915	0.0014977	0.0111407	up	PER1_SORBI	Cationic peroxidase SPC4
TRINITY_DN29464_c1_g1	20.25	20.26	31.63	11.17	13.14	6.39	31.84	12.02	-1.75769	7.40745e-06	0.000103721	down	-1.82671	2.11032e-05	0.000272696	down	WAKLI_ARATH	Wall-associated receptor kinase-like 22
TRINITY_DN25814_c2_g1	43.82	46.32	43.71	116.66	175.99	151.41	31.84	168.27	1.59677	3.55632e-05	0.000419845	up	2.05002	1.71717e-06	2.90208e-05	up	AAP4_ARATH	Amino acid permease 4
TRINITY_DN22657_c0_g3	26.27	17.92	24.67	2.96	2.77	1.67	31.68	4.03	-3.41408	9.46381e-16	8.71634e-14	down	-3.20976	2.39621e-12	1.42302e-10	down	UGT2_GARJA	7-deoxyloganetin glucosyltransferase
TRINITY_DN18002_c0_g1	63.19	23.6	27.48	9.75	8.93	5.85	31.64	8.37	-2.37923	3.47376e-09	1.06556e-07	down	-2.14022	1.08714e-06	1.91955e-05	down	TLP7_ORYSJ	Tubby-like F-box protein 7
TRINITY_DN18098_c0_g1	18.68	22.99	16.49	56.08	56.67	72.17	31.58	107.94	1.48009	0.000124436	0.00126555	up	1.55516	0.000231268	0.00224134	up	CRPM1_ARATH	Cold-regulated 413 plasma membrane protein 1
TRINITY_DN25483_c0_g1	21.65	15.67	23	6.41	6.96	8.04	31.47	13.5	-1.6984	1.39965e-05	0.00018349	down	-1.55312	0.000252367	0.00241805	down	LPP2_ARATH	Lipid phosphate phosphatase 2
TRINITY_DN17834_c0_g1	37.64	7.27	19.33	4.13	4.77	3.67	31.44	7.15	-2.31508	7.88227e-09	2.22375e-07	down	-2.21202	3.67973e-07	7.26436e-06	down	C16B1_PICSI	Cytochrome P450 716B1
TRINITY_DN17967_c1_g2	21.82	9.38	21.4	4.1	2.26	3.63	31.37	4.97	-2.56458	4.51275e-10	1.63017e-08	down	-2.90046	1.39068e-10	5.95055e-09	down
TRINITY_DN25325_c2_g1	28.48	28.51	23.73	16.04	12.8	12.28	31.33	15.33	-1.32188	0.000792395	0.00637747	down	-1.27525	0.00293391	0.0195298	down
TRINITY_DN20554_c0_g2	13.78	7.64	13.03	3.59	4.51	5.55	31.29	14.89	-1.53374	9.17654e-05	0.000972556	down	-1.48753	0.000454173	0.00401258	down	NCS1_COPJA	S-norcoclaurine synthase 1
TRINITY_DN29686_c1_g4	26.75	31.37	38.99	18.14	11.83	10.35	31.21	8.51	-1.76411	2.68827e-05	0.000327404	down	-2.15187	4.0096e-06	6.19627e-05	down	Y3475_ARATH	Probable LRR receptor-like serine/threonine-protein kinase At3g47570
TRINITY_DN25928_c0_g2	29.39	35.02	35.44	18.9	13.07	17.06	31.2	10.82	-1.16064	0.00243521	0.0164449	down	-1.50332	0.000366085	0.00333754	down	NMNAT_ORYSJ	Nicotinamide mononucleotide adenylyltransferase
TRINITY_DN18887_c0_g1	16.39	18.01	16.36	5.04	5.99	8.7	31.13	11.52	-1.28121	0.000886424	0.0069918	down	-1.2762	0.00240831	0.0165704	down	GUX1_ARATH	UDP-glucuronate:xylan alpha-glucuronosyltransferase 1
TRINITY_DN23371_c0_g2	14.68	18.65	24.89	3.64	2.75	2.49	31.11	5.59	-2.87508	2.64788e-12	1.39104e-10	down	-2.83885	2.05127e-10	8.50632e-09	down	XB3_ORYSJ	E3 ubiquitin-protein ligase XB3
TRINITY_DN17334_c4_g2	33.05	31.69	30.8	171.99	151.11	163.8	31.07	167.53	2.13275	6.69186e-08	1.55768e-06	up	2.2112	3.52905e-07	7.02036e-06	up	PIP13_MAIZE	Aquaporin PIP1-3/PIP1-4
TRINITY_DN26500_c1_g1	19.46	16.68	23.13	9.1	6.29	6.11	30.99	11.17	-1.8422	2.61197e-06	4.13392e-05	down	-1.87059	1.23509e-05	0.000170336	down	FRO6_ARATH	Ferric reduction oxidase 6
TRINITY_DN20467_c1_g1	16.86	6.74	18.06	4.77	7.14	4.26	30.94	13.34	-1.34771	0.000469476	0.00406049	down	-1.21976	0.00358574	0.0230893	down
TRINITY_DN17261_c0_g1	43.5	39.17	49.36	10.24	15.2	10.35	30.89	9.76	-2.17672	4.67939e-08	1.12021e-06	down	-1.95064	7.42036e-06	0.000108699	down	GUX3_ARATH	Putative UDP-glucuronate:xylan alpha-glucuronosyltransferase 3
TRINITY_DN18067_c0_g1	35.68	6.04	22.25	4.74	7.02	6.63	30.82	9.44	-1.96209	5.83333e-07	1.09457e-05	down	-1.95014	5.58422e-06	8.38673e-05	down	PAS2A_ORYSJ	Very-long-chain (3R)-3-hydroxyacyl-CoA dehydratase PASTICCINO 2A
TRINITY_DN22531_c1_g2	19.3	15.97	23.35	9.45	8.85	8.36	30.82	14.3	-1.12273	0.0037034	0.0232925	down	-1.11285	0.00821457	0.0458774	down	ATL3_ARATH	RING-H2 finger protein ATL3
TRINITY_DN23528_c0_g1	11.45	9.94	11.62	5	6.54	6.27	30.79	16.41	-1.10402	0.00480891	0.0288614	down	-1.13181	0.00716977	0.041021	down	PPR68_ARATH	Pentatricopeptide repeat-containing protein At1g31920
TRINITY_DN24440_c4_g1	22.08	28.81	24.5	11.84	8.21	14.67	30.78	14.14	-1.29855	0.000709904	0.00580169	down	-1.24407	0.00302932	0.0200436	down	PMI2_ARATH	Protein PLASTID MOVEMENT IMPAIRED 2
TRINITY_DN21290_c0_g3	10.59	41.55	32.28	106.74	266.22	150.63	30.64	254.98	2.41372	1.10132e-09	3.69447e-08	up	2.86797	8.23358e-11	3.67021e-09	up	NAC67_ORYSJ	NAC domain-containing protein 67
TRINITY_DN26206_c3_g1	18.77	21.13	17.36	104.23	118.18	112.92	30.59	189.25	2.30918	4.57195e-09	1.36766e-07	up	2.43439	1.91043e-08	5.24358e-07	up
TRINITY_DN18705_c0_g1	10.21	36.67	18.1	9.08	7.54	10.34	30.57	12.07	-1.55197	6.9066e-05	0.000755033	down	-1.62605	0.000138104	0.00142382	down	CH10C_ARATH	20 kDa chaperonin, chloroplastic
TRINITY_DN26242_c2_g1	23.95	10.7	16.74	44.32	66.39	64.3	30.57	103.56	1.43807	0.00017676	0.00172876	up	1.46275	0.000494242	0.00433073	up	HGD_ORYSJ	Homogentisate 1,2-dioxygenase
TRINITY_DN20679_c0_g1	29.68	28.54	37.42	11.23	13.59	11.63	30.53	11.29	-1.65277	2.16939e-05	0.000271143	down	-1.70696	6.25883e-05	0.000711026	down	LIN1_NYCCO	LINE-1 reverse transcriptase homolog
TRINITY_DN23822_c0_g2	12.06	18.03	17.01	6.73	7.32	8.7	30.47	14.53	-1.30575	0.000754764	0.00610763	down	-1.28082	0.00238819	0.0164744	down	M2K7_ARATH	Mitogen-activated protein kinase kinase 7
TRINITY_DN15878_c0_g1	17.12	30.02	29.94	29.34	108.59	166.29	30.41	98.41	1.73224	7.63534e-06	0.000106676	up	1.48107	0.000438776	0.00389266	up	Y1357_ARATH	Probable receptor-like protein kinase At1g30570
TRINITY_DN27006_c1_g1	25.21	18.95	20.68	8.77	11.2	11.62	30.34	20.98	-1.7199	1.22356e-05	0.000162049	down	-1.19713	0.00456508	0.0282332	down
TRINITY_DN26336_c0_g2	20.18	11.64	18.15	31.89	41.89	45.68	30.32	80.32	1.1368	0.00286544	0.0188132	up	1.2427	0.00295153	0.0196232	up	C734A_ARATH	Cytochrome P450 734A1
TRINITY_DN24279_c1_g1	23.35	19.8	27.78	6.86	6.41	4.87	30.29	7.9	-2.36584	4.69604e-09	1.40246e-07	down	-2.30552	1.60119e-07	3.46446e-06	down	LEU11_ARATH	2-isopropylmalate synthase 1, chloroplastic
TRINITY_DN21819_c1_g1	23.49	13.87	15.1	12.22	6.95	9.54	30.26	15.08	-1.10119	0.00394926	0.0245952	down	-1.2069	0.00392682	0.024923	down	PTR2_ARATH	Protein NRT1/ PTR FAMILY 8.3
TRINITY_DN28981_c1_g1	28.28	18.27	22.41	97.56	116.3	137.23	30.23	168.4	2.09667	7.61253e-08	1.75393e-06	up	2.30146	9.09433e-08	2.08721e-06	up	SAC3_ARATH	Phosphoinositide phosphatase SAC3
TRINITY_DN23302_c0_g1	19.41	29.17	25.3	83.75	55.63	88.96	30.22	88.55	1.38848	0.00028641	0.0026321	up	1.33591	0.00142597	0.0106926	up	LPA1_ARATH	Protein LOW PSII ACCUMULATION 1, chloroplastic
TRINITY_DN19056_c0_g3	7.07	18.64	19.28	17.5	66.89	21.13	30.16	157.12	1.13193	0.00842702	0.0458841	up	2.22281	5.30556e-07	1.00897e-05	up
TRINITY_DN20634_c0_g1	30.48	33.61	37.94	16.32	10.11	9.05	30.04	15.65	-1.76176	6.24014e-06	8.94172e-05	down	-1.24688	0.0030757	0.0202986	down	ARR8_ARATH	Two-component response regulator ARR8
TRINITY_DN19907_c2_g1	19.01	58.78	24.6	9.48	9.76	16.61	30.02	10.82	-1.99226	5.14009e-07	9.77157e-06	down	-2.01893	3.55353e-06	5.54819e-05	down	LQY1_ARATH	Protein disulfide-isomerase LQY1
TRINITY_DN17524_c0_g5	24.8	31.46	28.47	11.78	10.86	8.89	29.95	8.95	-1.7337	1.59251e-05	0.000205499	down	-1.96254	1.0354e-05	0.000145506	down
TRINITY_DN23188_c0_g1	53.87	33.44	26.81	167.39	311.43	363.76	29.86	158.94	2.85715	1.30908e-12	7.34628e-11	up	2.39082	4.05343e-08	1.00895e-06	up
TRINITY_DN24779_c0_g2	3.22	32.03	20.83	6.23	6.64	4.62	29.82	2.68	-4.09291	1.97763e-20	3.40868e-18	down	-4.65877	4.16363e-21	1.00051e-18	down	AIR3_ARATH	Subtilisin-like protease SBT5.3
TRINITY_DN24261_c1_g1	46.35	48.58	91.55	13.09	16.2	20.48	29.8	4.2	-2.07917	2.03718e-07	4.2697e-06	down	-2.89286	9.3445e-10	3.38051e-08	down
TRINITY_DN29025_c0_g1	51.25	35.39	35.61	11.5	15.65	15.49	29.73	7.84	-1.5422	0.00026179	0.00243092	down	-2.08708	1.90842e-05	0.00024918	down	PTR2_ARATH	Protein NRT1/ PTR FAMILY 8.3
TRINITY_DN19854_c3_g1	20.68	12.8	17.18	3.6	12.02	8.39	29.73	13.38	-1.10321	0.00420773	0.0258858	down	-1.34387	0.00151743	0.0112758	down	HIP26_ARATH	Heavy metal-associated isoprenylated plant protein 26
TRINITY_DN17248_c0_g1	8.13	14.12	11.19	6.53	7.89	7.21	29.69	13.12	-1.08886	0.00692566	0.0391383	down	-1.44565	0.000800973	0.00656501	down	PPD3_ARATH	PsbP domain-containing protein 3, chloroplastic
TRINITY_DN20433_c0_g1	28.07	46.1	25.73	91.31	83.69	95.73	29.65	83.35	1.17192	0.00286848	0.0188298	up	1.26009	0.00345812	0.0223988	up
TRINITY_DN16006_c0_g1	40.53	22.4	38.28	8.99	10.36	6.79	29.57	8.71	-2.14428	6.14958e-07	1.14856e-05	down	-1.9678	2.38609e-05	0.000303574	down	P2C71_ORYSJ	Probable protein phosphatase 2C 71
TRINITY_DN17990_c0_g2	0.31	3.82	17.29	36.54	91.27	24.51	29.56	288.64	2.64646	8.76627e-11	3.59348e-09	up	3.07135	5.95039e-12	3.30643e-10	up
TRINITY_DN26225_c1_g3	36.51	34.82	41.77	12.23	16.12	16.05	29.52	13.41	-1.64155	2.38322e-05	0.000294615	down	-1.4059	0.000935596	0.00749903	down	MENB_ARATH	1,4-dihydroxy-2-naphthoyl-CoA synthase, peroxisomal
TRINITY_DN20590_c3_g1	27.34	21.92	27.26	11.21	4.91	4.81	29.39	6.44	-2.06324	1.64086e-07	3.51021e-06	down	-2.42469	3.18787e-08	8.21533e-07	down	SD16_ARATH	Receptor-like serine/threonine-protein kinase SD1-6
TRINITY_DN28451_c1_g2	24.86	19.02	17.32	14.4	14.48	12.65	29.39	19.45	-1.35016	0.000488603	0.00420582	down	-1.34451	0.00148472	0.0110622	down
TRINITY_DN24831_c0_g1	23.46	38.1	39.43	256.57	230.86	249.05	29.33	216.45	2.78882	3.68485e-12	1.89996e-10	up	2.80344	2.12424e-10	8.79884e-09	up	BAG6_ARATH	BAG family molecular chaperone regulator 6
TRINITY_DN25891_c0_g2	15.4	39.13	28.13	89.12	69.97	66.13	29.29	110.93	1.24776	0.00114222	0.00870762	up	1.74584	3.96417e-05	0.00047519	up
TRINITY_DN28482_c2_g4	79.79	120.21	109.3	34.07	42.01	45.83	29.2	10.14	-1.57897	8.57832e-05	0.000915661	down	-1.75926	0.000242262	0.00233789	down
TRINITY_DN24134_c0_g2	32.45	41.2	33.8	96.94	85.96	118.1	29.17	77.33	1.24519	0.00125888	0.00946935	up	1.18075	0.0053417	0.0321272	up	VATL_MAIZE	V-type proton ATPase 16 kDa proteolipid subunit
TRINITY_DN17547_c0_g1	49.18	10.84	22.03	8.49	13.18	8.69	29.14	10.98	-1.57061	6.51838e-05	0.00071627	down	-1.60593	0.000188825	0.00187482	down
TRINITY_DN25114_c5_g2	9.07	43.37	17.51	15.18	9.46	9.59	29.12	12.64	-2.36923	2.48506e-09	7.82436e-08	down	-2.27435	1.58702e-07	3.43791e-06	down
TRINITY_DN19476_c1_g8	47.86	41.9	87.79	144.37	406.17	324.8	29.06	174.4	2.09896	7.17297e-07	1.3186e-05	up	2.33301	6.28876e-07	1.17744e-05	up
TRINITY_DN21802_c1_g4	13.57	23.12	18.39	6.85	7.85	8.35	29	11.7	-1.53446	7.85648e-05	0.000846852	down	-1.53364	0.000298989	0.00280403	down	SR43C_ORYSJ	Probable signal recognition particle 43 kDa protein, chloroplastic
TRINITY_DN28825_c0_g1	18.47	19.26	20	11.13	10.79	8.5	28.95	14.64	-1.07333	0.00583937	0.0339919	down	-1.17635	0.00555456	0.0332038	down
TRINITY_DN20382_c0_g4	32.09	25.25	35.12	14.72	3.94	8.56	28.94	9.1	-1.92441	7.63764e-06	0.000106676	down	-1.95526	2.02393e-05	0.000262373	down	DIT2_SPIOL	Dicarboxylate transporter 2, chloroplastic
TRINITY_DN17405_c2_g2	39.86	29.75	32.8	115.09	79.27	97.58	28.84	100.5	1.31681	0.000676674	0.00556657	up	1.58597	0.000210908	0.00206442	up	ACT1_MAIZE	Actin-1
TRINITY_DN16098_c0_g1	21.57	33.95	41.6	9.59	8.8	4.38	28.77	8.8	-2.26919	1.66282e-08	4.39324e-07	down	-2.0051	4.03979e-06	6.2323e-05	down	CNR7_MAIZE	Cell number regulator 7
TRINITY_DN18405_c0_g1	40.54	15.59	31.08	0.84	0.86	1.38	28.73	1.86	-4.92755	2.90724e-22	6.33917e-20	down	-4.13913	1.65233e-15	1.66541e-13	down	COL16_ARATH	Zinc finger protein CONSTANS-LIKE 16
TRINITY_DN14168_c0_g1	7.84	25.05	25.62	2.05	3.37	1.97	28.7	3.8	-3.1784	1.39848e-13	9.33937e-12	down	-3.10214	1.99049e-11	9.8668e-10	down
TRINITY_DN20932_c0_g1	17.87	27.12	18.42	74.5	85.77	125.45	28.67	135.64	1.98752	3.38171e-07	6.71813e-06	up	2.09215	1.02752e-06	1.82406e-05	up	ODBA_DICDI	2-oxoisovalerate dehydrogenase subunit alpha, mitochondrial
TRINITY_DN27519_c0_g1	24.55	10.52	12.74	6.65	10.12	4.17	28.6	13.92	-1.53497	7.16862e-05	0.000781081	down	-1.27623	0.00231752	0.0160633	down	SUS2_MAIZE	Sucrose synthase 2
TRINITY_DN22081_c2_g1	43.42	47.96	57.52	23.49	32.29	26.06	28.59	17.35	-1.1565	0.00261453	0.0174251	down	-1.11647	0.00848864	0.0470892	down
TRINITY_DN21627_c0_g3	17.46	12.42	17.03	8.89	9.04	9.64	28.57	14.79	-1.08356	0.00487183	0.0291907	down	-1.20351	0.00419851	0.0264026	down	PXN_ARATH	Peroxisomal nicotinamide adenine dinucleotide carrier
TRINITY_DN25461_c1_g1	22.63	18.99	25.93	60.52	71.24	76.23	28.46	75.69	1.44382	0.00018565	0.00180203	up	1.22805	0.00351685	0.0227224	up	GSTZ2_DIACA	Glutathione S-transferase 2
TRINITY_DN29490_c2_g1	615.09	373.42	675.62	1897.87	2488.72	1797.86	28.45	100.01	1.69668	1.07504e-05	0.000144655	up	1.53875	0.000509593	0.00444271	up
TRINITY_DN18546_c2_g3	229.37	265.04	192.89	15.94	17.26	18.23	28.44	3.31	-3.95563	2.36677e-17	2.76347e-15	down	-3.32969	6.53968e-08	1.55194e-06	down
TRINITY_DN20379_c0_g1	12.47	40.46	15.49	91.41	48.88	74.77	28.35	98.86	1.32882	0.000520997	0.00443871	up	1.50305	0.000357752	0.00327143	up	STAD2_ORYSJ	Acyl-[acyl-carrier-protein] desaturase 2, chloroplastic
TRINITY_DN21488_c0_g1	15.01	32.4	18.53	14.25	14.5	15.24	28.22	14.93	-1.07517	0.00491207	0.0293928	down	-1.20024	0.00431547	0.0270024	down	MRM1_DICDI	rRNA methyltransferase 1, mitochondrial {ECO:0000250|UniProtKB:P25270}
TRINITY_DN17567_c0_g1	13.17	20.62	17.04	5.38	5.51	5.98	28.21	8.15	-1.84436	3.06206e-06	4.76092e-05	down	-2.04155	2.47397e-06	4.01826e-05	down	BPM2_ARATH	BTB/POZ and MATH domain-containing protein 2
TRINITY_DN19696_c0_g1	10.85	13.16	12.98	4.92	3.91	3.82	28.21	15.05	-1.43857	0.00025812	0.00240054	down	-1.13451	0.00711649	0.0407418	down	CLU_XENTR	Clustered mitochondria protein homolog {ECO:0000255|HAMAP-Rule:MF_03013}
TRINITY_DN21454_c2_g1	38.87	13.35	19.28	8.78	8.04	7.72	28.18	11.07	-1.66973	1.69596e-05	0.000217069	down	-1.53244	0.000293906	0.00276168	down	UBC24_ARATH	Probable ubiquitin-conjugating enzyme E2 24
TRINITY_DN17764_c0_g2	41.46	25.63	37.04	30.34	12.71	11.18	28.15	10.85	-1.24909	0.00117746	0.00894611	down	-1.30586	0.00202712	0.0143492	down	WAKLL_ARATH	Putative wall-associated receptor kinase-like 13
TRINITY_DN27526_c1_g3	67.38	84.25	59.78	0	4.6	6.32	28.13	0.52	-4.42603	1.58793e-12	8.7086e-11	down	-5.92572	2.45076e-10	9.94697e-09	down
TRINITY_DN27178_c3_g1	9.42	28.33	34.52	10.6	9.13	9.79	28.03	11.1	-1.79004	6.8907e-06	9.72002e-05	down	-1.45868	0.000627711	0.00532161	down	LRK15_ARATH	Probable L-type lectin-domain containing receptor kinase I.5
TRINITY_DN19821_c0_g1	19.98	17.29	16.17	6.15	6.52	8.25	28.01	13.69	-1.57337	5.67145e-05	0.000634179	down	-1.25925	0.00288521	0.0192668	down
TRINITY_DN23366_c1_g2	57.91	24.55	52.99	11.65	14.33	11.29	28	7.69	-2.1836	9.72486e-08	2.18499e-06	down	-2.13681	3.25688e-06	5.12471e-05	down	PHT1A_ORYSJ	Phototropin-1A
TRINITY_DN17684_c0_g2	12.66	11.88	10.73	3.36	3.79	4.69	28	7.83	-2.30129	6.98671e-09	1.9897e-07	down	-2.41094	3.08871e-08	7.97678e-07	down	POLX_TOBAC	Retrovirus-related Pol polyprotein from transposon TNT 1-94
TRINITY_DN16732_c0_g1	4.37	26.43	10.93	6.8	4.04	1.8	27.94	8.52	-1.9102	7.16908e-06	0.000100774	down	-1.77358	6.92948e-05	0.000779405	down
TRINITY_DN26079_c1_g1	74.44	62.94	101.52	194.21	269.12	191.44	27.93	138.68	1.02664	0.00905376	0.0485712	up	1.5726	0.000440662	0.00390665	up
TRINITY_DN19037_c0_g1	21.79	17.56	19.26	6.72	9.55	6.98	27.83	13.45	-1.74019	7.99239e-06	0.000111053	down	-1.42514	0.000719963	0.00599034	down	SUT41_ARATH	Sulfate transporter 4.1, chloroplastic
TRINITY_DN23769_c7_g1	57.68	65.04	93.82	227.22	320.7	232.32	27.81	127.49	1.69079	1.63852e-05	0.000210965	up	1.89459	1.57949e-05	0.000211639	up
TRINITY_DN28138_c2_g1	38.45	13.26	43.28	10.06	7.12	6.94	27.78	7.61	-1.76195	7.34974e-06	0.000103033	down	-1.78715	3.37617e-05	0.000411804	down	BRL3_ARATH	Receptor-like protein kinase BRI1-like 3
TRINITY_DN21162_c1_g1	28.24	50.9	45.52	100.95	102.98	111.37	27.66	90.37	1.30315	0.000662678	0.005468	up	1.56987	0.000199526	0.00196574	up
TRINITY_DN19395_c0_g1	15.21	15.66	13.45	5.18	3.81	5.18	27.65	9.43	-1.7616	8.62229e-06	0.000118892	down	-1.69341	7.88384e-05	0.000875888	down	DR102_ARATH	DNA-damage-repair/toleration protein DRT102
TRINITY_DN29464_c0_g1	19.44	9.74	19.77	5.43	4.52	4.77	27.65	9.57	-1.98218	1.37229e-06	2.33199e-05	down	-1.69182	9.80643e-05	0.00105618	down	WAK2_ARATH	Wall-associated receptor kinase 2
TRINITY_DN29193_c1_g1	24.11	23.12	28.01	12.2	12.52	7.96	27.64	13	-1.4431	0.000182264	0.00177249	down	-1.2038	0.00410482	0.0259032	down	PLCD6_ARATH	Phosphoinositide phospholipase C 6
TRINITY_DN23921_c0_g1	32.9	23.84	22.73	8.39	6.9	3.86	27.62	8.69	-2.29961	8.33869e-09	2.33097e-07	down	-1.93641	7.2835e-06	0.000106953	down	BGL12_ORYSJ	Beta-glucosidase 12
TRINITY_DN21758_c1_g2	18.44	30.49	33.59	246.31	239.99	236.57	27.58	201.8	2.45725	7.71572e-10	2.66233e-08	up	2.36591	5.02074e-08	1.22596e-06	up	PPCK2_ARATH	Phosphoenolpyruvate carboxylase kinase 2
TRINITY_DN25177_c0_g1	7.39	10.48	23.73	35.88	62.15	20.63	27.57	97.88	1.31077	0.000754455	0.0061065	up	1.61128	0.000148321	0.00151729	up
TRINITY_DN19059_c0_g2	20.71	37.67	24.29	102.79	83.58	116.42	27.45	100.32	1.62254	2.60981e-05	0.000319569	up	1.67529	7.64023e-05	0.00085274	up	ADF2_ORYSJ	Actin-depolymerizing factor 2
TRINITY_DN15588_c0_g1	165.57	93.3	191.15	85.18	66.7	50.11	27.3	12.08	-1.62299	4.49499e-05	0.000516018	down	-1.96811	2.12723e-05	0.000274686	down	Y5129_ARATH	Probable LRR receptor-like serine/threonine-protein kinase At5g10290
TRINITY_DN22539_c1_g1	29.58	16.93	36.76	67.46	60.46	79.24	27.25	75.62	1.08074	0.00667192	0.0379533	up	1.33579	0.00216565	0.0151788	up
TRINITY_DN23922_c0_g1	10.96	21.87	17.38	47.68	54.75	36.54	27.25	96.16	1.25501	0.00104126	0.00803255	up	1.67505	7.37497e-05	0.000824402	up	UGDH5_ORYSJ	UDP-glucose 6-dehydrogenase 5
TRINITY_DN21241_c2_g2	3.93	157.48	9.6	2.93	1.13	1.99	27.23	0.93	-5.17299	5.80532e-29	3.18378e-26	down	-5.0517	1.37473e-21	3.58864e-19	down	PRF1_SOLLC	36.4 kDa proline-rich protein
TRINITY_DN26689_c0_g1	19.32	36.22	25.57	76.4	52.2	67.65	27.22	72.36	1.01969	0.00753611	0.0419528	up	1.10207	0.00844211	0.0468868	up	Y1426_METJA	Uncharacterized protein MJ1426
TRINITY_DN25295_c0_g1	40.41	9.57	33.5	8.8	10.14	10.21	27.09	12.29	-1.15904	0.00268415	0.0178136	down	-1.151	0.00665934	0.0385197	down
TRINITY_DN24033_c3_g2	20.43	15.79	23.66	9.35	12.61	11.17	27.09	15.26	-1.15301	0.00260238	0.0173569	down	-1.10793	0.00806684	0.0452125	down	ASD1_ARATH	Alpha-L-arabinofuranosidase 1
TRINITY_DN25114_c4_g1	10.84	21.48	24.14	5.15	3.97	8.46	27.05	12.26	-1.71636	5.75558e-05	0.000641999	down	-1.44235	0.00111455	0.0086896	down
TRINITY_DN24939_c2_g1	18.54	42.19	36.75	11.53	5.31	7.58	27.02	10.98	-1.87722	3.13466e-05	0.000374462	down	-1.36857	0.00437445	0.0272867	down
TRINITY_DN27999_c2_g1	9.33	14.99	13.96	205.57	157.92	209.43	26.97	355.19	3.32677	5.13253e-16	4.92777e-14	up	3.17501	1.14503e-12	7.15101e-11	up	WSD1_ARATH	O-acyltransferase WSD1
TRINITY_DN18776_c0_g2	8.46	18.72	24.36	0.42	0.78	0.5	26.95	0.84	-5.1227	5.27439e-24	1.45734e-21	down	-5.29391	2.35173e-22	6.61492e-20	down
TRINITY_DN18574_c0_g4	10.34	14.72	16.39	4.4	4.71	3.48	26.88	6.37	-1.94066	2.22026e-06	3.56226e-05	down	-2.29631	2.65607e-07	5.41436e-06	down	Y5977_ARATH	Probable leucine-rich repeat receptor-like protein kinase At5g49770
TRINITY_DN15919_c1_g1	11.04	7.72	8.03	4.29	4.59	2.9	26.76	8.89	-1.15686	0.00410844	0.0253943	down	-1.39264	0.00117285	0.00906238	down
TRINITY_DN29290_c1_g2	23.77	20.95	21.14	116.3	116.61	110.5	26.73	136.58	2.17835	2.97029e-08	7.40956e-07	up	2.12186	7.86557e-07	1.43314e-05	up	TPC1_WHEAT	Two pore calcium channel protein 1
TRINITY_DN23619_c1_g2	12.29	29.27	39.55	531.57	87.9	229.14	26.7	105.24	2.89129	1.54572e-12	8.50286e-11	up	1.45785	0.000723113	0.00600553	up
TRINITY_DN29398_c2_g4	29.39	35.82	53.76	17.7	7.79	12.64	26.49	11.2	-1.33085	0.00126697	0.00952226	down	-1.44961	0.00144011	0.0107763	down	DER_ANAVT	GTPase Der {ECO:0000255|HAMAP-Rule:MF_00195}
TRINITY_DN19399_c0_g1	15.47	14.99	14.61	34.84	38.61	39.13	26.47	62.55	1.223	0.00134499	0.00999859	up	1.21185	0.00371798	0.0238184	up	RTNLC_ARATH	Reticulon-like protein B3
TRINITY_DN28341_c1_g1	9.4	12.03	19.4	26.79	69.41	21.79	26.46	124.98	1.37597	0.000327218	0.00295434	up	2.12137	7.212e-07	1.32701e-05	up	Y1176_ORYSJ	B3 domain-containing protein Os11g0197600
TRINITY_DN26304_c0_g1	24.9	10.15	24.29	5.75	8.82	3.5	26.43	11.45	-1.59646	4.35146e-05	0.000501571	down	-1.50671	0.000385662	0.00348623	down	INVB_ARATH	Probable alkaline/neutral invertase B {ECO:0000305}
TRINITY_DN19209_c0_g1	9.83	20.2	25.94	4.27	6.14	1.91	26.37	3.09	-2.52361	1.20709e-09	4.02691e-08	down	-2.84729	4.48883e-10	1.7309e-08	down	AHP4_ARATH	Histidine-containing phosphotransfer protein 4
TRINITY_DN26632_c2_g3	37.42	30.08	28.71	96.67	80.03	88.13	26.37	73.63	1.25201	0.0011046	0.00845107	up	1.2706	0.00262262	0.017774	up	HT1_ARATH	Serine/threonine-protein kinase HT1
TRINITY_DN28115_c0_g1	12.11	21.99	14.75	5.22	4.39	3.88	26.26	6.41	-2.28388	1.51897e-08	4.04864e-07	down	-2.27547	2.12374e-07	4.46783e-06	down	WRK55_ARATH	WRKY transcription factor 55
TRINITY_DN17934_c2_g2	16.9	20.67	19.91	4.51	8.85	12.6	26.2	10.39	-1.29545	0.000809246	0.00648185	down	-1.19165	0.00484832	0.0297365	down	Y3720_ARATH	UPF0481 protein At3g47200
TRINITY_DN23879_c2_g2	19.11	18.46	13.3	68.18	56	72.02	26.16	88.84	1.70523	1.09425e-05	0.000146749	up	1.52864	0.00029193	0.00274707	up	ACT1_MAIZE	Actin-1
TRINITY_DN27937_c0_g2	58.67	41.87	32.56	279.05	163.13	347.62	26.09	125.17	2.6653	2.56754e-11	1.15734e-09	up	2.29359	1.18026e-07	2.62734e-06	up
TRINITY_DN24823_c2_g1	17.95	9.81	18.57	6.22	4.65	3.7	26.06	6.79	-1.84851	6.11228e-06	8.77241e-05	down	-2.16911	1.07935e-06	1.90859e-05	down	SD17_ARATH	Receptor-like serine/threonine-protein kinase SD1-7
TRINITY_DN23286_c0_g1	11.06	18.04	17.19	1.03	2.35	1.72	26.05	3.78	-3.59544	1.37282e-16	1.43374e-14	down	-2.95686	6.54027e-11	2.96272e-09	down	LOGLA_ORYSJ	Probable cytokinin riboside 5'-monophosphate phosphoribohydrolase LOGL10
TRINITY_DN26492_c2_g2	15.02	16.96	23.08	5.16	4.75	2.89	26.01	7.48	-2.51486	1.35844e-09	4.48633e-08	down	-2.27567	2.55961e-07	5.23538e-06	down
TRINITY_DN27012_c2_g1	22.55	6.66	11.53	5.19	6.43	4.15	25.97	8.5	-1.53554	0.000103633	0.00108225	down	-2.00712	3.65069e-06	5.68033e-05	down
TRINITY_DN22346_c1_g2	52.82	28.06	16.81	29.32	109.76	81.46	25.97	96.7	1.80736	3.74087e-06	5.68464e-05	up	2.26182	1.90402e-07	4.04968e-06	up	NAMB2_TRITD	NAC transcription factor NAM-B2
TRINITY_DN25292_c0_g1	14.66	12.08	11.42	6.62	6.43	5.48	25.93	11.19	-1.22949	0.00194075	0.0136271	down	-1.41402	0.000955413	0.00764267	down	HMGL_IPONI	HMG1/2-like protein
TRINITY_DN20074_c1_g3	11.23	20.48	12.35	5.52	4.38	4.81	25.88	9.49	-1.84064	3.90554e-06	5.8853e-05	down	-1.66877	0.000101456	0.00108815	down	DCVR_MAIZE	Divinyl chlorophyllide a 8-vinyl-reductase, chloroplastic
TRINITY_DN29559_c3_g1	16.15	11.38	22.49	52.45	59.9	52.97	25.85	78.35	1.60222	3.21168e-05	0.000383157	up	1.61536	0.000129552	0.00134616	up	PUB33_ARATH	U-box domain-containing protein 33
TRINITY_DN27345_c0_g1	15.94	11.69	17.09	5.69	9.03	5.39	25.83	12.74	-1.23397	0.00126537	0.00951422	down	-1.10148	0.00830526	0.0462842	down	MANA_CANEN	Alpha-mannosidase {ECO:0000303|PubMed:4973951}
TRINITY_DN19308_c0_g1	28.1	14.33	24.95	43.71	41.24	50.34	25.83	72.69	1.15642	0.00676692	0.0384213	up	1.21873	0.00614875	0.0360957	up
TRINITY_DN22330_c2_g2	26.12	10	17.4	0.17	0.16	0.57	25.81	0.71	-6.0794	4.13045e-24	1.15896e-21	down	-5.38929	1.8203e-20	4.05213e-18	down
TRINITY_DN21498_c0_g1	16.87	27.32	18.12	7.47	9.71	11.17	25.8	7.76	-1.18544	0.00253993	0.0170239	down	-1.8661	2.25475e-05	0.000289503	down
TRINITY_DN19925_c0_g1	13.02	23.23	20.05	2.12	3.49	2.27	25.76	3.46	-3.00605	5.55669e-13	3.33549e-11	down	-3.31697	6.96064e-13	4.54257e-11	down	DAPB3_ARATH	Putative 4-hydroxy-tetrahydrodipicolinate reductase 3, chloroplastic
TRINITY_DN23064_c0_g2	23.19	23.11	26.71	16.66	10.65	13.29	25.72	13.92	-1.12296	0.00381412	0.0238851	down	-1.11385	0.00879432	0.0484074	down	KSG7_ARATH	Shaggy-related protein kinase eta
TRINITY_DN19115_c4_g3	14.76	24.44	18.28	12.21	8.57	11.84	25.56	11.16	-1.06685	0.00559683	0.0328069	down	-1.41619	0.000866596	0.00701728	down
TRINITY_DN15089_c0_g1	29.61	12.49	21.97	8.08	5.83	3.97	25.53	4.22	-2.00185	7.46659e-06	0.000104469	down	-2.82227	2.8303e-08	7.40963e-07	down	PLDA1_ORYSJ	Phospholipase D alpha 1
TRINITY_DN28395_c2_g1	55.37	27.51	38.28	34.7	78.47	55.63	25.5	57.15	1.39983	0.000264753	0.00245404	up	1.46678	0.000485615	0.00426338	up	Y1457_ARATH	Acyltransferase-like protein At1g54570, chloroplastic
TRINITY_DN21326_c0_g1	15.93	33.64	20.74	11.02	8.13	11.74	25.49	11.26	-1.34068	0.000498452	0.0042794	down	-1.30271	0.00204995	0.0144773	down	FAD3D_ARATH	Temperature-sensitive omega-3 fatty acid desaturase, chloroplastic
TRINITY_DN20181_c0_g1	18.45	22.68	21.49	41.66	60.88	108.29	25.43	68.41	1.73839	6.77064e-06	9.56557e-05	up	1.36465	0.00112811	0.00878023	up	HPPD_HORVU	4-hydroxyphenylpyruvate dioxygenase
TRINITY_DN24688_c0_g1	18.21	15.48	21.47	7.44	8.41	11.45	25.39	11.84	-1.53675	7.88983e-05	0.000850194	down	-1.41762	0.000830735	0.00677072	down	BH049_ARATH	Transcription factor bHLH49
TRINITY_DN24470_c0_g1	27.91	12.83	17.2	131.22	149.63	141.11	25.31	193.75	2.79645	3.24155e-12	1.68822e-10	up	2.73754	4.33371e-10	1.67464e-08	up	SR45A_ARATH	Serine/arginine-rich splicing factor SR45a
TRINITY_DN23238_c2_g1	0.92	10.23	43.44	136.51	481.84	90.83	25.27	432.75	3.36452	2.69141e-16	2.72119e-14	up	3.77564	1.81865e-16	2.17071e-14	up	HARB1_HUMAN	Putative nuclease HARBI1
TRINITY_DN24779_c0_g1	4.82	45.76	24.54	2.37	0	0.5	25.25	0.34	-4.65395	1.00941e-16	1.07778e-14	down	-6.87915	6.40425e-21	1.50895e-18	down	SBT35_ARATH	Subtilisin-like protease SBT3.5 {ECO:0000303|PubMed:16193095}
TRINITY_DN27041_c1_g5	27.3	6.21	14.8	3.59	4.37	4.62	25.23	8.1	-2.08325	3.59234e-07	7.10537e-06	down	-1.86352	2.05595e-05	0.000266143	down
TRINITY_DN23603_c1_g4	12.74	17.25	12.84	5.7	8.19	5.99	25.15	11.66	-1.25891	0.00133054	0.0099156	down	-1.21972	0.00418288	0.0263271	down	NFYB3_ARATH	Nuclear transcription factor Y subunit B-3
TRINITY_DN20903_c0_g1	32.87	13.82	18.92	101.77	83.11	104.15	25.15	79.16	1.81988	2.69539e-06	4.24554e-05	up	1.45474	0.000534673	0.00462801	up	PROT2_ORYSJ	Probable proline transporter 2
TRINITY_DN27023_c2_g1	18.32	8.22	18.21	4.66	3.67	5.03	25.11	8.99	-1.87958	3.37429e-06	5.19284e-05	down	-1.71552	7.93228e-05	0.000881001	down	Y5614_ARATH	Probable LRR receptor-like serine/threonine-protein kinase At1g56140
TRINITY_DN21584_c0_g2	19.07	23.63	23.15	5.3	3.98	2.87	25.07	5.16	-2.73763	3.45501e-11	1.51769e-09	down	-2.60436	6.49397e-09	1.98345e-07	down	PROT1_ARATH	Proline transporter 1
TRINITY_DN20382_c0_g1	23.44	30.04	20.77	12.85	5.94	8.18	25.07	10.07	-1.72155	2.58904e-05	0.000317348	down	-1.59196	0.000345354	0.00316924	down	DIT2_SPIOL	Dicarboxylate transporter 2, chloroplastic
TRINITY_DN15773_c0_g2	20.15	7.93	18.14	0.59	3.99	1.12	25.05	2.75	-3.15501	2.11766e-12	1.13055e-10	down	-3.41399	1.85172e-12	1.12545e-10	down
TRINITY_DN23715_c0_g3	13.85	13.48	17.27	6.05	4.87	2.83	24.98	10.2	-1.94595	8.24543e-07	1.49077e-05	down	-1.53374	0.000302502	0.00282967	down	E70B1_ARATH	Exocyst complex component EXO70B1
TRINITY_DN27092_c0_g1	15.65	9.38	12.37	6.74	5.66	6.34	24.93	10.99	-1.2088	0.00235491	0.0159982	down	-1.40442	0.0010782	0.00846384	down	PPR68_ARATH	Pentatricopeptide repeat-containing protein At1g31920
TRINITY_DN17665_c0_g1	49.1	126.21	129.9	17.37	36.63	20.49	24.91	5.47	-2.26087	1.16986e-06	2.02896e-05	down	-2.42366	9.78386e-05	0.00105406	down
TRINITY_DN16749_c0_g1	16.78	27.77	19.42	12.64	4.2	4.69	24.88	7.77	-1.63308	2.95458e-05	0.000355531	down	-1.77382	3.84453e-05	0.000462836	down
TRINITY_DN24898_c1_g1	52.29	39.73	62.68	42.69	47.13	24.31	24.83	13.33	-1.43315	0.00023305	0.00220017	down	-1.22323	0.00397939	0.0251994	down	WAKLC_ARATH	Wall-associated receptor kinase-like 3
TRINITY_DN16052_c1_g3	23.7	20.52	30.21	10.49	15.67	9.05	24.82	11.32	-1.1219	0.00667668	0.0379666	down	-1.35922	0.00294383	0.0195886	down
TRINITY_DN16174_c0_g2	8.95	16.73	17.06	8.08	6.16	6.31	24.8	9.61	-1.20418	0.0018489	0.0130984	down	-1.4951	0.000431602	0.0038337	down	FDL34_ARATH	Putative F-box/FBD/LRR-repeat protein At5g44950
TRINITY_DN29678_c2_g1	48.9	47.36	31.86	94.12	94.69	124.83	24.8	66.9	1.35339	0.000483627	0.00416695	up	1.22702	0.00355148	0.0229053	up	SMT1_ORYSJ	Cycloartenol-C-24-methyltransferase 1
TRINITY_DN20181_c0_g2	68.89	85.22	67.15	212.72	300.02	669.21	24.75	82.63	2.17771	3.63634e-08	8.93556e-07	up	1.50887	0.000534235	0.00462532	up
TRINITY_DN25586_c0_g2	14.7	21.31	18.24	10.14	8.99	10.26	24.7	12.93	-1.11218	0.00358003	0.0226583	down	-1.13819	0.00651543	0.0378381	down	MURE_BACSU	UDP-N-acetylmuramoyl-L-alanyl-D-glutamate--2,6-diaminopimelate ligase {ECO:0000255|HAMAP-Rule:MF_00208}
TRINITY_DN18709_c2_g1	19.59	12.31	14.29	15.24	7.22	6.95	24.64	10.75	-1.39658	0.000455369	0.00395739	down	-1.53223	0.000422514	0.00376131	down	PTR26_ARATH	Protein NRT1/ PTR FAMILY 8.4
TRINITY_DN19707_c5_g2	23.61	50.96	33.91	34.15	38.14	37.22	24.62	13.07	-1.58586	5.02888e-05	0.000571329	down	-2.10232	1.46888e-06	2.52001e-05	down	C71A1_PERAE	Cytochrome P450 71A1
TRINITY_DN16249_c0_g1	0.11	38.71	3.83	0	0	0	24.6	0.04	-10.3865	3.455e-33	2.77905e-30	down	-9.18624	2.00768e-30	1.61886e-27	down	DIR1_ARATH	Dirigent protein 1
TRINITY_DN20139_c3_g3	15.9	4.71	11.61	2.97	4.27	3.73	24.6	10.33	-1.65469	0.00012409	0.0012645	down	-1.46573	0.000875196	0.00707586	down
TRINITY_DN17844_c0_g1	20.51	8.86	20.83	6.16	5.55	4.44	24.59	8.16	-1.56931	0.000107178	0.00111349	down	-1.53717	0.000401031	0.00360451	down	Y1561_ARATH	Probable LRR receptor-like serine/threonine-protein kinase At1g56130
TRINITY_DN21584_c0_g1	14.54	22.88	15.88	4.03	3.94	2.26	24.58	5.19	-2.65714	2.52358e-10	9.49516e-09	down	-2.47767	4.13723e-08	1.02471e-06	down
TRINITY_DN20433_c0_g2	19.69	21.54	18.85	59.36	53.37	54.37	24.51	66.85	1.25586	0.00100337	0.00778294	up	1.25635	0.00266914	0.0180323	up	HFA2E_ORYSJ	Heat stress transcription factor A-2e
TRINITY_DN22667_c1_g2	17.89	27.34	25.04	7.18	8.23	11.9	24.45	8.1	-1.78477	6.7275e-06	9.51206e-05	down	-1.85145	2.12886e-05	0.000274798	down	FKB18_ARATH	Peptidyl-prolyl cis-trans isomerase FKBP18, chloroplastic
TRINITY_DN29526_c1_g1	10.82	10.66	12.45	4.05	7.13	3.17	24.45	13.01	-1.51724	0.000206154	0.0019772	down	-1.19428	0.00523667	0.0316319	down	YI01_SCHPO	Putative amidase C869.01
TRINITY_DN23931_c1_g2	11.44	30.88	13.92	139.43	77.93	86.88	24.43	138.44	2.16816	3.11376e-08	7.75141e-07	up	2.35425	5.02951e-08	1.22727e-06	up	GGAP1_ARATH	GDP-L-galactose phosphorylase 1
TRINITY_DN17495_c0_g1	15.56	17.32	13.26	9.21	4.45	4.7	24.42	12.5	-1.53129	0.000121581	0.00124403	down	-1.19215	0.00535876	0.0322085	down	CK5P1_ORYSJ	CDK5RAP1-like protein
TRINITY_DN21705_c2_g1	7.26	22.93	17.47	3	2.93	3.16	24.39	4.7	-2.35227	3.12968e-08	7.7857e-07	down	-2.28852	3.63311e-07	7.18014e-06	down
TRINITY_DN21930_c0_g1	17.86	32.14	37.04	11.46	15.57	12.76	24.38	9.15	-1.37128	0.000370831	0.00329743	down	-1.63393	0.000130963	0.00135849	down	PPA29_ARATH	Probable inactive purple acid phosphatase 29
TRINITY_DN23328_c0_g2	18.2	26.66	17.05	9.29	3.69	5.47	24.32	5.51	-1.90216	1.4609e-06	2.46636e-05	down	-2.32192	1.28073e-07	2.8388e-06	down	FAFL_ARATH	Protein FAF-like, chloroplastic
TRINITY_DN20153_c0_g2	18.15	23.34	23.37	11.04	4.66	9.13	24.32	7.67	-1.6247	3.39595e-05	0.000402488	down	-1.88387	1.46713e-05	0.000197825	down	ACET1_ORYSJ	Probable ascorbate-specific transmembrane electron transporter 1
TRINITY_DN20160_c1_g1	7.02	18.72	24.74	71	116.25	54.33	24.22	141.25	2.0013	3.32398e-07	6.62162e-06	up	2.27731	1.43946e-07	3.14833e-06	up
TRINITY_DN23650_c1_g1	13.47	31.18	22.66	13.1	9.52	8.24	24.21	9.17	-1.32963	0.000576295	0.00483981	down	-1.47743	0.000537875	0.00464962	down	APS3_ARATH	ATP-sulfurylase 3, chloroplastic
TRINITY_DN17815_c4_g1	28.62	8.02	16.91	4.85	6.99	4.94	24.16	7.64	-2.0552	2.43524e-07	5.00261e-06	down	-1.97883	5.14165e-06	7.79628e-05	down
TRINITY_DN23377_c2_g2	41.96	32.31	49.58	8.09	4.31	10.93	24.05	6.88	-2.62628	3.20776e-07	6.42546e-06	down	-2.08292	0.00011993	0.00125625	down
TRINITY_DN27417_c1_g1	19.44	9.89	12.88	5.1	7.17	5.14	24.05	10.64	-1.40203	0.000336493	0.00302884	down	-1.37856	0.00124123	0.0095017	down
TRINITY_DN22664_c1_g2	13.34	14.01	10.95	6.43	5.95	7.43	24.05	11.7	-1.16272	0.00260781	0.0173835	down	-1.2619	0.00277722	0.0186683	down	PURA2_SORBI	Adenylosuccinate synthetase 2, chloroplastic {ECO:0000255|HAMAP-Rule:MF_03125}
TRINITY_DN23597_c0_g1	16.6	9.36	14.53	8.15	5.57	5.84	24.04	12.18	-1.34019	0.000527263	0.00448421	down	-1.11495	0.00778909	0.0439067	down	RMA1_CAPAN	E3 ubiquitin-protein ligase RMA1H1
TRINITY_DN29244_c1_g1	25.69	11.79	16.8	11.08	6.99	8.21	24.01	11	-2.11431	1.74377e-07	3.71498e-06	down	-2.25612	2.91122e-07	5.90132e-06	down	EFR_ARATH	LRR receptor-like serine/threonine-protein kinase EFR
TRINITY_DN16973_c0_g1	6.85	18.98	20.2	80.1	155.69	60.91	24.01	213.21	2.4267	8.65253e-10	2.96298e-08	up	2.90942	4.34448e-11	2.03932e-09	up
TRINITY_DN29679_c2_g1	19.33	7.83	14.13	6.58	6.67	7.31	23.96	11.43	-1.20047	0.00172843	0.0123543	down	-1.18846	0.00453186	0.0280633	down
TRINITY_DN25675_c2_g2	30.45	12.37	27.37	2.6	4.46	1.14	23.95	4.92	-3.23735	2.22261e-14	1.67954e-12	down	-2.45997	3.19478e-08	8.22729e-07	down	RLP2_ARATH	Receptor-like protein 2
TRINITY_DN23610_c1_g1	1.78	3.95	15.32	21.38	47.05	14.8	23.94	112.42	1.81309	3.8105e-06	5.76632e-05	up	2.0258	2.16733e-06	3.56975e-05	up	ERF83_ARATH	Ethylene-responsive transcription factor 7
TRINITY_DN24438_c0_g1	23.84	8.18	22.78	57.83	62.88	46.24	23.89	65.87	1.32028	0.000587436	0.00491626	up	1.26116	0.00264228	0.0178738	up	PFPA_SOLTU	Pyrophosphate--fructose 6-phosphate 1-phosphotransferase subunit alpha {ECO:0000255|HAMAP-Rule:MF_03185}
TRINITY_DN21187_c0_g1	14.88	14.07	19.85	2.89	9.89	3.96	23.86	12.57	-1.91941	1.34405e-06	2.29369e-05	down	-1.11368	0.0081523	0.045621	down	UGE1_PEA	Bifunctional UDP-glucose 4-epimerase and UDP-xylose 4-epimerase 1
TRINITY_DN18570_c0_g1	12.21	23.98	18.06	6.51	6.96	12.33	23.83	9.02	-1.46491	0.00017332	0.00169921	down	-1.67563	9.87143e-05	0.00106255	down	GPPL2_ARATH	Haloacid dehalogenase-like hydrolase domain-containing protein At3g48420
TRINITY_DN28142_c1_g2	18.26	13.74	13.98	6.5	4.19	6.51	23.83	9.88	-1.49078	0.000113565	0.00116944	down	-1.44086	0.0006157	0.00524306	down	SUT33_ARATH	Probable sulfate transporter 3.3
TRINITY_DN29678_c3_g1	13.15	13.04	17.11	5.03	13.71	2.57	23.77	12.53	-1.39067	0.00166368	0.0119719	down	-1.26979	0.00402646	0.0254618	down	LMBD1_ORYSJ	LIMR family protein Os06g0128200
TRINITY_DN17651_c0_g5	19.3	24.97	21.52	2.26	2.49	2.84	23.74	3.87	-2.98611	2.8379e-13	1.77104e-11	down	-2.5711	4.95909e-09	1.55389e-07	down	WAKLS_ARATH	Putative wall-associated receptor kinase-like 16
TRINITY_DN18029_c2_g3	14.39	19.47	15.07	33.3	49.26	60.21	23.71	65.08	1.27664	0.000875604	0.00692146	up	1.22979	0.00333292	0.0217196	up	HMOX1_ORYSJ	Heme oxygenase 1, chloroplastic
TRINITY_DN17703_c1_g1	9.49	7.74	11.95	26.51	30.3	17.86	23.66	79.17	1.53125	0.000942549	0.00738452	up	1.71973	0.000161147	0.00163057	up
TRINITY_DN20505_c1_g3	12.96	17.28	16.34	4.78	7.32	4.74	23.62	10.37	-1.83758	7.83749e-06	0.000108984	down	-1.68334	0.000134825	0.00139417	down
TRINITY_DN25258_c1_g1	28.89	35.4	39.95	212.92	152.18	154.76	23.56	202.96	1.40181	0.000279185	0.00257442	up	1.33747	0.00147823	0.0110206	up	BAM1_ARATH	Beta-amylase 1, chloroplastic
TRINITY_DN18187_c1_g1	12.17	29.66	24.35	6.91	9.33	7.19	23.48	7.78	-1.74926	2.10097e-05	0.000263503	down	-1.81777	5.35643e-05	0.000618359	down	TBA_LYTPI	Tubulin alpha chain
TRINITY_DN17545_c0_g1	38.11	5.49	11.99	4.23	6.56	3.07	23.41	6.68	-2.09179	1.53332e-07	3.30554e-06	down	-1.76864	3.80647e-05	0.000458711	down
TRINITY_DN19573_c0_g1	15.35	18.21	11.42	122.7	71.46	98.92	23.39	136.75	2.23802	1.44635e-08	3.86648e-07	up	2.16265	4.91911e-07	9.40905e-06	up
TRINITY_DN18801_c1_g1	11.96	16.07	21.02	56.88	62.76	41.34	23.37	59.55	1.70622	1.15344e-05	0.000153832	up	1.36708	0.00120487	0.0092841	up	IAA24_ORYSJ	Auxin-responsive protein IAA24
TRINITY_DN26626_c1_g1	15.49	34.33	24.16	10.19	13.01	11.72	23.34	14.62	-1.34599	0.000563276	0.004747	down	-1.28082	0.00257348	0.0174833	down	CSE_ARATH	Caffeoylshikimate esterase
TRINITY_DN1065_c0_g1	12.24	16.86	16.58	0.06	0	0	23.33	0.03	-9.3039	3.63981e-39	5.72812e-36	down	-9.82679	5.23753e-35	7.60175e-32	down	TRNH1_ARATH	Tropinone reductase homolog At1g07440
TRINITY_DN17750_c3_g6	18.71	15.62	21.92	6.28	5.16	4.26	23.31	6.35	-2.04061	3.60811e-07	7.1249e-06	down	-2.0971	1.848e-06	3.10007e-05	down	R13L4_ARATH	Disease resistance RPP13-like protein 4
TRINITY_DN15877_c0_g1	17.62	36.41	24.49	11.33	11.83	16	23.27	8.9	-1.27133	0.00121767	0.00918993	down	-1.61624	0.000230223	0.0022318	down
TRINITY_DN19279_c0_g1	13.15	17.42	16.61	7.26	6.43	7.88	23.25	10.99	-1.38764	0.0003471	0.00311452	down	-1.29906	0.00208293	0.0146784	down	U87A2_ARATH	UDP-glycosyltransferase 87A2
TRINITY_DN27053_c2_g2	24.21	58.75	43.71	1.98	0.54	0.38	23.22	0.97	-5.67193	9.56194e-28	4.49486e-25	down	-4.79959	2.82858e-17	3.82967e-15	down
TRINITY_DN21575_c0_g1	16.46	19.38	17.27	3.46	3.01	6.27	23.19	4.98	-2.48522	6.62421e-10	2.33466e-08	down	-2.64333	2.52713e-09	8.3361e-08	down	FAR_SIMCH	Alcohol-forming fatty acyl-CoA reductase
TRINITY_DN28440_c0_g4	6.96	13.33	12.1	2.69	5.15	7.99	23.18	9.59	-1.27795	0.00277214	0.0182769	down	-1.49785	0.000771132	0.00635199	down
TRINITY_DN24866_c0_g2	17.64	20.33	18.47	8.69	9.73	12.97	23.17	11.46	-1.21252	0.001766	0.0125707	down	-1.45906	0.000621941	0.00528504	down	YCF45_PORPU	Uncharacterized protein ycf45
TRINITY_DN25898_c0_g1	13.64	13.17	13.65	9.94	9.94	10.78	23.13	14.31	-1.05037	0.00618385	0.0356475	down	-1.22131	0.00367689	0.0235926	down	PPR31_ARATH	Pentatricopeptide repeat-containing protein At1g10910, chloroplastic
TRINITY_DN17557_c0_g1	20.68	22.92	22.4	25.16	53.13	27.9	23.13	62.45	1.04076	0.00637287	0.0365856	up	1.78834	2.61241e-05	0.000328908	up	DI193_ORYSJ	Protein DEHYDRATION-INDUCED 19 homolog 3
TRINITY_DN17051_c3_g2	27.44	20.94	20.78	0.33	0.66	0.47	23.12	1.1	-5.72042	3.08063e-27	1.35983e-24	down	-4.60777	3.90757e-18	6.05923e-16	down	GOS9_ORYSJ	Protein GOS9
TRINITY_DN29600_c0_g2	33.51	25.59	23.95	63.13	99.33	135.21	23.08	100.36	1.32614	0.00051098	0.00437141	up	1.75719	3.27958e-05	0.000401754	up	AASS_ARATH	Alpha-aminoadipic semialdehyde synthase
TRINITY_DN25697_c1_g2	11.01	17.95	9.42	42.51	49.45	37.4	23.08	102.73	1.17081	0.00345633	0.0220175	up	1.55901	0.00027883	0.00264714	up	AAP6_ARATH	Amino acid permease 6
TRINITY_DN20426_c2_g2	10.43	14.23	11.68	6.43	4.62	5.73	23.06	8.53	-1.49954	0.000152651	0.00151255	down	-1.70141	8.36995e-05	0.00092199	down	ATL41_ORYSJ	E3 ubiquitin-protein ligase Os04g0590900
TRINITY_DN21705_c2_g2	12.56	17.28	15.38	1.38	2.55	1.83	23.01	3.34	-3.22641	2.26529e-14	1.70822e-12	down	-2.97759	5.06034e-11	2.33606e-09	down	UGT1_GARJA	Crocetin glucosyltransferase, chloroplastic
TRINITY_DN23997_c0_g1	24.26	19.61	23.15	11.1	8.41	7.39	22.94	11.28	-1.65583	1.94522e-05	0.000245525	down	-1.6426	0.00010982	0.0011621	down	FRS3_ARATH	Protein FAR1-RELATED SEQUENCE 3
TRINITY_DN27780_c2_g1	11.08	6.09	6.59	0.54	1.09	1.79	22.87	3.05	-3.03768	1.27609e-09	4.24145e-08	down	-3.14689	1.40721e-10	6.00009e-09	down	OPT4_ARATH	Oligopeptide transporter 4
TRINITY_DN18210_c0_g1	18.69	26.24	22.87	1.77	0.87	0.67	22.84	1.1	-4.79395	1.43209e-24	4.24886e-22	down	-4.71331	5.35716e-20	1.07991e-17	down
TRINITY_DN15137_c0_g3	15.11	4.1	46.13	0.27	0.18	4.74	22.82	0.55	-3.82388	1.94365e-17	2.32186e-15	down	-5.58308	9.59705e-23	2.95109e-20	down
TRINITY_DN16060_c1_g1	27.95	14.63	18.72	8.05	8.83	5.19	22.8	8.78	-1.56993	8.69515e-05	0.000927039	down	-1.41636	0.00116849	0.00904264	down	CRK12_ARATH	Putative cysteine-rich receptor-like protein kinase 12
TRINITY_DN23944_c0_g2	13.09	5.67	13.54	0.17	1.18	0.6	22.79	2.12	-4.18957	4.15147e-19	6.31373e-17	down	-3.60575	3.20703e-14	2.60913e-12	down	CBPR_HEVBR	Citrate-binding protein
TRINITY_DN23611_c1_g1	29.82	35.16	37.49	22.72	8.9	7.86	22.73	9.73	-1.87563	4.37896e-06	6.50394e-05	down	-1.65181	0.000273874	0.0026028	down	WAKLI_ARATH	Wall-associated receptor kinase-like 22
TRINITY_DN14871_c0_g4	13.82	6.79	14.57	22.31	37.55	43.81	22.73	61.75	1.38335	0.000690348	0.00566104	up	1.23123	0.0042683	0.0267832	up
TRINITY_DN28566_c2_g4	32.91	8.78	24.25	8.89	9.15	6.61	22.7	8.3	-1.58929	0.000115128	0.00118386	down	-1.70139	0.000168089	0.00168994	down	ACT1_TOBAC	Actin
TRINITY_DN18925_c0_g1	10.36	17.14	11.03	9.08	4.78	5.84	22.66	12.23	-1.26397	0.00120771	0.00912999	down	-1.17913	0.00518729	0.0313963	down	ZFP8_ARATH	Zinc finger protein 8
TRINITY_DN29437_c1_g1	31.17	20.83	36.84	125.81	117.46	119.94	22.64	85.05	1.73018	8.66129e-06	0.000119294	up	1.58677	0.000176097	0.00176121	up	SR34_ARATH	Serine/arginine-rich-splicing factor SR34
TRINITY_DN28290_c1_g2	19.58	16.01	28.79	77.56	114.5	68.68	22.58	173.8	1.85999	2.5926e-06	4.10506e-05	up	2.76283	5.62738e-10	2.12255e-08	up
TRINITY_DN28097_c1_g1	4.83	63.37	6.04	11.75	4.19	2.98	22.53	4.54	-2.50042	8.44683e-10	2.89802e-08	down	-2.75437	1.68547e-09	5.78045e-08	down	I7GT1_SOYBN	Isoflavone 7-O-glucosyltransferase 1
TRINITY_DN23559_c0_g3	165.18	124.81	114.22	33.47	33.35	26.74	22.51	6.96	-2.30176	3.62944e-07	7.1592e-06	down	-1.93394	0.00149604	0.0111351	down
TRINITY_DN19496_c3_g2	13.54	13.2	8.42	4.44	3.13	2.71	22.5	7.39	-2.00767	4.89317e-06	7.17631e-05	down	-1.84576	5.48316e-05	0.000631408	down	PGKH_WHEAT	Phosphoglycerate kinase, chloroplastic
TRINITY_DN15676_c0_g1	19.14	9.58	11.16	0.68	0.76	0.35	22.47	1.53	-4.57326	2.08542e-20	3.57743e-18	down	-4.04016	6.53226e-16	7.0965e-14	down	AVT1_YEAST	Vacuolar amino acid transporter 1
TRINITY_DN17791_c3_g2	7.53	9.1	8.1	3.5	3.81	3.38	22.46	9.93	-1.42514	0.000274557	0.00253581	down	-1.40952	0.000849516	0.00690362	down	GSTFB_ARATH	Glutathione S-transferase F11
TRINITY_DN22187_c0_g3	19.76	20.61	17.9	59.45	49.46	62.16	22.45	67	1.3865	0.000308453	0.00280592	up	1.44482	0.000609803	0.00519772	up	Y1222_ARATH	Uncharacterized protein At1g32220, chloroplastic
TRINITY_DN26523_c0_g1	20.88	10.69	20.3	11.35	4.96	7.8	22.44	8.43	-1.30501	0.000652014	0.00539435	down	-1.62595	0.000121	0.00126527	down	HSL1_ARATH	Receptor-like protein kinase HSL1
TRINITY_DN22758_c0_g2	23.38	6.49	23.08	4.79	6.25	5.72	22.44	8.52	-1.80799	3.81065e-06	5.76632e-05	down	-1.61696	0.000141064	0.00144959	down	GLPT1_ARATH	Putative glycerol-3-phosphate transporter 1
TRINITY_DN25662_c0_g1	10.37	12.2	11.62	6.21	3.92	4.16	22.43	7.39	-1.61571	3.74152e-05	0.000439274	down	-2.00572	3.39528e-06	5.32632e-05	down	C14C2_ORYSJ	Cytochrome P450 714C2
TRINITY_DN28803_c2_g1	20.21	7.57	20.28	53.19	55.51	59.85	22.41	76.26	2.58806	8.37744e-11	3.44188e-09	up	2.55691	4.51699e-09	1.42521e-07	up	CNDH2_ARATH	Condensin-2 complex subunit H2
TRINITY_DN28373_c1_g2	59.3	17.61	23.59	3.88	6.84	7.16	22.38	7.56	-2.62964	8.37122e-09	2.3362e-07	down	-1.78878	0.000192284	0.00190369	down	C81F1_ARATH	Cytochrome P450 81F1
TRINITY_DN21679_c0_g2	12.74	12.74	17.98	4.91	8.07	8.5	22.38	10	-1.21303	0.00170272	0.0122067	down	-1.23862	0.003308	0.0215863	down	BGL07_ORYSJ	Beta-glucosidase 7
TRINITY_DN22322_c0_g2	6.3	22.44	13.86	22.32	58.8	29.52	22.38	80.51	1.01662	0.00776265	0.0430089	up	1.57469	0.00019024	0.00188706	up	WRK54_ARATH	Probable WRKY transcription factor 54
TRINITY_DN20614_c0_g1	15.78	20.61	18.6	11.56	10.42	11.62	22.37	12.59	-1.16149	0.00259542	0.0173136	down	-1.19439	0.00467657	0.0288342	down	FATA1_ARATH	Oleoyl-acyl carrier protein thioesterase 1, chloroplastic
TRINITY_DN29067_c0_g1	24.97	15.34	20.15	6.22	9.19	6.92	22.34	9.24	-1.59452	4.27088e-05	0.000494209	down	-1.49732	0.000440891	0.00390665	down	ACA6_ORYSJ	Probable calcium-transporting ATPase 6, plasma membrane-type
TRINITY_DN18958_c6_g1	10.99	14.14	9.94	7.08	7.19	9.12	22.34	11.26	-1.23256	0.00177245	0.0126117	down	-1.14624	0.0069125	0.0397496	down	PUR1_VIGAC	Amidophosphoribosyltransferase, chloroplastic
TRINITY_DN23448_c1_g1	23.31	7.91	15.23	5.8	9.74	6.67	22.26	10.91	-1.17803	0.00301633	0.019626	down	-1.25327	0.00371425	0.0238112	down	CRK14_ARATH	Cysteine-rich receptor-like protein kinase 14
TRINITY_DN16450_c0_g1	8.48	14.32	16.32	8.38	2.01	3.67	22.25	5.16	-1.58063	0.000102403	0.00107127	down	-2.21087	9.79652e-07	1.74505e-05	down
TRINITY_DN25568_c0_g1	17.78	36.21	27.29	10.8	14.08	12.28	22.25	11.52	-1.5393	7.02149e-05	0.000766204	down	-1.36043	0.00130175	0.00990642	down
TRINITY_DN27499_c1_g2	23.61	9.69	17.29	52.58	88.37	55.95	22.2	101.56	1.78301	4.869e-06	7.15544e-05	up	1.92886	6.24451e-06	9.29376e-05	up	HFA2C_ORYSJ	Heat stress transcription factor A-2c
TRINITY_DN22208_c1_g2	11.36	7.83	12.35	2.22	3.29	3.48	22.19	12.35	-2.01674	2.28587e-06	3.65456e-05	down	-1.23576	0.00419237	0.0263823	down
TRINITY_DN25796_c1_g1	10.34	14.91	18.29	5.09	3.71	2.75	22.14	5.3	-1.95303	8.15765e-07	1.47637e-05	down	-2.00966	3.39874e-06	5.32945e-05	down	GPDL1_ARATH	Glycerophosphodiester phosphodiesterase GDPDL1 {ECO:0000305}
TRINITY_DN20267_c0_g2	15.46	16.99	15.87	18.95	48.94	34.3	22.1	87.77	1.44944	0.000275152	0.00253937	up	2.22196	3.89781e-07	7.66153e-06	up	AAP2_ARATH	Amino acid permease 2
TRINITY_DN28138_c2_g2	10.67	15.34	19.69	4.05	3.05	1.67	22.04	4.73	-2.62095	1.11771e-10	4.50019e-09	down	-2.4582	2.33598e-08	6.23243e-07	down	Y1133_ARATH	G-type lectin S-receptor-like serine/threonine-protein kinase At1g11330
TRINITY_DN28091_c3_g1	37.64	53.79	46.78	220.32	270.37	272.61	22.02	123.96	2.2231	1.99952e-08	5.19559e-07	up	2.25927	2.75436e-07	5.59585e-06	up
TRINITY_DN23149_c0_g3	4.57	32.43	15.53	14.65	5.74	7.14	21.99	11.29	-1.23624	0.0019868	0.0138938	down	-1.18521	0.00678864	0.0391429	down
TRINITY_DN28953_c0_g7	21.99	11.75	12.62	0.51	0.91	1.1	21.94	1.29	-4.26973	2.8388e-17	3.24773e-15	down	-4.36561	3.17606e-16	3.60136e-14	down
TRINITY_DN22574_c0_g2	5.72	36.33	20.31	140.12	90.63	111.7	21.92	102.51	2.16025	4.2659e-08	1.02734e-06	up	2.01677	2.68745e-06	4.3167e-05	up	METK3_HORVU	S-adenosylmethionine synthase 3
TRINITY_DN18434_c1_g3	15.44	11.64	13.34	3.53	5.91	4.45	21.85	9.4	-1.73623	2.15174e-05	0.000269403	down	-1.43959	0.000892733	0.00718085	down
TRINITY_DN20587_c0_g3	10.11	19.33	13.85	4.17	7.29	5.24	21.84	11.05	-1.60051	5.75836e-05	0.000642112	down	-1.17029	0.00599453	0.0353735	down	SP1L2_ARATH	Protein SPIRAL1-like 2
TRINITY_DN27608_c2_g4	15.45	13.4	14.69	43.6	48.99	52.45	21.82	66.67	1.37698	0.000333437	0.00300525	up	1.29997	0.00192661	0.0137382	up	GSHRC_ORYSJ	Glutathione reductase, cytosolic
TRINITY_DN25003_c0_g2	16.14	5.67	17.28	6.81	6.48	3.82	21.81	9.83	-1.46938	0.000188733	0.00182658	down	-1.37762	0.00125323	0.00958342	down	Y3475_ARATH	Probable LRR receptor-like serine/threonine-protein kinase At3g47570
TRINITY_DN29698_c3_g3	21.71	20.19	27.52	4.6	8.52	6.79	21.8	7.27	-1.32803	0.000805421	0.00645591	down	-1.58804	0.000261756	0.00249942	down	SD129_ARATH	G-type lectin S-receptor-like serine/threonine-protein kinase SD1-29
TRINITY_DN28715_c1_g1	23.45	23.05	25.22	74.84	81.68	93.91	21.8	108.66	1.5527	5.54912e-05	0.00062397	up	1.76229	3.28776e-05	0.000402621	up	P2C06_ORYSJ	Probable protein phosphatase 2C 6
TRINITY_DN23413_c4_g4	21.59	13.29	16.67	9.26	7.73	6.98	21.76	12.05	-1.33517	0.000522849	0.00445295	down	-1.105	0.00835023	0.0465	down	APEH_MOUSE	Acylamino-acid-releasing enzyme
TRINITY_DN29245_c1_g1	12.81	11.3	19.73	9.62	7.14	7	21.75	16.84	-1.12097	0.00368485	0.023196	down	-1.1023	0.00870109	0.048025	down	RDR4_ORYSJ	Probable RNA-dependent RNA polymerase 4
TRINITY_DN18192_c0_g3	8.09	18.25	12.51	4.38	4.41	4.58	21.72	7.88	-1.79686	7.87449e-06	0.000109457	down	-1.64123	0.000149057	0.00152396	down	DEF1A_ORYSJ	Peptide deformylase 1A, chloroplastic
TRINITY_DN18116_c1_g3	29.26	15.59	29.18	16.76	7.16	10.25	21.71	11.15	-1.49174	0.000464989	0.00402842	down	-1.42399	0.00218394	0.0152892	down	PEPR2_ARATH	Leucine-rich repeat receptor-like protein kinase PEPR2
TRINITY_DN27839_c1_g2	15.2	19.31	32.43	8.02	5.36	11.32	21.62	6.45	-2.28921	1.59517e-07	3.42257e-06	down	-2.32816	1.05073e-06	1.86342e-05	down	WAKLS_ARATH	Putative wall-associated receptor kinase-like 16
TRINITY_DN22166_c1_g1	15.6	11.4	17.65	7.81	8.55	5.73	21.59	10.87	-1.37088	0.000766981	0.00619541	down	-1.29678	0.00291288	0.0194112	down	Y2165_ARATH	Probable LRR receptor-like serine/threonine-protein kinase At2g16250
TRINITY_DN25228_c0_g1	49.28	20.15	43.07	11.84	17.46	12.93	21.58	8.68	-1.57573	0.000710292	0.00580283	down	-1.54929	0.00305345	0.0201672	down
TRINITY_DN26906_c0_g1	7.28	9.23	8.99	3.37	3.2	4.17	21.58	10.35	-1.47491	0.000312645	0.0028412	down	-1.29064	0.00271487	0.018317	down	SAP4_ARATH	Zinc finger A20 and AN1 domain-containing stress-associated protein 4
TRINITY_DN28384_c0_g2	12.82	16.54	13.23	49.25	43.18	47.55	21.56	74.51	1.69445	1.16103e-05	0.000154787	up	1.81777	1.84991e-05	0.000243114	up	WRK19_ARATH	Probable WRKY transcription factor 19
TRINITY_DN17051_c3_g1	38.31	26.62	28.76	8.13	7.11	7.71	21.55	5.07	-1.88578	1.4008e-06	2.37486e-05	down	-2.00932	3.52642e-06	5.51061e-05	down	Y2296_ARATH	Probable receptor-like protein kinase At2g42960
TRINITY_DN20504_c4_g2	39.19	4.11	13.66	0.38	0.05	0.12	21.52	0.34	-6.72549	1.02411e-33	9.75494e-31	down	-6.45048	1.62205e-28	1.11049e-25	down	C78A3_SOYBN	Cytochrome P450 78A3
TRINITY_DN21831_c1_g2	20.23	9.53	15.27	74.2	69.82	77.79	21.48	112.59	1.75927	6.28194e-06	8.98739e-05	up	1.92696	6.73273e-06	9.96317e-05	up	OCT7_ARATH	Organic cation/carnitine transporter 7
TRINITY_DN20679_c0_g2	12.76	13.91	28.13	6.67	5.54	3.58	21.41	6.44	-1.93665	1.51805e-06	2.55094e-05	down	-1.90436	1.57536e-05	0.000211241	down
TRINITY_DN25652_c1_g2	1.22	27.2	8.78	0	0.04	0.04	21.4	0	-9.00344	8.66033e-42	1.95918e-38	down	-13.4272	3.64832e-40	9.45567e-37	down	NEP1_NEPGR	Aspartic proteinase nepenthesin-1
TRINITY_DN21194_c1_g1	10.59	4.86	8.86	2.98	3.44	2.47	21.32	7.68	-1.6338	2.98899e-05	0.000359076	down	-1.70345	6.30196e-05	0.000715478	down	KSL3_ORYSJ	Ent-kaurene synthase-like 3
TRINITY_DN19558_c1_g1	10.91	17.55	16.62	9.85	6.67	5.86	21.32	9.84	-1.28412	0.00134463	0.00999802	down	-1.37099	0.0014778	0.0110197	down	Y5564_ARATH	Probable receptor-like protein kinase At5g56460
TRINITY_DN23281_c0_g5	19.51	7.16	17.67	6.49	4.69	3.84	21.31	9.34	-1.6717	3.10229e-05	0.000371208	down	-1.38441	0.00127069	0.00969654	down	CRK19_ARATH	Cysteine-rich receptor-like protein kinase 19
TRINITY_DN28238_c0_g6	48.79	107.78	148.88	22.66	14.79	8.75	21.26	4.14	-2.95376	1.53782e-12	8.47227e-11	down	-2.58469	1.77899e-07	3.80157e-06	down	EFR_ARATH	LRR receptor-like serine/threonine-protein kinase EFR
TRINITY_DN18498_c0_g2	20.42	34.87	30.38	18.57	13.36	15.39	21.16	12.53	-1.43708	0.000242993	0.00227919	down	-1.23751	0.00420605	0.0264408	down
TRINITY_DN27162_c0_g4	13.99	20.51	26.81	1.64	4.41	2.59	21.03	4.73	-3.03785	9.77789e-12	4.75061e-10	down	-2.37607	3.54862e-07	7.05156e-06	down
TRINITY_DN21763_c1_g1	16.45	25.91	21.67	9.72	8.3	11.67	21.02	10.39	-1.25094	0.00126374	0.00950394	down	-1.29682	0.00241635	0.0165835	down
TRINITY_DN21716_c0_g1	5.97	24.37	15.06	11.65	7.32	7.83	21.01	9.48	-1.04383	0.00749384	0.0417534	down	-1.52159	0.000421451	0.00375365	down	DIR21_ARATH	Dirigent protein 21
TRINITY_DN20892_c1_g1	13.48	21.06	23.32	4.65	3.95	2.85	20.99	4.73	-1.91708	1.33602e-06	2.28538e-05	down	-2.10164	1.42999e-06	2.45678e-05	down	WAKLF_ARATH	Wall-associated receptor kinase-like 6
TRINITY_DN25592_c0_g1	6.82	11.33	12.86	106.07	162.8	259.33	20.96	285.01	3.87778	1.12306e-19	1.83109e-17	up	3.685	1.28287e-15	1.32997e-13	up	LCAT4_ARATH	Lecithin-cholesterol acyltransferase-like 4
TRINITY_DN23756_c1_g2	18.52	7.04	16.72	4.99	6.33	5.09	20.93	9.19	-1.48693	0.000135337	0.00136149	down	-1.42696	0.000770292	0.00634796	down	HBP1B_WHEAT	Transcription factor HBP-1b(c38)
TRINITY_DN19044_c0_g2	12.95	9.35	10.65	42.15	41.2	37.33	20.93	75.11	1.6374	2.29477e-05	0.000285043	up	1.87352	1.09703e-05	0.000152864	up	DIV_ANTMA	Transcription factor DIVARICATA
TRINITY_DN20803_c1_g3	20.59	33.7	29.63	89	57.62	67.21	20.91	54.14	1.10845	0.00371095	0.0233319	up	1.10567	0.00846275	0.0469671	up	HS17A_ORYSJ	17.9 kDa class I heat shock protein
TRINITY_DN23448_c1_g2	16.49	7.41	15.24	4.06	7.09	6.14	20.85	11.29	-1.34807	0.000733943	0.00595913	down	-1.12441	0.00869721	0.0480113	down
TRINITY_DN21802_c0_g1	4.39	7.53	20.95	38.4	82.24	34.71	20.84	98.56	1.81407	4.53268e-06	6.71571e-05	up	2.0361	2.44014e-06	3.97314e-05	up	GRXS9_ORYSJ	Monothiol glutaredoxin-S9
TRINITY_DN28850_c1_g6	40.9	28.76	30.63	11.44	6.15	6.42	20.83	4.45	-2.61445	1.27383e-09	4.23782e-08	down	-2.63934	1.18561e-08	3.39005e-07	down
TRINITY_DN20227_c1_g1	19.87	26.04	17.54	5.39	6.02	2.26	20.83	4.73	-2.32888	1.73986e-08	4.56349e-07	down	-2.26569	6.59353e-07	1.22565e-05	down
TRINITY_DN20192_c1_g1	14.96	17.26	18.55	46.05	45.76	57.98	20.81	60.87	1.3356	0.000482468	0.00415795	up	1.33307	0.00147222	0.0109894	up	AATC_ORYSJ	Aspartate aminotransferase, cytoplasmic
TRINITY_DN28696_c1_g1	44.18	21.37	39.48	431.67	682.14	808	20.79	319.63	3.68809	1.2213e-18	1.76824e-16	up	3.67364	1.11411e-15	1.165e-13	up	LCAT3_ARATH	Phospholipase A(1) LCAT3
TRINITY_DN27469_c0_g1	1.16	62.71	1.56	4.2	2.67	5.99	20.78	3.14	-2.55242	4.76915e-10	1.71595e-08	down	-2.76068	1.61094e-09	5.55637e-08	down	FL3H_ARATH	Naringenin,2-oxoglutarate 3-dioxygenase
TRINITY_DN26370_c1_g4	5.94	19.55	19.2	5.22	1.62	1.66	20.78	4.07	-2.79089	8.55093e-11	3.50918e-09	down	-2.81319	1.54817e-09	5.35514e-08	down
TRINITY_DN26145_c7_g2	17.31	19.29	26.29	34.75	55.76	62.1	20.78	53.16	1.06222	0.00555682	0.0326041	up	1.1273	0.00748788	0.0425217	up	AGAL_COFAR	Alpha-galactosidase
TRINITY_DN29211_c1_g4	11.84	14.93	16.19	6.81	7.67	4.87	20.76	10.74	-1.33543	0.00100099	0.00776672	down	-1.2538	0.00401714	0.0254162	down	MATE2_ARATH	MATE efflux family protein 2, chloroplastic
TRINITY_DN21147_c0_g1	17.26	18.42	12.54	59.58	48.75	56.98	20.71	76.47	1.54416	6.75696e-05	0.000739567	up	1.66644	8.89975e-05	0.000972966	up	CFIS1_ARATH	Pre-mRNA cleavage factor Im 25 kDa subunit 1 {ECO:0000303|PubMed:18479511}
TRINITY_DN26948_c2_g1	10.18	16.83	13.84	34.19	38.85	35.77	20.62	68.6	1.17739	0.00230213	0.0157045	up	1.50928	0.000368392	0.00335351	up	DIV_ANTMA	Transcription factor DIVARICATA
TRINITY_DN21687_c1_g1	7.37	8.7	6.32	1.32	1.05	1.81	20.6	2.13	-2.6486	1.43579e-09	4.72023e-08	down	-3.49758	2.56794e-13	1.78844e-11	down	CP26B_ARATH	Peptidyl-prolyl cis-trans isomerase CYP26-2, chloroplastic
TRINITY_DN25369_c1_g1	11.62	14.07	16.87	4.53	5.4	2.7	20.57	4.65	-2.09026	2.22885e-07	4.62059e-06	down	-2.16336	7.60536e-07	1.39023e-05	down	Y4312_ARATH	Probable LRR receptor-like serine/threonine-protein kinase At4g31250
TRINITY_DN29350_c3_g1	16.37	13.93	16.73	1.52	5.53	2.66	20.55	3.83	-2.44968	2.03171e-06	3.30516e-05	down	-2.64892	5.59744e-07	1.05618e-05	down
TRINITY_DN16937_c0_g1	7.28	34.23	12.9	4.48	3.3	4.97	20.47	4.03	-2.43444	2.56431e-09	8.03618e-08	down	-2.59681	1.01207e-08	2.95714e-07	down
TRINITY_DN29340_c1_g1	46.49	37.42	61.47	18.13	19.71	7.24	20.46	8.88	-1.87144	2.90993e-05	0.000350859	down	-1.43912	0.00426936	0.0267832	down
TRINITY_DN27554_c0_g1	8.65	7.88	6.82	3.14	8.69	5.71	20.46	13.65	-1.17544	0.00494346	0.0295416	down	-1.13107	0.00907933	0.0497499	down
TRINITY_DN22081_c1_g3	13.06	16.72	19.47	105.05	105.48	122.97	20.41	123	2.53393	2.57879e-10	9.67272e-09	up	2.36904	5.49241e-08	1.33058e-06	up
TRINITY_DN18601_c2_g3	8.41	9.28	10.54	6.21	3.58	4.55	20.32	10.09	-1.18176	0.00270817	0.0179227	down	-1.24988	0.00330888	0.0215863	down	GSXL9_ARATH	Flavin-containing monooxygenase FMO GS-OX-like 9
TRINITY_DN24823_c1_g1	14.01	12.02	22.41	4.4	2.03	1.36	20.29	3.21	-2.80473	1.5557e-11	7.30899e-10	down	-2.85648	3.37636e-10	1.33164e-08	down	CRK20_ARATH	Putative cysteine-rich receptor-like protein kinase 20
TRINITY_DN27542_c1_g1	15.67	3.49	13.49	4.29	2.91	1.32	20.29	5.91	-1.91558	1.81968e-06	2.99387e-05	down	-1.9295	8.33372e-06	0.000119663	down	SD11_ARATH	G-type lectin S-receptor-like serine/threonine-protein kinase SD1-1
TRINITY_DN28399_c0_g4	29.66	15.55	18.63	8.21	11.02	8.47	20.19	9.27	-1.35158	0.00274035	0.018097	down	-1.34505	0.00512084	0.0310859	down
TRINITY_DN18959_c2_g1	9.17	7.3	9.09	17.96	20.53	24.02	20.18	46.67	1.10688	0.00433025	0.0264984	up	1.11064	0.00815227	0.045621	up	RANB1_TOBAC	GTP-binding nuclear protein Ran-B1
TRINITY_DN20812_c1_g2	28.14	10.22	23.12	9.56	12.5	9.34	20.14	10.61	-1.08292	0.00476175	0.0286259	down	-1.14831	0.00638009	0.0372729	down	HIAL1_HUMAN	Hippocampus abundant transcript-like protein 1
TRINITY_DN27254_c0_g1	11.66	9.7	10.08	3.2	5.58	2.87	20.09	10.23	-1.68874	3.09076e-05	0.000370059	down	-1.20729	0.00478971	0.0294069	down	LRK41_ARATH	L-type lectin-domain containing receptor kinase IV.1
TRINITY_DN29073_c1_g1	11.72	20.35	17.47	43.99	38.52	31.09	20.09	47.8	1.07758	0.00484413	0.0290515	up	1.13514	0.00684418	0.0394192	up	CAPP2_MAIZE	Phosphoenolpyruvate carboxylase 2
TRINITY_DN23006_c1_g1	13.53	11.89	10.26	30.56	34.88	35.27	20.09	51.92	1.43462	0.000189873	0.00183515	up	1.286	0.0021384	0.0150168	up	GSH1_MEDTR	Glutamate--cysteine ligase, chloroplastic
TRINITY_DN28861_c0_g1	12.15	12.77	13.81	4.19	4.36	5.18	20.04	7.7	-1.77347	6.02826e-06	8.65868e-05	down	-1.66561	9.21466e-05	0.00100222	down	PP425_ARATH	Pentatricopeptide repeat-containing protein At5g48910
TRINITY_DN21556_c1_g1	24.19	18.68	16.28	12.58	8.18	12.18	20	7.3	-1.61362	3.77402e-05	0.000442515	down	-1.94228	7.40962e-06	0.000108586	down	IAA13_ORYSJ	Auxin-responsive protein IAA13
TRINITY_DN25524_c1_g1	13.34	20.26	21.64	6.93	7.84	0.85	19.97	10.06	-1.49755	0.000686605	0.00563545	down	-1.26109	0.00536497	0.0322351	down	MAD50_ORYSJ	MADS-box transcription factor 50
TRINITY_DN28617_c0_g1	17.95	12.86	14.7	31.36	39.75	51.88	19.97	53.09	1.30678	0.000612305	0.00510198	up	1.32348	0.00154983	0.0114859	up	AL7A1_BRANA	Aldehyde dehydrogenase family 7 member A1
TRINITY_DN29324_c0_g1	12.04	13.78	11.06	3.95	3.54	3.46	19.94	10.09	-1.39357	0.000479192	0.00413268	down	-1.22941	0.00412055	0.0259889	down	ASE2_ARATH	Amidophosphoribosyltransferase 2, chloroplastic
TRINITY_DN24361_c4_g3	16.38	8.46	15.35	3.76	3	3.08	19.92	3.64	-2.23532	2.8639e-08	7.17878e-07	down	-2.43979	3.42315e-08	8.70108e-07	down	SRG1_ARATH	Protein SRG1
TRINITY_DN17867_c2_g1	14.07	19.86	19.5	42.19	44.65	52.47	19.91	53.84	1.03942	0.00685383	0.0388246	up	1.19111	0.00462449	0.0285422	up	AHSA2_BOVIN	Activator of 90 kDa heat shock protein ATPase homolog 2
TRINITY_DN20106_c0_g1	1248.38	1321.22	769.04	468.27	321.37	566.04	19.9	6.09	-1.53642	5.93971e-05	0.000658729	down	-1.9278	9.50391e-06	0.000134287	down	NU3C_SORBI	NAD(P)H-quinone oxidoreductase subunit 3, chloroplastic {ECO:0000255|HAMAP-Rule:MF_01394}
TRINITY_DN29725_c2_g1	19.2	9.07	19.7	9.33	7.21	5.54	19.88	8.88	-1.36782	0.00666541	0.0379222	down	-1.34423	0.00737263	0.0419962	down
TRINITY_DN23062_c1_g1	10.84	10.29	19.67	9.45	9.25	4.23	19.84	9.04	-1.37208	0.000429276	0.00376063	down	-1.33231	0.00169686	0.0123818	down	NAC78_ARATH	NAC domain-containing protein 78
TRINITY_DN24567_c0_g1	28.8	14.01	21.09	15.33	15.84	24.31	19.84	13.11	-1.14019	0.00289936	0.0189946	down	-1.21413	0.00376965	0.0240897	down
TRINITY_DN24740_c0_g1	13.75	16.78	15.9	52.33	59.76	64.6	19.79	74.72	1.60557	3.08823e-05	0.000370015	up	1.66994	7.79241e-05	0.000867058	up	LACS4_ARATH	Long chain acyl-CoA synthetase 4
TRINITY_DN25652_c1_g1	10.33	13.9	18.14	6.67	6.19	5.49	19.76	7.74	-1.42841	0.000252042	0.00235187	down	-1.57169	0.000237264	0.00229516	down	NEP1_NEPGR	Aspartic proteinase nepenthesin-1
TRINITY_DN21077_c1_g1	13.59	15.25	17.82	9.85	9.86	9.32	19.76	9.29	-1.15728	0.00281787	0.018548	down	-1.26235	0.00292692	0.0194869	down	TET10_ARATH	Tetraspanin-10
TRINITY_DN28970_c2_g4	34.53	24.55	7.22	2.23	0.1	0.1	19.72	0.34	-4.94896	7.54694e-24	2.03857e-21	down	-6.06812	1.31475e-23	4.54339e-21	down	AAP1_ARATH	Amino acid permease 1
TRINITY_DN22068_c2_g2	7.11	12.32	9.96	4.1	3.11	8.22	19.72	9.99	-1.31897	0.00638356	0.0366348	down	-1.3243	0.00531348	0.0320212	down
TRINITY_DN23975_c0_g1	14.93	12.94	11.28	87	66.86	82.67	19.69	103.66	2.45031	7.34116e-10	2.5501e-08	up	2.25221	1.767e-07	3.78039e-06	up	PIP25_ORYSJ	Aquaporin PIP2-5
TRINITY_DN23220_c0_g2	16.45	12.97	24.32	47.24	88.4	38.18	19.66	114.76	1.48113	0.000121111	0.00124045	up	2.29931	1.1131e-07	2.50396e-06	up
TRINITY_DN21230_c0_g1	13.99	10.59	12.64	31.9	30.64	34.07	19.58	44.34	1.50283	0.000106789	0.00111067	up	1.25673	0.00276338	0.0185959	up
TRINITY_DN27162_c0_g1	17.78	37.47	34.13	2.2	6.08	2.54	19.54	3.21	-3.23442	1.81938e-13	1.17387e-11	down	-2.79381	9.73163e-09	2.87317e-07	down
TRINITY_DN27162_c0_g6	25.49	36.98	52.41	3.04	11.73	7.45	19.44	4.25	-2.53519	3.11466e-05	0.000372484	down	-2.42529	0.000315485	0.00293492	down
TRINITY_DN21608_c2_g1	11.17	10.33	24.74	1.4	4.44	2.52	19.42	3.8	-2.66657	1.25957e-10	5.03771e-09	down	-2.5589	1.24142e-08	3.5385e-07	down
TRINITY_DN22010_c3_g4	32.64	26.24	27.53	240.67	267.83	307.65	19.41	190.98	3.03233	6.69926e-14	4.68078e-12	up	3.07821	4.54411e-12	2.58252e-10	up
TRINITY_DN23299_c0_g1	34.97	24.01	30.5	64.85	58.96	73.21	19.4	45.69	1.49098	0.000104454	0.00108989	up	1.22727	0.00346419	0.0224341	up	PIP12_MAIZE	Aquaporin PIP1-2
TRINITY_DN18033_c0_g3	11.1	13.5	14.32	4.06	5.04	4.72	19.36	7.69	-1.73006	9.1761e-06	0.000125099	down	-1.57194	0.000207895	0.00203713	down
TRINITY_DN18473_c1_g1	18.45	9.5	15.98	5.66	5.23	5.63	19.3	6.12	-1.67637	1.94542e-05	0.000245525	down	-1.875	1.34112e-05	0.000183355	down
TRINITY_DN27802_c1_g2	9.22	17.98	16.28	449.2	484.24	626.65	19.3	665.01	4.41554	1.21505e-24	3.665e-22	up	4.64585	2.21823e-22	6.33767e-20	up	P5CS_ORYSJ	Delta-1-pyrroline-5-carboxylate synthase
TRINITY_DN21124_c1_g2	1.46	3.42	32.16	43.73	108.34	21.19	19.25	110.48	2.2473	1.53099e-08	4.0777e-07	up	2.66105	1.64182e-09	5.64246e-08	up	CML15_ORYSJ	Probable calcium-binding protein CML15
TRINITY_DN17298_c0_g1	17.57	12.13	9.35	4.22	14.06	12	19.24	7.5	-1.26453	0.00130144	0.00974293	down	-1.64945	0.000128386	0.00133519	down
TRINITY_DN19188_c0_g1	14.36	14.07	15.53	55.05	51.25	73.44	19.24	72.7	1.7953	3.70153e-06	5.63891e-05	up	1.68596	6.82822e-05	0.000769686	up	KC1D_RABIT	Casein kinase I isoform delta
TRINITY_DN20280_c0_g3	18.74	16.62	18.85	49.59	45.83	57.85	19.16	48.25	1.33759	0.000521029	0.00443871	up	1.26758	0.00262616	0.0177913	up	RIP9_MAIZE	Ribosome-inactivating protein 9
TRINITY_DN24261_c3_g1	17.01	23.55	14.8	8.05	3.86	3.87	19.14	3.8	-2.64924	6.50104e-11	2.70784e-09	down	-2.73609	9.33207e-10	3.37938e-08	down
TRINITY_DN19562_c0_g2	11.58	14.65	14.42	4.68	3.03	5.09	19.12	5.56	-2.29876	1.05022e-08	2.89078e-07	down	-2.2039	4.34407e-07	8.45625e-06	down	CKX4_ORYSJ	Cytokinin dehydrogenase 4
TRINITY_DN29621_c2_g3	15.17	9.92	9.89	7.45	4.66	3.38	19.1	7.49	-1.51098	0.000217063	0.00207249	down	-1.59643	0.00028713	0.00270915	down
TRINITY_DN27879_c3_g1	9.15	12.55	11.25	33.02	49.49	28.07	19.06	87.6	1.56318	5.14331e-05	0.000582319	up	2.03385	1.9749e-06	3.2962e-05	up
TRINITY_DN28792_c0_g2	7.28	51.48	3.54	9.58	4.6	5.4	19.05	8.59	-2.00096	4.93382e-06	7.22722e-05	down	-1.36964	0.00332329	0.0216647	down	CHS2_MAIZE	Chalcone synthase C2
TRINITY_DN18983_c0_g1	12.24	9.81	11.55	4.52	4.97	2.9	19.04	8.05	-1.38387	0.000367756	0.00327864	down	-1.15014	0.00651816	0.0378418	down	MPI_SCHPO	Mannose-6-phosphate isomerase
TRINITY_DN28887_c2_g2	111.9	30.35	39.06	36.31	30.21	22.62	19.03	8.32	-1.18564	0.00392084	0.0244519	down	-1.4097	0.00320562	0.0210146	down	IN22_MAIZE	IN2-2 protein
TRINITY_DN26049_c3_g1	11.51	6.03	11.71	22.43	26.79	29.6	19.03	37.95	1.87015	1.74268e-06	2.87896e-05	up	1.58494	0.000177212	0.0017709	up	CDPKS_ARATH	Calcium-dependent protein kinase 28
TRINITY_DN25732_c0_g1	15.86	9.2	15.31	6.18	4.65	4.96	19.01	7.98	-1.338	0.000540736	0.00458802	down	-1.37292	0.00117675	0.00908863	down	LRK91_ARATH	L-type lectin-domain containing receptor kinase IX.1
TRINITY_DN22300_c0_g1	15.44	11.39	11.48	29.6	35.48	41.2	19.01	51.06	1.32583	0.00057173	0.00480684	up	1.18379	0.00472675	0.0290991	up	TRPC_ARATH	Indole-3-glycerol phosphate synthase, chloroplastic
TRINITY_DN28426_c0_g2	19.96	17.12	19.63	57.68	105.8	118.12	19	81.76	1.98379	3.47981e-07	6.89788e-06	up	1.87376	1.04101e-05	0.000146068	up	OAT_ORYSJ	Ornithine aminotransferase, mitochondrial
TRINITY_DN18174_c3_g2	21.93	11.34	21.13	40	56.53	49.36	18.97	53.61	1.13414	0.00298489	0.0194598	up	1.2457	0.00296295	0.0196797	up
TRINITY_DN28398_c1_g1	51.5	46.62	57.86	15.8	22.98	24.01	18.96	6.8	-1.51998	0.000105724	0.00110123	down	-1.80007	7.21577e-05	0.000808349	down
TRINITY_DN22225_c2_g1	9.23	16.28	12.9	7.6	6.35	6.88	18.95	8	-1.22978	0.00179914	0.012774	down	-1.41285	0.00102938	0.00814455	down
TRINITY_DN20071_c1_g1	59.51	36.86	40.52	124.28	94.78	129.74	18.89	60.47	1.24446	0.00310015	0.0200661	up	1.5652	0.000954512	0.00763715	up
TRINITY_DN27478_c2_g2	22.64	14.89	21.41	56.33	42.61	37.83	18.82	48.12	1.0072	0.00792288	0.0437693	up	1.13777	0.00638626	0.0373029	up	NCPR2_ARATH	NADPH--cytochrome P450 reductase 2
TRINITY_DN26079_c1_g2	9.62	20	14.44	64.92	33.74	46.55	18.8	52.21	1.46472	0.000136827	0.00137374	up	1.26083	0.0025974	0.0176228	up	GAPN_MAIZE	NADP-dependent glyceraldehyde-3-phosphate dehydrogenase
TRINITY_DN27874_c4_g1	15.03	6.01	12.3	5.65	6.32	4.14	18.79	10.7	-1.31024	0.000645544	0.00534449	down	-1.1934	0.0043245	0.0270356	down	TDR_ARATH	Leucine-rich repeat receptor-like protein kinase TDR
TRINITY_DN21406_c1_g5	22.92	6.64	9.14	2.73	4.2	6.88	18.77	6.38	-1.59483	9.19756e-05	0.000974114	down	-1.70486	0.000103908	0.00110729	down
TRINITY_DN20667_c2_g4	16.68	16.2	20.28	8.24	4.67	4.9	18.76	5	-1.83848	2.69463e-06	4.24554e-05	down	-2.14819	8.17891e-07	1.48534e-05	down	GAT21_ARATH	GATA transcription factor 21
TRINITY_DN24576_c0_g1	11.83	17.07	15.14	8.95	8.38	6.98	18.76	8.98	-1.10219	0.00405886	0.025148	down	-1.27846	0.00240528	0.0165702	down	PP154_ARATH	Pentatricopeptide repeat-containing protein At2g15820
TRINITY_DN15308_c0_g1	10.39	3.96	14.61	0.47	0.44	0.15	18.72	0.57	-5.31284	5.91057e-28	2.89107e-25	down	-5.39694	5.41417e-25	2.20734e-22	down	RPM1_ARATH	Disease resistance protein RPM1
TRINITY_DN24847_c2_g1	7.95	19.69	15.66	3.47	2.87	4.69	18.7	4.69	-2.13278	6.88332e-08	1.59841e-06	down	-2.15598	6.49116e-07	1.21034e-05	down	MANA_CANEN	Alpha-mannosidase {ECO:0000303|PubMed:4973951}
TRINITY_DN16472_c0_g2	12.81	7.19	12.37	2.12	3.97	3.29	18.69	6.9	-1.95843	1.9765e-06	3.22987e-05	down	-1.6526	0.000146505	0.0015021	down
TRINITY_DN23002_c1_g1	17.77	13.04	14.6	7.25	6.13	7.89	18.69	9.24	-1.40641	0.000285481	0.00262466	down	-1.40963	0.000882679	0.0071316	down	CZOG_SORBI	Putative cis-zeatin O-glucosyltransferase
TRINITY_DN22667_c2_g1	11.64	22.85	15.39	58.09	55.07	54.04	18.68	71.44	1.48861	0.000122864	0.00125379	up	1.69921	6.7741e-05	0.000763823	up
TRINITY_DN29162_c5_g1	32.83	18.55	33.36	14.78	7.33	7.75	18.6	5.32	-1.67755	0.000595377	0.00497352	down	-2.03756	0.00018149	0.00180767	down
TRINITY_DN29063_c1_g2	7.7	10.51	12.53	15.45	53.34	18.54	18.59	94.88	1.28962	0.00104176	0.00803317	up	2.1284	9.17998e-07	1.64736e-05	up
TRINITY_DN19536_c0_g1	19.61	13.81	18.88	45.35	98.13	48.2	18.59	104.91	1.66636	2.35427e-05	0.000291534	up	2.27763	1.97685e-07	4.18251e-06	up
TRINITY_DN24091_c0_g2	18.13	16.86	13.76	4.86	4.89	3.13	18.58	5.32	-2.07758	1.03362e-06	1.81793e-05	down	-1.99339	1.32282e-05	0.000181127	down	CYP37_ARATH	Peptidyl-prolyl cis-trans isomerase CYP37, chloroplastic
TRINITY_DN17280_c0_g1	29.18	21.16	21.06	113.39	77.38	95.9	18.58	53.48	1.81118	3.04597e-06	4.73794e-05	up	1.30083	0.00204872	0.0144749	up
TRINITY_DN17284_c0_g1	10.08	21.35	12.77	3.38	3.56	2.84	18.51	4.23	-2.34262	5.8057e-09	1.69607e-07	down	-2.27645	2.15658e-07	4.52845e-06	down	DHMA2_MYCTU	Haloalkane dehalogenase 2
TRINITY_DN26030_c0_g1	15.86	12.92	15.44	18.92	32.11	24.73	18.49	38.72	1.0163	0.00779817	0.043166	up	1.31297	0.00177746	0.0128528	up	FIMB5_ARATH	Fimbrin-5 {ECO:0000305}
TRINITY_DN23693_c1_g1	10.29	8.66	9.69	2.76	3.17	2.82	18.42	5.14	-1.87246	2.04829e-06	3.32616e-05	down	-2.07106	1.73203e-06	2.92446e-05	down	TYDC1_ORYSJ	Tyrosine decarboxylase 1
TRINITY_DN26044_c1_g2	16.28	10.83	14.15	3.38	5.66	3.3	18.32	7.67	-1.92365	1.03214e-06	1.8162e-05	down	-1.4613	0.000568722	0.00488544	down	RGA4_SOLBU	Putative disease resistance protein RGA4
TRINITY_DN18281_c0_g2	15.39	45.89	34.86	64.96	65.15	94.69	18.24	75.09	1.04428	0.00619945	0.0357255	up	1.85237	1.52359e-05	0.000205057	up
TRINITY_DN20504_c3_g2	18.63	8.4	7.69	5.39	9.35	5.51	18.19	7.3	-2.0522	1.01727e-06	1.79353e-05	down	-1.88848	1.97354e-05	0.000256575	down
TRINITY_DN22227_c1_g2	10.93	14.71	16.92	4.99	5.34	5.07	18.15	8.54	-1.685	2.02078e-05	0.000254503	down	-1.3937	0.00111836	0.00871373	down	ALIS4_ARATH	Putative ALA-interacting subunit 4
TRINITY_DN19488_c0_g1	10.82	13.65	13.82	6.58	4.68	6.07	18.14	8.39	-1.3846	0.000365908	0.00326378	down	-1.35312	0.00144348	0.0107993	down	SPIN1_ORYSJ	KH domain-containing protein SPIN1
TRINITY_DN12674_c0_g1	15.86	27.08	18.51	0	2.42	0.78	18.11	0.75	-4.49009	5.96852e-18	7.6338e-16	down	-4.70691	2.75872e-15	2.68337e-13	down
TRINITY_DN23684_c0_g1	14.43	8.77	11.75	3.12	4.02	2.39	18.07	4.13	-2.18456	6.24415e-08	1.46098e-06	down	-2.25557	2.93385e-07	5.94386e-06	down	UAP2_ARATH	UDP-N-acetylglucosamine diphosphorylase 2
TRINITY_DN22227_c1_g1	10.72	14.48	11.32	40.69	56.89	52.98	18.07	74.47	1.76153	5.96853e-06	8.5797e-05	up	1.80611	2.17571e-05	0.000280336	up	URH2_ORYSJ	Probable uridine nucleosidase 2
TRINITY_DN19601_c1_g7	20.95	26.5	25.86	7.18	3.24	2.19	18.03	3.83	-2.75881	7.5785e-11	3.12784e-09	down	-2.45671	1.46744e-07	3.19988e-06	down
TRINITY_DN24432_c0_g1	15.35	15.2	12.75	5.03	7.68	5.67	17.98	9.08	-1.42601	0.000263601	0.0024446	down	-1.17526	0.00571962	0.0339889	down	SCRK2_MAIZE	Fructokinase-2
TRINITY_DN18903_c0_g4	4.36	15.92	10.93	0.75	0.92	0.83	17.95	1.26	-3.90715	3.80713e-18	5.05304e-16	down	-4.03741	1.17406e-16	1.43437e-14	down	FLS_PETHY	Flavonol synthase/flavanone 3-hydroxylase
TRINITY_DN23946_c5_g2	13.7	9.04	11.75	4.18	5.18	2.35	17.87	6.61	-2.00836	7.53698e-07	1.37435e-05	down	-2.04651	3.49929e-06	5.4709e-05	down
TRINITY_DN15977_c0_g1	13.37	9.44	14.16	2.26	2.07	1.57	17.83	4.37	-2.85388	7.15528e-10	2.49861e-08	down	-2.21748	2.76224e-06	4.42703e-05	down	RPB9B_ARATH	DNA-directed RNA polymerases II, IV and V subunit 9B
TRINITY_DN27362_c1_g4	11.29	11.08	11.42	8.29	3.69	4.21	17.83	5.71	-1.23662	0.00150361	0.0109838	down	-1.7882	3.33071e-05	0.000407467	down	LRK42_ARATH	L-type lectin-domain containing receptor kinase IV.2
TRINITY_DN23915_c1_g1	12.45	14.49	15.06	26.26	36.57	37.03	17.81	58.77	1.02566	0.00745655	0.041561	up	1.46887	0.000507898	0.00442925	up	S35D2_BOVIN	UDP-N-acetylglucosamine/UDP-glucose/GDP-mannose transporter
TRINITY_DN25622_c0_g1	11.9	14.79	14.54	11.67	5.38	10.68	17.77	8.57	-1.17747	0.00272927	0.0180337	down	-1.49511	0.000564748	0.0048605	down	LRK41_ARATH	L-type lectin-domain containing receptor kinase IV.1
TRINITY_DN14671_c0_g1	14.8	4.58	9.92	3.14	2.38	3.96	17.76	4.73	-1.77042	7.42403e-06	0.000103913	down	-2.12149	1.06041e-06	1.87784e-05	down
TRINITY_DN25118_c1_g1	5.83	31.64	29.61	599.58	553.33	707.89	17.76	630.57	4.87104	1.9097e-28	9.96348e-26	up	4.92969	2.30814e-24	8.6341e-22	up	YCF70_SACOF	Uncharacterized protein ycf70
TRINITY_DN16775_c0_g1	10.93	24.08	12.88	33.27	41.05	42.72	17.73	47.56	1.12208	0.00374948	0.0235536	up	1.2646	0.00284393	0.0190215	up	NPR4_ARATH	Regulatory protein NPR4
TRINITY_DN20467_c2_g1	11.08	5.13	13.38	2.41	6.72	4.51	17.71	7.29	-1.3115	0.001325	0.00988858	down	-1.56405	0.000366352	0.00333913	down
TRINITY_DN27121_c0_g1	5.72	8.04	6.84	2.7	1.72	3.07	17.65	7.08	-1.69728	3.95617e-05	0.000461332	down	-1.53257	0.000386075	0.00348857	down
TRINITY_DN18941_c1_g1	33.94	11.62	28.15	8.83	3.75	7.1	17.63	3.98	-2.50475	7.46742e-08	1.72269e-06	down	-2.64447	9.60889e-08	2.19885e-06	down
TRINITY_DN19335_c2_g1	12.77	8.41	12.43	1.79	5.06	1.95	17.61	5.46	-2.11561	2.22129e-07	4.61019e-06	down	-1.91124	1.25964e-05	0.000173434	down	CIP8_ARATH	E3 ubiquitin-protein ligase CIP8
TRINITY_DN20428_c1_g1	8.29	13.87	12.07	2.88	1.73	3.9	17.57	4.01	-2.08666	2.86572e-07	5.79808e-06	down	-2.40456	7.76608e-08	1.811e-06	down
TRINITY_DN21125_c0_g1	10.58	16.85	12.42	6.65	6.06	6.5	17.57	8.07	-1.30412	0.000713066	0.00581965	down	-1.34561	0.00143119	0.0107251	down	PP319_ARATH	Pentatricopeptide repeat-containing protein At4g18520
TRINITY_DN25031_c0_g1	1.27	27.37	21.31	9.37	8.32	18.62	17.54	9.19	-1.24506	0.00130871	0.00979531	down	-1.47153	0.000578891	0.00496456	down	RSC5_DICDI	Random slug protein 5
TRINITY_DN21433_c0_g1	14.43	11.31	19.75	14.14	16.11	9.56	17.47	7.88	-1.69295	2.4861e-05	0.000306182	down	-1.68365	0.000102331	0.00109498	down	WRK53_ARATH	Probable WRKY transcription factor 53
TRINITY_DN19029_c0_g1	19.87	6.48	14.33	10	7.36	8.14	17.47	8.48	-1.10814	0.00397943	0.0247448	down	-1.4787	0.000507927	0.00442925	down
TRINITY_DN24877_c0_g1	11.88	18.08	14.35	4.5	4.5	4.57	17.46	4.42	-1.91038	2.0389e-06	3.31536e-05	down	-2.17594	1.10097e-06	1.94302e-05	down	PER1_MAIZE	Peroxidase 1
TRINITY_DN25955_c0_g3	20.6	15.75	18.35	106.88	67.24	63.3	17.46	68.58	1.91262	1.03753e-06	1.82392e-05	up	1.75194	4.17372e-05	0.000497094	up	PMA2_SOLLC	Plasma membrane ATPase 2
TRINITY_DN23029_c0_g3	8.14	23.84	10.2	6.14	0.76	3.08	17.4	3.38	-2.35437	6.88453e-08	1.59841e-06	down	-2.59133	5.89894e-08	1.41376e-06	down
TRINITY_DN22426_c0_g1	16.77	12.21	12.53	6.55	4.41	5.59	17.39	6.71	-1.55852	5.85416e-05	0.000651992	down	-1.63501	0.000120489	0.00126065	down	HMA5_ARATH	Probable copper-transporting ATPase HMA5
TRINITY_DN24436_c2_g6	21.55	18.13	20.44	7.86	8.31	7.17	17.39	6.76	-1.56865	8.3746e-05	0.000897622	down	-1.58606	0.000339931	0.00312459	down
TRINITY_DN17765_c0_g2	7.52	14.93	12.25	55.3	45.44	64.17	17.39	81.04	1.92564	1.1975e-06	2.06896e-05	up	1.88858	1.11321e-05	0.000154881	up
TRINITY_DN14195_c0_g1	14.28	13.15	6.6	4.64	3.93	4.11	17.37	6.37	-1.63562	0.000531176	0.00451113	down	-1.6752	0.000618569	0.00526255	down	HMA5_ARATH	Probable copper-transporting ATPase HMA5
TRINITY_DN24548_c4_g1	13.26	8.3	10.31	6.88	4.65	2.98	17.36	7.95	-1.32891	0.000991828	0.00769895	down	-1.20526	0.00513575	0.0311571	down	RPP13_ARATH	Disease resistance protein RPP13
TRINITY_DN26162_c0_g1	11.8	8.36	13.35	27.55	44.89	23.93	17.35	61.2	1.29744	0.000693924	0.00568521	up	1.64469	9.89767e-05	0.00106411	up	P2C34_ORYSJ	Probable protein phosphatase 2C 34
TRINITY_DN25369_c1_g4	11.78	16.04	15.52	4.25	2.87	5.96	17.33	4.06	-1.94655	2.17775e-06	3.50494e-05	down	-2.31411	3.85193e-07	7.57957e-06	down	Y4312_ARATH	Probable LRR receptor-like serine/threonine-protein kinase At4g31250
TRINITY_DN26777_c2_g1	13.7	10.2	11.73	26.61	39.2	29.22	17.31	48.37	1.04227	0.0065119	0.0372126	up	1.16468	0.00556745	0.0332699	up	MD26B_ARATH	Probable mediator of RNA polymerase II transcription subunit 26b
TRINITY_DN24823_c3_g2	21.97	5.35	10.52	5.79	6.86	4.86	17.27	7.12	-1.21328	0.00199195	0.013919	down	-1.47333	0.000610701	0.00520415	down	CRK14_ARATH	Cysteine-rich receptor-like protein kinase 14
TRINITY_DN20176_c1_g1	10.96	11.19	10.3	5.77	5.75	6.4	17.27	7.45	-1.13201	0.00375918	0.0235982	down	-1.30823	0.00216002	0.0151452	down	Y3589_ARATH	PTI1-like tyrosine-protein kinase At3g15890
TRINITY_DN26393_c3_g1	21.77	14.05	11.04	11.04	10.91	7.99	17.27	8.33	-1.34098	0.000635413	0.0052674	down	-1.29315	0.00242246	0.0166129	down	RGA2_SOLBU	Disease resistance protein RGA2
TRINITY_DN15578_c0_g1	9.63	17.26	11.7	8.73	4.25	3.96	17.26	5.86	-1.4427	0.000223136	0.00211929	down	-1.78136	3.82727e-05	0.000460911	down	LCAT1_ORYSJ	Lecithin-cholesterol acyltransferase-like 1
TRINITY_DN28806_c0_g2	18.4	8.07	12.55	3.97	4.33	4.04	17.23	5.6	-1.70752	1.35981e-05	0.000178786	down	-1.76456	3.88054e-05	0.000467016	down	DRL39_ARATH	Putative disease resistance protein At5g47280
TRINITY_DN28539_c2_g6	18.87	21.14	41.85	52.53	102.73	40.08	17.23	66	1.06328	0.00771788	0.0428001	up	1.7226	0.000109899	0.00116259	up
TRINITY_DN28551_c0_g2	5.4	15.97	14.15	4.6	3.63	6.81	17.22	6.91	-1.46558	0.000729871	0.00593406	down	-1.46582	0.00141746	0.0106464	down
TRINITY_DN15981_c0_g1	17.96	16.57	13.87	65.51	49.47	68.78	17.22	52.23	1.69162	1.4431e-05	0.000188488	up	1.35353	0.00142407	0.0106824	up
TRINITY_DN23291_c0_g5	29.73	5.19	16.68	5.46	9.26	8.42	17.2	6.86	-1.24817	0.00162436	0.011745	down	-1.50562	0.000565066	0.00486208	down
TRINITY_DN26091_c1_g4	7.6	9.71	8.66	2.28	1.25	1.15	17.18	2.64	-2.6815	8.19656e-09	2.30523e-07	down	-2.93822	1.90518e-09	6.45468e-08	down	DIT2_SPIOL	Dicarboxylate transporter 2, chloroplastic
TRINITY_DN24291_c0_g1	15.09	8.91	8.99	62.39	62.69	69	17.18	76.44	2.11064	7.14825e-08	1.65581e-06	up	2.03332	1.99802e-06	3.32255e-05	up	CTPA3_ARATH	Carboxyl-terminal-processing peptidase 3, chloroplastic
TRINITY_DN23026_c2_g2	10.25	8.28	10.55	2.81	2.57	1.69	17.16	5.03	-2.06354	1.65861e-06	2.75643e-05	down	-1.92653	1.8536e-05	0.000243512	down	LRK43_ARATH	L-type lectin-domain containing receptor kinase IV.3
TRINITY_DN20363_c1_g2	21.23	10.59	10.56	8.43	16.37	11.47	17.15	9.65	-1.43092	0.000685087	0.00562682	down	-1.997	1.91835e-05	0.000250206	down	P2A01_ARATH	Protein PHLOEM PROTEIN 2-LIKE A1
TRINITY_DN26974_c1_g1	13.59	4.76	9.66	24.53	21.21	27.92	17.15	34.88	1.3541	0.000525091	0.00447099	up	1.14658	0.00650763	0.037817	up
TRINITY_DN24520_c0_g1	8.35	12.41	8.41	16.95	27.5	23.46	17.14	52.03	1.02601	0.00772335	0.0428239	up	1.44024	0.000654569	0.005507	up	RHDF2_XENTR	Inactive rhomboid protein 2
TRINITY_DN25167_c0_g1	18.48	15.4	25.5	28.85	28.96	50.24	17.1	52.77	1.25597	0.00106101	0.00816241	up	1.31745	0.00173928	0.0126118	up	Y1491_ARATH	Uncharacterized protein At1g04910
TRINITY_DN23404_c0_g1	0.91	8.79	42.02	37.86	92.89	24.9	17.03	71.19	1.59551	0.000104741	0.00109256	up	1.95537	1.44734e-05	0.000196104	up
TRINITY_DN25610_c5_g3	0	5.52	25.47	21.46	57.09	22.52	17.02	45.16	1.53664	0.000162284	0.00160011	up	1.3087	0.00279709	0.0187705	up
TRINITY_DN29315_c3_g3	39.19	80.64	63.5	19.55	15.26	38.16	16.99	4.66	-1.57762	0.000443415	0.00386837	down	-2.09978	0.000604137	0.00515548	down
TRINITY_DN26889_c0_g1	11.46	7.69	15.92	6.75	3.52	4.32	16.97	6.95	-1.49676	0.000113328	0.00116779	down	-1.72901	5.0999e-05	0.000592729	down	Y4361_ARATH	Probable LRR receptor-like serine/threonine-protein kinase At4g36180
TRINITY_DN28490_c0_g2	13.85	19.63	21.45	46.54	71.79	40.37	16.95	60.89	1.22193	0.00143494	0.0105782	up	1.51777	0.000326235	0.00302361	up
TRINITY_DN17662_c0_g1	11.37	9.61	16.21	6.71	3.44	3.17	16.94	4.41	-1.35562	0.000702192	0.00574385	down	-1.76956	5.71359e-05	0.000655653	down	NPH3_ORYSJ	Coleoptile phototropism protein 1
TRINITY_DN17099_c0_g1	18.05	10.22	15.64	31.88	43.34	43.63	16.94	44.72	1.24003	0.00128928	0.00966988	up	1.16892	0.0055784	0.0333189	up	TRXM2_ORYSJ	Thioredoxin M2, chloroplastic
TRINITY_DN25967_c0_g2	13.85	21.39	15.06	34.02	34.94	41.25	16.94	49.45	1.43417	0.00023231	0.00219434	up	1.92459	8.19909e-06	0.000117917	up
TRINITY_DN29729_c2_g3	16.52	59.65	53.06	229.54	257.33	142.67	16.94	97.62	2.25105	1.89222e-08	4.93805e-07	up	2.72385	3.08903e-09	1.00706e-07	up
TRINITY_DN20310_c2_g4	0	4.78	13.32	15.66	43.91	11.97	16.93	63.17	1.80503	0.000233641	0.00220461	up	1.74286	0.000129537	0.00134616	up	ERF83_ARATH	Ethylene-responsive transcription factor 7
TRINITY_DN23899_c0_g5	13.84	13.32	13.67	4.56	4.98	5.79	16.92	5.96	-1.68042	2.37778e-05	0.000294042	down	-1.7896	4.19214e-05	0.000499055	down	LSM6_MOUSE	U6 snRNA-associated Sm-like protein LSm6
TRINITY_DN15137_c0_g2	6.1	1.27	13.77	0.21	0.05	1.8	16.85	0.61	-3.51805	2.01971e-14	1.53583e-12	down	-5.01083	3.98257e-21	9.63383e-19	down
TRINITY_DN26462_c0_g4	12.62	2.18	6.01	1.67	2.49	1.3	16.82	5.58	-2.09173	1.04506e-06	1.83448e-05	down	-1.83577	3.11515e-05	0.000384466	down	DNAJ_ACAM1	Chaperone protein DnaJ {ECO:0000255|HAMAP-Rule:MF_01152}
TRINITY_DN20705_c2_g2	26.29	8.6	17.94	8.1	9.81	13.42	16.82	8.84	-1.22131	0.00215981	0.014905	down	-1.3559	0.00166672	0.0122027	down
TRINITY_DN18060_c2_g3	9.92	3.66	8.81	3.42	3.19	4.12	16.81	8.17	-1.2056	0.00208116	0.0144504	down	-1.26579	0.00278904	0.01872	down
TRINITY_DN22891_c1_g1	40.26	17.96	35.06	11.45	10.45	14.25	16.8	6.46	-1.55621	0.00158031	0.0114616	down	-1.60572	0.00351463	0.0227121	down
TRINITY_DN18266_c0_g1	8.39	8.79	11.67	5.54	4.29	4.51	16.74	7.76	-1.25988	0.00135162	0.0100376	down	-1.36043	0.00144572	0.0108138	down	ETHE1_ARATH	Persulfide dioxygenase ETHE1 homolog, mitochondrial
TRINITY_DN28490_c0_g3	10.71	12.75	10.49	64.71	68.07	64.14	16.73	94.65	2.38964	2.38139e-09	7.53468e-08	up	2.3556	6.63816e-08	1.57185e-06	up	HVA22_HORVU	Protein HVA22
TRINITY_DN17233_c1_g4	10.07	4.38	10.4	1.65	1.75	0.93	16.71	4.99	-2.6733	3.50783e-09	1.0751e-07	down	-1.97032	1.21103e-05	0.000167272	down	LRK42_ARATH	L-type lectin-domain containing receptor kinase IV.2
TRINITY_DN24041_c0_g1	12.01	14.88	14.57	9.04	5.82	4.19	16.7	5.74	-1.34512	0.000590646	0.00494085	down	-1.7622	5.01144e-05	0.000583944	down
TRINITY_DN23513_c0_g3	7.24	14.27	13.09	21.31	43.19	24.06	16.69	72.04	1.25203	0.0011811	0.00896811	up	2.06489	1.55566e-06	2.65384e-05	up	GATL9_ARATH	Probable galacturonosyltransferase-like 9
TRINITY_DN17103_c0_g3	28.07	10.49	18.16	2.52	8.02	6.55	16.64	8.48	-1.89131	4.72688e-06	6.96638e-05	down	-1.19607	0.00677101	0.0390722	down	ZEAM_MAIZE	Zeamatin
TRINITY_DN26173_c1_g2	14.37	9.43	10.76	31.77	26.44	27.27	16.64	43.79	1.24886	0.00106167	0.0081644	up	1.28625	0.00210019	0.0147885	up	DRL4_ARATH	Putative disease resistance protein At1g50180
TRINITY_DN23119_c1_g2	12.82	12.91	8.11	7.98	6.61	3.78	16.63	8.22	-1.13321	0.00359295	0.0227361	down	-1.11702	0.00806385	0.0452027	down	CXE18_ARATH	Probable carboxylesterase 18
TRINITY_DN23861_c1_g1	9.09	10.52	10.54	22.15	25.88	26.35	16.63	45.74	1.13843	0.00307611	0.0199503	up	1.17394	0.00514563	0.0311858	up	GDL9_ARATH	GDSL esterase/lipase At1g28600
TRINITY_DN16739_c0_g1	1.61	4.51	9.7	13.64	48.04	9.16	16.61	110.42	1.91942	1.11231e-06	1.94281e-05	up	2.49275	9.86718e-09	2.89669e-07	up
TRINITY_DN19599_c0_g3	4.98	9.8	14.21	3.88	4.92	5.91	16.6	5.17	-1.83559	4.66555e-06	6.89282e-05	down	-2.50484	2.15202e-08	5.81431e-07	down	CSPLM_SORBI	CASP-like protein 2C1
TRINITY_DN27340_c2_g3	16.61	14.55	24.21	7.39	11.87	8.52	16.58	7.86	-1.21725	0.0022769	0.0155705	down	-1.32972	0.00282221	0.0188937	down	XRCC1_ARATH	DNA-repair protein XRCC1 {ECO:0000303|PubMed:11909950}
TRINITY_DN29317_c1_g2	9.01	7.41	9.44	40.32	42.08	51.27	16.58	93.05	2.15267	5.781e-08	1.3623e-06	up	2.20595	3.37445e-07	6.76474e-06	up	OCT7_ARATH	Organic cation/carnitine transporter 7
TRINITY_DN28119_c0_g1	32.82	27.11	36.43	10.41	8.48	5.85	16.53	7.29	-2.15409	6.19286e-07	1.15604e-05	down	-1.40916	0.00343956	0.0223024	down	Y5977_ARATH	Probable leucine-rich repeat receptor-like protein kinase At5g49770
TRINITY_DN17332_c0_g1	27.74	2.94	9.92	5.63	4.54	3.48	16.5	5.59	-1.76349	8.63426e-06	0.000119012	down	-1.76658	4.47417e-05	0.000527952	down	NAC42_ARATH	Transcription factor JUNGBRUNNEN 1
TRINITY_DN23805_c1_g1	11.97	5.52	9.8	2.48	2.07	1.65	16.43	5.47	-2.38221	8.2266e-07	1.48811e-05	down	-1.8394	0.000102744	0.00109875	down
TRINITY_DN19203_c0_g1	9.72	11.14	11.55	4.07	4.2	5.24	16.37	7.49	-1.37469	0.000477911	0.00412384	down	-1.22963	0.00387354	0.0246204	down	GDL80_ARATH	GDSL esterase/lipase At5g37690
TRINITY_DN25547_c1_g1	7.96	19.2	7.31	31.59	24.45	32.72	16.34	42.56	1.0158	0.00818355	0.0449033	up	1.14343	0.00643004	0.0374935	up	TCMO_SOYBN	Trans-cinnamate 4-monooxygenase
TRINITY_DN22553_c1_g2	11.43	10.11	10.8	31.66	31.6	28.13	16.33	43.37	1.3778	0.000662729	0.005468	up	1.25649	0.00395867	0.0251119	up	ADF5_ORYSJ	Actin-depolymerizing factor 5
TRINITY_DN27417_c1_g2	26.47	8.96	11.45	8.43	5.01	5.82	16.3	6.66	-1.43993	0.000181942	0.00176983	down	-1.50752	0.000356785	0.00326423	down
TRINITY_DN19667_c2_g3	10.69	6.73	15.08	4.46	5.91	5.94	16.3	8.4	-1.14015	0.00573683	0.033492	down	-1.16717	0.00820079	0.0458422	down
TRINITY_DN23917_c1_g4	15.02	13.7	13.89	72.52	84.81	66.81	16.3	99.24	2.14379	4.43859e-08	1.06397e-06	up	2.41374	2.54995e-08	6.74379e-07	up	NNJA5_MAIZE	Ninja-family protein 5
TRINITY_DN18070_c0_g3	28.4	23.13	8.19	2.21	3.33	4.53	16.26	2.69	-2.78874	3.86757e-11	1.68056e-09	down	-2.81338	2.14224e-09	7.204e-08	down	FLP5_ORYSJ	Flowering-promoting factor 1-like protein 5
TRINITY_DN17353_c1_g1	11.85	17.56	13.32	3.01	1.83	0.58	16.25	1.9	-2.86751	4.8968e-12	2.4964e-10	down	-3.43958	1.50291e-13	1.08416e-11	down	PDCB2_ARATH	PLASMODESMATA CALLOSE-BINDING PROTEIN 2
TRINITY_DN29669_c2_g1	12.2	8.93	8.24	3.02	3.22	1.97	16.23	6.6	-2.03482	4.20498e-07	8.14357e-06	down	-1.562	0.000264499	0.00252362	down
TRINITY_DN15212_c0_g1	58.68	85.17	57.75	148.16	177.08	244.94	16.22	64.15	1.2986	0.00129453	0.00969716	up	1.74432	0.000245906	0.00236739	up	AOX4_ARATH	Ubiquinol oxidase 4, chloroplastic/chromoplastic
TRINITY_DN19196_c1_g3	11.77	15.26	20.66	7.36	5.94	3.3	16.15	4.93	-1.69481	3.37874e-05	0.000401104	down	-1.88539	2.40674e-05	0.000305559	down	WAKLS_ARATH	Putative wall-associated receptor kinase-like 16
TRINITY_DN23479_c0_g2	13.97	9.44	16.53	30.43	21.65	34.8	16.14	47.58	1.12	0.00735294	0.0410848	up	1.21533	0.00540041	0.032432	up
TRINITY_DN23398_c1_g2	15.33	12.37	11.41	25.41	39.39	49.61	16.12	51.06	1.26868	0.000946674	0.00741043	up	1.44145	0.000627647	0.00532161	up	NC100_ARATH	NAC domain-containing protein 100
TRINITY_DN27531_c1_g1	19.97	21.81	16.59	51.39	57.79	55.98	16.11	38.84	1.39048	0.000316944	0.00287161	up	1.21313	0.00391313	0.0248448	up	GTO2_SCHPO	Glutathione S-transferase omega-like 2
TRINITY_DN27547_c0_g1	4.66	21.87	10.02	148.09	151.22	171.18	16.09	232.95	3.40537	1.88937e-16	1.93732e-14	up	3.64599	1.65081e-15	1.66541e-13	up	SDT1_YEAST	Suppressor of disruption of TFIIS
TRINITY_DN18306_c0_g2	13.31	22.57	15.77	3.82	6.69	10.13	16.03	4.16	-1.57026	0.000198058	0.00190608	down	-2.16986	8.49729e-06	0.000121723	down
TRINITY_DN21287_c1_g1	12.89	15.29	14.51	44.8	36.37	54.77	16	44.79	1.40632	0.00028989	0.00265777	up	1.32447	0.0017264	0.0125574	up	PGP2_ARATH	Phosphoglycolate phosphatase 2
TRINITY_DN19116_c0_g1	16.59	16.87	20.08	45.58	44.06	49.56	15.99	42.38	1.1896	0.00187828	0.0132622	up	1.16036	0.00579182	0.0343529	up
TRINITY_DN19428_c1_g1	8.11	10.56	8.79	3.25	2.92	3.42	15.96	6.27	-1.53314	9.12841e-05	0.000968382	down	-1.38732	0.00107589	0.00844992	down	PP200_ARATH	Pentatricopeptide repeat-containing protein At2g42920, chloroplastic
TRINITY_DN18020_c0_g1	9.62	12.13	13.26	2.78	2.19	2.52	15.92	3.1	-2.27688	1.84293e-08	4.82333e-07	down	-2.51801	1.4798e-08	4.1495e-07	down
TRINITY_DN29364_c2_g4	12.28	8.09	11.41	6.43	5.05	4.98	15.92	7.51	-1.33599	0.000806262	0.00645937	down	-1.31229	0.00225413	0.0156838	down	Y5614_ARATH	Probable LRR receptor-like serine/threonine-protein kinase At1g56140
TRINITY_DN22709_c1_g1	3.29	12.05	16.95	16.27	60.74	18.64	15.9	75.74	1.29289	0.000793173	0.00638135	up	1.95858	4.62775e-06	7.07916e-05	up	WRK53_ARATH	Probable WRKY transcription factor 53
TRINITY_DN29698_c3_g1	26.32	12.7	15.97	6.49	6.43	6.84	15.89	7.71	-1.64032	7.67692e-05	0.000829227	down	-1.4794	0.00113862	0.00884876	down	Y1130_ARATH	G-type lectin S-receptor-like serine/threonine-protein kinase At1g11300
TRINITY_DN22303_c0_g1	10.42	8.35	14.02	6.78	5.06	4.68	15.89	7.99	-1.27764	0.0016268	0.0117556	down	-1.24788	0.00405362	0.0256105	down	WAKLN_ARATH	Wall-associated receptor kinase-like 18
TRINITY_DN26995_c1_g3	22.83	15.36	16.61	75.38	50.64	63.8	15.85	48.67	1.59167	8.90951e-05	0.000947381	up	1.38722	0.00183982	0.0132246	up	CAPP1_SORBI	Phosphoenolpyruvate carboxylase 1
TRINITY_DN13491_c0_g1	56.29	117.17	89.56	23.66	4.07	11.34	15.81	4.8	-2.03718	3.70149e-06	5.63891e-05	down	-1.94864	0.000171447	0.00172135	down	TIC21_ARATH	Protein TIC 21, chloroplastic
TRINITY_DN25815_c0_g1	19.09	22.93	19.78	51.04	44.86	63.9	15.8	36.65	1.34762	0.000443749	0.00386954	up	1.25987	0.00274478	0.0184879	up	BH054_ARATH	Transcription factor bHLH54
TRINITY_DN18159_c0_g1	39.82	0.61	1.51	0.27	2.81	1.72	15.78	2.87	-3.15389	1.53709e-12	8.47227e-11	down	-2.64864	1.49403e-08	4.18294e-07	down	TLP_ORYSJ	Thaumatin-like protein
TRINITY_DN21785_c0_g4	5.78	8.75	8.98	44.76	63.48	59.53	15.77	95.99	2.56729	1.92798e-10	7.45455e-09	up	2.39964	3.68909e-08	9.26999e-07	up
TRINITY_DN17900_c2_g1	9.03	14.37	14.83	15.9	3.29	7.15	15.72	8.01	-1.85725	1.64135e-05	0.0002112	down	-2.40012	4.39001e-07	8.53195e-06	down	PER66_MAIZE	Peroxidase 66
TRINITY_DN28373_c0_g1	69.47	27.27	31.56	4.23	5.28	9.14	15.71	3.8	-2.9285	5.509e-08	1.30414e-06	down	-2.27815	0.000273264	0.00259769	down	C81E9_MEDTR	Isoflavone 3'-hydroxylase {ECO:0000303|PubMed:14617078}
TRINITY_DN28338_c0_g1	8.46	6.56	8.44	5.01	1.62	1.79	15.7	4.49	-1.60946	4.93054e-05	0.000561743	down	-1.93785	7.75493e-06	0.000112555	down	NCED1_PHAVU	9-cis-epoxycarotenoid dioxygenase NCED1, chloroplastic
TRINITY_DN4789_c0_g1	8.51	17.25	11.54	2.16	1.43	2.06	15.66	2.57	-2.96077	1.10707e-10	4.46729e-09	down	-2.8068	1.08468e-08	3.12962e-07	down
TRINITY_DN24976_c1_g2	16.23	5.95	14.99	0.55	0.37	0.53	15.62	0.75	-4.62883	3.4574e-23	8.63062e-21	down	-4.31305	4.26212e-18	6.49795e-16	down
TRINITY_DN17096_c0_g1	7.31	14.56	9.61	6.59	4.14	5.29	15.58	6.88	-1.28482	0.00117275	0.00891222	down	-1.50616	0.00051066	0.00444988	down	PAP11_ARATH	Probable plastid-lipid-associated protein 11
TRINITY_DN24197_c0_g1	15.84	16	29.21	122.26	144.46	153.3	15.57	129.69	2.50983	3.08049e-10	1.13545e-08	up	2.4282	2.19338e-08	5.90516e-07	up	ALDH_LINUS	Probable aldehyde dehydrogenase
TRINITY_DN26954_c1_g4	9.79	13.65	11.94	27.09	34.35	34.61	15.53	46.67	1.21634	0.00148584	0.0108891	up	1.37966	0.00103237	0.00816644	up
TRINITY_DN26150_c3_g1	27.2	9.18	21.18	3.27	4.84	4.2	15.48	4.54	-1.64735	4.05821e-05	0.000471258	down	-1.47066	0.000825884	0.00673875	down
TRINITY_DN29168_c0_g2	26.89	63.56	40.24	22.43	22.43	27.37	15.48	6.68	-1.12162	0.00444231	0.0270745	down	-1.43835	0.00241602	0.0165835	down	PP386_ARATH	Pentatricopeptide repeat-containing protein At5g15340, mitochondrial
TRINITY_DN24018_c1_g1	9.38	10.71	9.12	33.73	21.25	28.79	15.46	41.19	1.32022	0.000632313	0.00524575	up	1.23681	0.0033205	0.0216504	up	GDL80_ARATH	GDSL esterase/lipase At5g37690
TRINITY_DN18831_c1_g2	37.54	3.11	8.33	1.86	3.12	2.12	15.45	2.77	-2.36517	2.72023e-08	6.85187e-07	down	-2.28953	4.99174e-07	9.5279e-06	down	PTC52_ARATH	Protochlorophyllide-dependent translocon component 52, chloroplastic
TRINITY_DN25302_c1_g2	0.21	17.59	11.28	3.15	3.4	2.72	15.44	4.75	-2.21541	2.58931e-08	6.55403e-07	down	-2.19621	4.37509e-07	8.5075e-06	down	PAKSY_ORYSJ	Parkeol synthase
TRINITY_DN22806_c1_g1	13.23	11.61	13.5	41.57	51.89	50.13	15.4	59.33	1.71564	9.1626e-06	0.000124962	up	1.78718	2.56231e-05	0.000323273	up	XYLT2_CANFA	Xylosyltransferase 2
TRINITY_DN24704_c0_g1	6.47	8.57	9.54	2.51	4.75	1.74	15.38	4.47	-1.82894	1.12219e-05	0.000150218	down	-1.97847	8.78521e-06	0.00012555	down	CRCK1_ARATH	Calmodulin-binding receptor-like cytoplasmic kinase 1
TRINITY_DN20506_c0_g1	9.01	15.27	16.08	6.84	2.24	5.58	15.34	5.57	-1.67116	0.00185677	0.0131367	down	-1.69221	0.00181063	0.0130562	down
TRINITY_DN25382_c2_g1	38.48	28.53	19.14	143.92	91.12	144.68	15.34	53.74	1.98324	3.81525e-07	7.47278e-06	up	1.89015	1.02267e-05	0.000143772	up
TRINITY_DN17900_c2_g2	3.05	29.81	19.74	0.17	0	0.09	15.33	0	-7.78342	1.92809e-34	1.93858e-31	down	-11.7957	1.92873e-28	1.296e-25	down	PER42_MAIZE	Peroxidase 42
TRINITY_DN17843_c3_g1	4.51	11.56	37.11	242.65	176.25	160.11	15.33	176.6	3.23964	2.3522e-15	2.04173e-13	up	3.30481	2.42543e-13	1.69767e-11	up
TRINITY_DN23181_c0_g1	25.01	7.06	17.05	6.52	6.6	5.39	15.32	7.37	-1.6553	3.4582e-05	0.000408928	down	-1.38713	0.00141337	0.01062	down	DRL4_ARATH	Putative disease resistance protein At1g50180
TRINITY_DN15292_c0_g1	10.27	2.72	6.65	2.44	4.04	2.79	15.31	7	-1.31078	0.00366118	0.023079	down	-1.40341	0.00170969	0.0124646	down	ACA4_ORYSJ	Probable calcium-transporting ATPase 4, plasma membrane-type
TRINITY_DN20962_c0_g1	4.09	24.9	8.85	48.56	31.18	32.18	15.22	47.01	1.42504	0.00021603	0.00206426	up	1.49477	0.000399687	0.00359421	up	DDPS6_ARATH	Dehydrodolichyl diphosphate synthase 6
TRINITY_DN17421_c0_g1	7.7	25.45	8.41	6.51	4.45	5.98	15.2	4.61	-1.56287	7.70797e-05	0.000832332	down	-1.83921	2.69814e-05	0.000337832	down	LYRM4_TAEGU	LYR motif-containing protein 4
TRINITY_DN28731_c1_g1	12.2	5.61	12.3	63.46	154.39	187.91	15.19	179.79	4.17635	2.29466e-22	5.12701e-20	up	4.10839	1.77893e-18	2.9076e-16	up	PUR5_ARATH	Phosphoribosylformylglycinamidine cyclo-ligase, chloroplastic
TRINITY_DN23859_c0_g1	1.85	16.66	8.71	29.83	65.8	22.22	15.18	115.44	2.02115	2.81214e-07	5.69285e-06	up	2.80461	1.88663e-10	7.87762e-09	up	WRK40_ARATH	Probable WRKY transcription factor 40
TRINITY_DN23965_c0_g2	8.24	17.7	15.04	2.58	3.25	0.98	15.17	5.18	-2.16137	2.55191e-06	4.04417e-05	down	-1.87303	5.5916e-05	0.000642671	down	CDPK3_ARATH	Calcium-dependent protein kinase 3
TRINITY_DN23307_c0_g2	10.12	8.86	5.56	1.05	2.99	3.21	15.12	5.7	-1.9554	0.000145951	0.00145373	down	-1.63282	0.000926603	0.00743516	down
TRINITY_DN24592_c1_g1	9.29	13.54	12.54	25.57	31.76	36.9	15.11	45.31	1.11304	0.00379088	0.0237519	up	1.32385	0.00169589	0.0123789	up	NNJA6_MAIZE	Ninja-family protein 6
TRINITY_DN25119_c0_g2	14.06	19.39	15.02	8.16	7.89	7.58	15.1	7.05	-1.27578	0.00103031	0.00796353	down	-1.3159	0.00211835	0.0148962	down	TLC1_SOLTU	Plastidic ATP/ADP-transporter
TRINITY_DN18173_c2_g3	5.9	21.66	5.27	0.86	0.64	0	15.09	1.25	-4.737	4.53194e-16	4.3978e-14	down	-3.78872	1.12284e-11	5.83699e-10	down	YLS9_ARATH	Protein YLS9
TRINITY_DN15968_c0_g1	8.85	8.97	7.69	2.57	1.97	2.54	15.08	4.94	-2.07849	3.39334e-07	6.73755e-06	down	-1.80016	3.27457e-05	0.000401276	down	G6PDC_SPIOL	Glucose-6-phosphate 1-dehydrogenase, chloroplastic
TRINITY_DN27012_c2_g4	16.95	4.48	11.56	1.93	1.63	2.33	15.06	2.99	-2.63374	7.91609e-10	2.72627e-08	down	-2.55242	2.91333e-08	7.57778e-07	down
TRINITY_DN22222_c0_g1	10.79	11.42	10.26	5.68	6.65	5.81	15.05	8.11	-1.0837	0.00548303	0.0322601	down	-1.12101	0.00845925	0.0469548	down	PP1_BRANA	Serine/threonine-protein phosphatase PP1
TRINITY_DN22855_c0_g3	11.42	4.39	9.35	3.36	2.62	3.56	15.04	6.07	-1.61678	4.28329e-05	0.000494987	down	-1.51591	0.000362382	0.00330773	down
TRINITY_DN24540_c0_g1	7.94	9.7	9.96	2.77	3.27	3.26	15.04	6.08	-1.83609	4.76113e-06	7.00259e-05	down	-1.53873	0.000336032	0.00310318	down	PGLT1_MOUSE	Protein O-glucosyltransferase 1
TRINITY_DN29402_c0_g2	37.02	22.33	27.37	14.74	14.38	15.71	15.04	6.87	-1.14139	0.00351431	0.022293	down	-1.35234	0.00237799	0.016429	down
TRINITY_DN24876_c0_g2	4.83	10.02	7.3	2.81	3.74	3.77	15.01	5.78	-1.26302	0.0020386	0.0141984	down	-1.578	0.000339972	0.00312459	down
TRINITY_DN21421_c0_g1	4.73	35.73	19.96	6.81	2	2.96	15	3.2	-2.89331	2.2074e-12	1.17326e-10	down	-2.70358	2.35761e-09	7.83388e-08	down	PPAF2_IPOBA	Purple acid phosphatase 2
TRINITY_DN19023_c1_g1	11.67	20.9	12.19	65.9	46.99	59.86	15	49.48	2.31846	1.06248e-08	2.92008e-07	up	2.10346	1.63755e-06	2.77965e-05	up	TRNH1_ARATH	Tropinone reductase homolog At1g07440
TRINITY_DN21365_c1_g1	9.55	6.63	8.37	17.42	10.88	17.86	14.97	19.58	1.84874	9.72179e-06	0.000131794	up	1.22533	0.00545003	0.0326435	up
TRINITY_DN16283_c0_g1	9	13.48	9.4	32.37	30.39	35.37	14.96	42.77	1.35111	0.000543259	0.00460295	up	1.29658	0.00223202	0.0155419	up	HMGL_VICFA	HMG1/2-like protein
TRINITY_DN26589_c3_g2	16.78	48.6	40.16	0.3	1.43	0.89	14.95	0.26	-4.66799	7.95321e-23	1.86932e-20	down	-4.82468	5.87664e-20	1.17809e-17	down	CRK10_ARATH	Cysteine-rich receptor-like protein kinase 10
TRINITY_DN25052_c0_g5	17.15	6.13	10.2	1.88	4.35	2.95	14.95	4.97	-2.16687	2.62797e-07	5.36806e-06	down	-1.80717	5.05375e-05	0.000588119	down	PLT5_ARATH	Polyol transporter 5
TRINITY_DN19075_c1_g1	13.4	9.77	11.83	61.56	50.58	51.96	14.95	67.49	1.28158	0.0012468	0.00939602	up	1.26492	0.00322122	0.0210864	up	P2C06_ORYSJ	Probable protein phosphatase 2C 6
TRINITY_DN21375_c0_g1	4.64	11.06	9.58	4.22	2.94	2.27	14.94	6.08	-1.72079	1.68915e-05	0.000216427	down	-1.68405	9.37085e-05	0.00101438	down	LHTL8_ARATH	Lysine histidine transporter-like 8
TRINITY_DN23711_c0_g1	18.02	4.92	9.07	18.27	25.85	26.31	14.92	40.71	1.01833	0.00767031	0.0425755	up	1.2644	0.00265111	0.0179302	up	S36A4_XENLA	Proton-coupled amino acid transporter 4
TRINITY_DN20885_c2_g2	17.8	13.36	15.98	49.24	50.61	59.7	14.88	56.66	1.57536	4.35704e-05	0.000501933	up	1.72039	5.05916e-05	0.000588559	up	OCS1_MAIZE	Ocs element-binding factor 1
TRINITY_DN24457_c0_g1	9.68	7.18	7.87	26.21	34.32	36.33	14.87	54.52	1.7842	4.23054e-06	6.31458e-05	up	1.67156	7.70911e-05	0.000858579	up	MATE5_ARATH	MATE efflux family protein 5
TRINITY_DN12117_c0_g1	9.21	8.91	8.54	26.08	23.74	25.93	14.85	39.94	1.35398	0.000449445	0.00391248	up	1.33276	0.00156834	0.011609	up
TRINITY_DN26636_c0_g1	15.12	10.55	11.72	27.01	33.94	40.46	14.82	39.77	1.15328	0.00252146	0.0169169	up	1.17595	0.00497503	0.0303444	up
TRINITY_DN23320_c1_g1	16.77	4.5	9.11	6.35	1.99	4.43	14.81	5.96	-1.45107	0.000480692	0.00414364	down	-1.36199	0.00180808	0.013043	down
TRINITY_DN23113_c2_g1	0.4	2.72	9.01	6.38	19.56	6.48	14.79	46.09	1.25695	0.001529	0.0111378	up	1.35525	0.00134612	0.0101864	up	DRE1A_ORYSI	Dehydration-responsive element-binding protein 1A
TRINITY_DN20517_c0_g1	4.98	5.52	15.98	29.21	92.9	25.94	14.78	124.34	2.70182	2.28084e-11	1.03715e-09	up	3.09291	4.66389e-12	2.64421e-10	up	DGP10_ARATH	Protease Do-like 10, mitochondrial
TRINITY_DN29589_c3_g1	7.31	17.49	10.2	5.72	6.25	5.74	14.77	6.74	-1.16975	0.00622773	0.0358605	down	-1.42832	0.0021881	0.0153154	down
TRINITY_DN22911_c0_g1	5.47	8.58	7.14	4.51	3.12	3.45	14.75	7.75	-1.18655	0.00269814	0.0178704	down	-1.13658	0.0074123	0.0421825	down	KHSE_ARATH	Homoserine kinase
TRINITY_DN27303_c2_g3	16.76	12.03	15.57	49.66	26.82	29.29	14.74	37.72	1.14338	0.00368897	0.0232179	up	1.23882	0.00441339	0.0274965	up	PROT1_ORYSJ	Proline transporter 1
TRINITY_DN26471_c0_g1	6.93	5.03	7.29	0.11	0.49	1.11	14.73	1	-3.78242	9.64689e-14	6.56351e-12	down	-4.01269	1.03747e-14	9.15926e-13	down
TRINITY_DN18712_c1_g1	14.98	6.8	8.98	5.74	1.25	0.51	14.71	2.34	-2.12095	1.79093e-07	3.7998e-06	down	-2.7667	1.18449e-09	4.1687e-08	down	PTR36_ARATH	Probable peptide/nitrate transporter At3g43790
TRINITY_DN25289_c0_g5	6.24	6.34	5.64	20.59	22.9	32.24	14.71	54.36	1.83659	5.53917e-06	8.0359e-05	up	1.66799	0.00010301	0.00110127	up	ADF5_ORYSJ	Actin-depolymerizing factor 5
TRINITY_DN12099_c0_g1	13.97	34.04	8.41	2.17	0	1.12	14.7	1.09	-4.29292	1.71483e-12	9.36199e-11	down	-4.08975	2.74807e-10	1.10547e-08	down
TRINITY_DN20505_c1_g6	10.36	4.91	14.13	2.77	1.46	0.51	14.7	2	-2.78854	2.45428e-10	9.26331e-09	down	-3.09725	1.10109e-10	4.78481e-09	down	CRR38_ARATH	Cysteine-rich repeat secretory protein 38
TRINITY_DN26739_c0_g4	16.39	7.72	11.05	7.98	5.81	4.65	14.65	7.4	-1.2009	0.00275826	0.0182053	down	-1.22853	0.00492183	0.0300705	down	U520_DROME	Putative U5 small nuclear ribonucleoprotein 200 kDa helicase
TRINITY_DN15284_c0_g1	22.83	5.28	5.81	8.36	1.33	0.87	14.57	2.71	-1.83038	2.44201e-05	0.000301059	down	-2.66216	6.24708e-08	1.4903e-06	down
TRINITY_DN19316_c1_g1	9.47	8.3	9.11	1.56	0.48	1.14	14.52	1.47	-3.07165	1.05455e-12	6.00165e-11	down	-3.16381	1.46628e-11	7.47249e-10	down	ATOX1_ARATH	Copper transport protein ATX1
TRINITY_DN27655_c4_g1	23.11	7.88	9.23	2.98	0.59	1.25	14.51	2.07	-3.19297	7.69049e-10	2.65615e-08	down	-3.02877	1.90712e-08	5.23843e-07	down
TRINITY_DN22893_c0_g2	13.52	3.64	12.12	3.04	1.84	1.1	14.5	3.02	-2.49286	3.1868e-09	9.82533e-08	down	-2.34253	1.4495e-07	3.16648e-06	down	LRK59_ARATH	L-type lectin-domain containing receptor kinase V.9
TRINITY_DN21008_c0_g2	7.54	8.41	7.72	26.85	23.66	24.51	14.49	41.48	1.43425	0.000193637	0.00186853	up	1.33259	0.00149137	0.011105	up	RTNLA_ARATH	Reticulon-like protein B1
TRINITY_DN18166_c1_g4	9.44	6.39	7.83	26.04	20.34	24.03	14.48	39.81	1.36974	0.000404238	0.00356699	up	1.23309	0.00337379	0.0219308	up	DTC_ARATH	Mitochondrial dicarboxylate/tricarboxylate transporter DTC
TRINITY_DN16146_c0_g2	6.07	45.64	18	10.84	6.98	6.01	14.43	6.08	-1.82465	0.00014191	0.00141621	down	-1.48019	0.00565482	0.0336809	down	PAL2_ORYSI	Phenylalanine ammonia-lyase
TRINITY_DN17895_c1_g1	10.13	8.9	9.12	22.9	23.96	18.48	14.43	32.19	1.1604	0.00254281	0.0170368	up	1.15429	0.0060324	0.0355507	up	HFC1B_ORYSJ	Heat stress transcription factor C-1b
TRINITY_DN25008_c0_g1	5.79	8.07	8.13	2.38	2.71	2.7	14.41	4.48	-2.34597	2.22511e-08	5.71712e-07	down	-2.20063	8.48692e-07	1.5359e-05	down	MCAC1_ARATH	Protein MID1-COMPLEMENTING ACTIVITY 1
TRINITY_DN27981_c3_g2	6.42	5.51	17.01	3.58	4.8	1.26	14.41	5.73	-1.76362	5.89658e-05	0.000655506	down	-1.54277	0.000739197	0.00612089	down
TRINITY_DN19660_c1_g2	15	12.07	11.64	2.68	2.95	5.71	14.4	2.65	-2.67678	1.57287e-10	6.1748e-09	down	-3.54629	2.21686e-13	1.56496e-11	down
TRINITY_DN25400_c1_g6	14.53	9	14.26	2.95	3.16	1.32	14.39	3.08	-2.45872	4.20332e-08	1.01361e-06	down	-2.41985	7.02539e-07	1.29732e-05	down	LRK41_ARATH	L-type lectin-domain containing receptor kinase IV.1
TRINITY_DN19069_c0_g3	12.41	7.84	10.51	29.06	32.4	37.59	14.37	54.25	1.55223	5.94014e-05	0.000658729	up	1.77028	3.11486e-05	0.000384466	up
TRINITY_DN17246_c0_g1	17.65	8.49	12.95	5.31	1.82	0.27	14.36	1.55	-2.60278	2.26676e-09	7.19084e-08	down	-3.52262	6.25201e-12	3.45288e-10	down
TRINITY_DN20862_c0_g1	16.06	16.85	14.78	8.24	6.86	7.49	14.32	6.25	-1.66423	2.75594e-05	0.000335082	down	-1.55071	0.000340645	0.0031284	down
TRINITY_DN18248_c2_g1	9.39	11.76	9.29	32.95	27.34	31.37	14.32	38.71	1.3418	0.000505887	0.00433399	up	1.20226	0.00419616	0.0263924	up	ALFC3_ARATH	Probable fructose-bisphosphate aldolase 3, chloroplastic
TRINITY_DN21609_c0_g1	13.22	2.22	6.19	2.32	2.64	2.06	14.31	4.75	-1.75162	2.71326e-05	0.000330226	down	-1.81104	4.10759e-05	0.000489953	down	Y5161_ARATH	Uncharacterized protein At5g01610
TRINITY_DN29307_c0_g1	10.2	5.64	5.51	15.81	13.51	13.85	14.3	23.99	1.41056	0.000318783	0.00288683	up	1.23963	0.00343872	0.022301	up	RHD31_ORYSJ	Protein ROOT HAIR DEFECTIVE 3 homolog 1 {ECO:0000255|HAMAP-Rule:MF_03109}
TRINITY_DN23837_c1_g1	9.33	7.94	8.54	20.97	27.56	24.31	14.3	50.91	1.34134	0.000572712	0.00481306	up	1.54498	0.000272826	0.00259489	up	P2C09_ORYSJ	Probable protein phosphatase 2C 9
TRINITY_DN15977_c0_g2	7.29	6.77	5.62	1.62	0.52	1.62	14.29	2.86	-2.58223	1.70159e-06	2.8188e-05	down	-2.54366	7.59007e-07	1.38813e-05	down
TRINITY_DN12713_c0_g1	2.23	25.89	9.91	11.28	4.62	3.16	14.21	7.19	-1.32251	0.000638022	0.00528705	down	-1.20292	0.00463755	0.028618	down	NEP2_NEPGR	Aspartic proteinase nepenthesin-2
TRINITY_DN28138_c0_g1	7.76	13.25	14	3.64	2.48	2.1	14.2	4.49	-2.23926	1.95317e-07	4.10313e-06	down	-1.88944	3.64587e-05	0.000442147	down	SD16_ARATH	Receptor-like serine/threonine-protein kinase SD1-6
TRINITY_DN16146_c0_g1	0.61	28.25	5.44	6.02	3.21	2.06	14.19	6.4	-1.91809	5.41919e-06	7.87447e-05	down	-1.38406	0.0020344	0.0143923	down	PALY_MAIZE	Phenylalanine/tyrosine ammonia-lyase
TRINITY_DN24175_c1_g2	8.55	7.21	4.52	2.52	0.76	2.13	14.18	3.53	-2.10195	3.432e-05	0.000405963	down	-2.23049	6.83092e-06	0.00010092	down	NFYB3_ARATH	Nuclear transcription factor Y subunit B-3
TRINITY_DN29424_c1_g1	8.88	7.35	8.39	5.85	1.6	2.16	14.12	4.45	-1.94639	1.36453e-06	2.32207e-05	down	-2.26222	2.7119e-07	5.51267e-06	down	HLS1L_ARATH	Probable N-acetyltransferase HLS1-like
TRINITY_DN22920_c1_g1	11.66	15.26	17.57	43.61	42.27	48.73	14.1	40.46	1.33684	0.000499435	0.00428683	up	1.2781	0.00239145	0.0164938	up
TRINITY_DN18540_c1_g1	14.05	15.19	11.88	6.92	5.35	6.82	14.05	6.43	-1.14911	0.00521352	0.0309206	down	-1.30887	0.00377946	0.0241418	down
TRINITY_DN27764_c0_g2	8.08	10.03	9.6	0.21	0.07	0.05	14.04	0.1	-6.54354	9.43448e-33	7.26576e-30	down	-7.13167	4.37865e-31	3.87511e-28	down	PTR2_ARATH	Protein NRT1/ PTR FAMILY 8.3
TRINITY_DN26164_c2_g1	10.07	6.91	11.03	2.29	2.97	2.7	14.04	3.83	-1.99347	7.49683e-07	1.36772e-05	down	-2.08923	1.99136e-06	3.31605e-05	down	TLPH_ARATH	Thaumatin-like protein
TRINITY_DN26920_c0_g1	11.5	3.94	10.65	2.06	3.13	2.25	14.04	6.93	-2.01227	1.60242e-06	2.68028e-05	down	-1.31075	0.00263163	0.0178217	down	RPM1_ARATH	Disease resistance protein RPM1
TRINITY_DN19873_c1_g2	11.05	9.96	6.53	1.54	1.99	3.23	14.03	3.14	-2.17036	1.09121e-06	1.90993e-05	down	-2.30457	8.43985e-07	1.52891e-05	down
TRINITY_DN18480_c1_g1	14.94	15.41	11.27	76.04	70.07	113.47	14.01	78.62	2.39984	2.02012e-09	6.4537e-08	up	2.27009	2.00584e-07	4.23152e-06	up
TRINITY_DN19664_c0_g2	9.89	8.76	11.65	1.47	0.8	0.52	14	1.87	-3.83294	4.07042e-18	5.37712e-16	down	-3.24433	2.28889e-12	1.36825e-10	down	CSLH2_ORYSJ	Cellulose synthase-like protein H2
TRINITY_DN22667_c2_g2	11.94	23.75	19.64	55.84	43.19	38.53	13.98	40.15	1.06511	0.00585417	0.0340605	up	1.29224	0.00247442	0.0169275	up	LEA14_GOSHI	Late embryogenesis abundant protein Lea14-A
TRINITY_DN20720_c3_g3	11.97	11.27	11.14	47.56	72.78	77.41	13.97	80.83	2.3105	5.39275e-09	1.58825e-07	up	2.32075	8.90511e-08	2.04541e-06	up	P2C50_ORYSJ	Probable protein phosphatase 2C 50
TRINITY_DN26137_c0_g6	5.39	5.83	12.27	26.84	30.52	25.64	13.96	75.02	1.60899	0.000362976	0.00324162	up	2.19154	1.75555e-06	2.96142e-05	up
TRINITY_DN29073_c1_g2	14.47	9.72	20.44	53.76	45.62	46.72	13.95	45.42	1.51216	0.000489052	0.00420869	up	1.46566	0.00166599	0.0121999	up	CAPP1_SORBI	Phosphoenolpyruvate carboxylase 1
TRINITY_DN24826_c0_g3	20.4	16.56	21.41	10.03	5.95	5.89	13.94	5.32	-1.58647	0.000124254	0.00126476	down	-1.57943	0.000663219	0.00556028	down
TRINITY_DN23683_c3_g1	16.9	10.19	12.43	0.27	1.67	0.06	13.89	0.84	-4.85996	1.87929e-20	3.25468e-18	down	-4.36933	1.7787e-16	2.13004e-14	down	CAP11_ARATH	Putative clathrin assembly protein At1g33340
TRINITY_DN24308_c4_g5	12.5	7.46	11.54	4.54	4.68	4.49	13.89	6.89	-1.38909	0.000366458	0.00326788	down	-1.25148	0.00320406	0.021012	down	S6PD_MALDO	NADP-dependent D-sorbitol-6-phosphate dehydrogenase
TRINITY_DN29025_c1_g6	7.67	6.2	3.96	2.45	3.03	2.43	13.85	3.78	-1.34859	0.00271164	0.0179369	down	-2.0522	1.55458e-05	0.000208763	down	PTR17_ARATH	Protein NRT1/ PTR FAMILY 8.5
TRINITY_DN17815_c3_g1	14.72	2.91	7.24	2.85	3.45	1.19	13.85	4.3	-2.01217	7.27468e-06	0.000102179	down	-2.02339	1.4504e-05	0.000196445	down
TRINITY_DN21708_c2_g2	29.79	17.51	39.96	152.38	163.54	98.15	13.85	81.42	2.06064	6.02324e-07	1.12787e-05	up	2.31594	8.26495e-07	1.50022e-05	up
TRINITY_DN19033_c1_g2	10.23	10.96	10.14	29.68	62.3	39.83	13.84	66.16	1.81367	3.74097e-06	5.68464e-05	up	2.10622	1.11209e-06	1.95979e-05	up	SPX1_ORYSJ	SPX domain-containing protein 1
TRINITY_DN24126_c0_g3	11.95	10.83	9.49	5.13	5.57	4.69	13.81	7.34	-1.30793	0.000860427	0.00682385	down	-1.16032	0.00651537	0.0378381	down	CRTSO_ARATH	Prolycopene isomerase, chloroplastic
TRINITY_DN15738_c0_g1	5.21	7.34	9.21	2.98	4.02	4.16	13.79	4.71	-1.28365	0.00139422	0.0103137	down	-1.70321	0.000108711	0.00115137	down	FK161_ARATH	Peptidyl-prolyl cis-trans isomerase FKBP16-1, chloroplastic
TRINITY_DN28548_c0_g1	34.46	16.98	20.45	40.62	232.15	92.17	13.78	119.01	2.09584	1.32318e-06	2.26662e-05	up	2.8162	6.83676e-09	2.08114e-07	up
TRINITY_DN25614_c0_g2	8.35	9.83	8.33	28.26	29.15	27.41	13.77	55.53	1.42375	0.000218908	0.00208515	up	1.78573	2.62598e-05	0.000330107	up	GID1_ORYSJ	Gibberellin receptor GID1
TRINITY_DN18512_c0_g1	14.14	15.63	12.69	73.85	69.8	90.9	13.77	66.66	2.08491	1.20571e-07	2.64979e-06	up	2.10844	1.07991e-06	1.90864e-05	up	CAX1A_ORYSJ	Vacuolar cation/proton exchanger 1a
TRINITY_DN25405_c0_g1	13.69	15.96	15.33	45.84	49.52	74.13	13.76	56.25	1.88795	1.54208e-06	2.58891e-05	up	1.96071	5.67436e-06	8.51858e-05	up	NFYB_MAIZE	Nuclear transcription factor Y subunit B
TRINITY_DN27021_c0_g5	10.61	5.71	15.95	4.37	4.34	3.52	13.69	4.17	-1.56766	0.000138286	0.00138462	down	-1.87875	3.3731e-05	0.000411804	down	SRK_ARATH	G-type lectin S-receptor-like serine/threonine-protein kinase SRK
TRINITY_DN18083_c0_g1	10.09	10.83	12.34	5.16	4.23	5.43	13.69	4.7	-1.38541	0.000513317	0.00438311	down	-1.77441	6.32774e-05	0.000718037	down	ASF1B_ARATH	Histone chaperone ASF1B
TRINITY_DN24046_c0_g3	23.03	20.44	24.17	4.59	5.6	7.8	13.65	4.34	-1.85313	0.000198107	0.00190608	down	-1.66009	0.00102182	0.00809453	down	RBCMT_ARATH	[Fructose-bisphosphate aldolase]-lysine N-methyltransferase, chloroplastic
TRINITY_DN26937_c1_g2	21.44	12.03	14.09	6.83	3.39	3.58	13.64	5.86	-1.95492	8.7967e-05	0.000936577	down	-1.44815	0.00604755	0.0356111	down
TRINITY_DN17193_c2_g3	14.92	2.09	7.08	0.86	1.05	0.62	13.63	1.63	-3.36622	2.64692e-13	1.66333e-11	down	-3.25378	1.2841e-11	6.59968e-10	down
TRINITY_DN26961_c0_g1	15.98	9.77	10.63	5.84	4.41	3.67	13.63	4.51	-1.7386	1.23544e-05	0.000163356	down	-1.7813	3.94434e-05	0.000473126	down	PIF3_ARATH	Transcription factor PIF3
TRINITY_DN18992_c1_g2	8.74	6.21	7.59	3.72	2.63	3.53	13.58	6.38	-1.35686	0.000555247	0.00468995	down	-1.30546	0.00215247	0.0150981	down	COPIA_DROME	Copia protein
TRINITY_DN14140_c0_g1	13.75	45.29	24.88	9.93	6.9	7.14	13.52	3.77	-2.08849	2.80315e-07	5.67784e-06	down	-2.06271	1.00525e-05	0.000141652	down
TRINITY_DN24209_c2_g2	7.22	7.1	10.96	25.85	23.78	26.82	13.52	36.93	1.29351	0.000802178	0.00643688	up	1.19223	0.00451608	0.0280192	up	TM87A_XENTR	Transmembrane protein 87A
TRINITY_DN17773_c2_g1	6.24	22.58	10.19	27.74	39.7	35.56	13.52	44.32	1.05441	0.0072069	0.0404436	up	1.47545	0.000567044	0.00487564	up	PER50_ARATH	Peroxidase 50
TRINITY_DN29733_c4_g1	6.35	14.07	17.71	13.19	5.95	7.3	13.51	11.53	-1.06323	0.00567206	0.0331566	down	-1.09822	0.00874198	0.0481778	down	COPIA_DROME	Copia protein
TRINITY_DN23937_c0_g1	9.35	5.18	8.93	4.11	3.71	6.17	13.35	5.16	-1.66433	2.68417e-05	0.000327145	down	-2.03183	3.0315e-06	4.8076e-05	down
TRINITY_DN25281_c0_g2	9.97	14.47	11.01	50.23	42.93	52.3	13.35	52.69	1.6918	1.2273e-05	0.000162484	up	1.71057	5.54775e-05	0.000638035	up	TRM32_ARATH	Protein TRM32
TRINITY_DN22006_c2_g2	20.03	17.36	36.93	68.85	139.88	87.81	13.34	154.26	1.80432	3.77951e-06	5.73117e-05	up	3.30857	3.44748e-13	2.35135e-11	up
TRINITY_DN22505_c1_g1	10.41	19.06	16.61	58.92	42.23	40.13	13.3	41.14	1.36618	0.000627366	0.00521188	up	1.38128	0.00160913	0.0118288	up	UXS4_ARATH	UDP-glucuronic acid decarboxylase 4
TRINITY_DN25484_c0_g1	4.19	9.46	8.76	16.11	24.76	18.9	13.3	48.05	1.48879	0.000124409	0.00126555	up	1.90421	8.07288e-06	0.000116286	up	BGL16_ORYSJ	Beta-glucosidase 16
TRINITY_DN24416_c0_g3	18.59	8.79	11.02	34.03	39.37	50.39	13.29	48.02	1.64848	2.88514e-05	0.000348451	up	1.74832	5.14571e-05	0.000597479	up
TRINITY_DN26435_c1_g2	13.23	11.1	10.44	3.92	2.06	1.59	13.28	2.93	-3.11466	1.50177e-13	9.97398e-12	down	-2.88822	3.63446e-10	1.42261e-08	down	YSL12_ORYSJ	Probable metal-nicotianamine transporter YSL12
TRINITY_DN24322_c3_g1	10.66	7.06	8.73	28.91	24.84	30.42	13.26	33.01	1.51858	0.0001523	0.0015099	up	1.13709	0.00837512	0.0465662	up
TRINITY_DN16730_c2_g2	4.6	13.23	19.31	1.06	1.71	0.57	13.22	1.12	-3.88127	6.80585e-18	8.61344e-16	down	-3.47212	3.25597e-13	2.24606e-11	down	CRR38_ARATH	Cysteine-rich repeat secretory protein 38
TRINITY_DN21459_c1_g1	7.47	9.29	8.45	1.38	0.95	1.71	13.17	1.16	-3.59832	2.79092e-15	2.39384e-13	down	-4.20221	1.56023e-16	1.8746e-14	down	ATL73_ARATH	RING-H2 finger protein ATL73
TRINITY_DN16763_c1_g1	10.29	8.86	9.46	4.01	2.55	2.89	13.17	5.75	-1.81097	6.70556e-06	9.49216e-05	down	-1.62903	0.000177891	0.00177622	down	BGL14_ORYSJ	Probable inactive beta-glucosidase 14
TRINITY_DN15408_c0_g1	15.81	15.62	25.31	7.83	7.26	0.98	13.12	2.89	-2.48982	1.18238e-07	2.60325e-06	down	-2.36699	1.03855e-05	0.000145778	down
TRINITY_DN18974_c2_g2	4.8	4.25	6.77	3.51	2.1	2.52	13.12	6.23	-1.16249	0.0038097	0.0238657	down	-1.29421	0.00256924	0.0174611	down
TRINITY_DN21206_c1_g1	5.36	8.78	5.07	2.89	1.25	1.5	13.11	3.65	-1.90271	3.85686e-06	5.82894e-05	down	-2.24855	5.59686e-07	1.05618e-05	down	PTR11_ARATH	Protein NRT1/ PTR FAMILY 5.15
TRINITY_DN24308_c3_g1	6.29	14.99	16.13	3.54	2.5	3.08	13.11	4.35	-2.20467	9.55939e-08	2.15181e-06	down	-1.74731	8.0106e-05	0.00088861	down
TRINITY_DN21713_c0_g2	8.89	4.54	8.56	1.42	1.72	1.75	13.1	2.61	-2.22472	4.0446e-08	9.78598e-07	down	-2.37725	8.90655e-08	2.04541e-06	down	BH082_ARATH	Transcription factor bHLH82
TRINITY_DN26518_c1_g1	4.78	6.26	12.43	10.58	2.24	2.71	13.08	6.98	-1.37732	0.00058851	0.00492411	down	-1.12161	0.00871719	0.0480923	down	PLDD1_ARATH	Phospholipase D delta
TRINITY_DN25015_c3_g2	14.96	5.82	10.54	3.82	5.89	3.28	13.07	4.94	-1.63689	5.1849e-05	0.000586844	down	-1.78187	5.3557e-05	0.000618359	down
TRINITY_DN25868_c1_g1	5.52	6.4	7.87	2	1.29	1.6	13.06	2.13	-2.4091	2.42743e-08	6.18683e-07	down	-3.02332	1.68483e-10	7.08389e-09	down	DJC18_BOVIN	DnaJ homolog subfamily C member 18
TRINITY_DN28923_c2_g2	70.93	44.36	24.52	35.92	57.03	63	13.06	12.59	-1.19603	0.00225987	0.0154774	down	-1.97305	7.72916e-06	0.000112226	down
TRINITY_DN17990_c0_g3	0	8.63	35.73	104.12	168.95	40.83	13.02	81.85	2.6169	9.07365e-08	2.05526e-06	up	2.40067	1.82039e-06	3.06226e-05	up	ERF4_TOBAC	Ethylene-responsive transcription factor 4
TRINITY_DN19581_c0_g4	34.3	6.75	14.66	3.76	5.73	12.13	13	5.49	-1.5125	0.00054056	0.0045876	down	-1.47043	0.00304505	0.0201232	down	TRNH_DATST	Tropinone reductase homolog
TRINITY_DN21984_c6_g1	14.68	2.31	7.03	1.22	1.45	1.43	12.97	2.08	-2.49991	2.65722e-09	8.32013e-08	down	-2.7206	2.58465e-09	8.50701e-08	down
TRINITY_DN19372_c0_g2	19.01	24.88	11.81	2.89	4.14	3.23	12.96	1.86	-2.5472	7.66374e-10	2.64944e-08	down	-2.68779	4.02712e-09	1.2863e-07	down	KCS12_ARATH	3-ketoacyl-CoA synthase 12
TRINITY_DN28894_c0_g4	46.29	33.05	55.44	6.84	8.72	5.12	12.9	1.66	-2.86886	1.17108e-08	3.19191e-07	down	-3.16857	3.21674e-06	5.06594e-05	down
TRINITY_DN26981_c0_g1	9.45	30.05	17.69	8.16	1.04	2.06	12.89	1.6	-2.38371	3.46581e-06	5.31561e-05	down	-3.08965	7.03988e-07	1.29732e-05	down	C734A_ARATH	Cytochrome P450 734A1
TRINITY_DN24587_c0_g1	12.53	12.18	17.81	5.36	5.86	6.86	12.88	5.9	-1.40238	0.000496251	0.00426253	down	-1.33444	0.00273175	0.0184035	down	BH130_ARATH	Transcription factor bHLH130
TRINITY_DN22476_c0_g1	11.31	5.21	6.87	39.28	44.78	56.19	12.85	80.61	2.44457	6.99825e-10	2.45217e-08	up	2.43595	1.94945e-08	5.34353e-07	up	WRK19_ARATH	Probable WRKY transcription factor 19
TRINITY_DN29571_c0_g1	30.24	34.89	62.79	263.05	244.06	188.1	12.85	83.84	2.2587	9.54004e-08	2.14879e-06	up	2.4581	8.42186e-07	1.52641e-05	up
TRINITY_DN19962_c0_g2	3.24	5.95	5.37	0.79	0.46	1.06	12.84	1.02	-3.04332	1.06256e-11	5.10755e-10	down	-3.80882	6.5566e-15	5.9926e-13	down	PERK4_ARATH	Proline-rich receptor-like protein kinase PERK4
TRINITY_DN22833_c0_g2	5.43	11.98	9.28	1.41	1.96	2.93	12.82	3.65	-2.1806	6.19231e-08	1.44979e-06	down	-1.81886	2.73803e-05	0.000342485	down	C90B1_ARATH	Cytochrome P450 90B1
TRINITY_DN26730_c8_g4	57.06	22.71	70.84	274.53	380.5	205.98	12.82	127.7	2.33704	5.36287e-08	1.27288e-06	up	3.06074	1.83466e-09	6.26099e-08	up
TRINITY_DN27343_c2_g5	4.35	6.62	6.2	1.81	2.23	1.5	12.8	5.94	-2.01211	1.43098e-06	2.41811e-05	down	-1.58947	0.000253369	0.00242572	down	GMPP1_ORYSJ	Probable mannose-1-phosphate guanylyltransferase 1
TRINITY_DN21095_c0_g1	5.67	8.72	5.61	20.89	27.86	20.34	12.8	43.42	1.58883	4.74491e-05	0.000542644	up	1.67166	9.30829e-05	0.00101002	up	CML4_ORYSJ	Calmodulin-like protein 4
TRINITY_DN25487_c0_g1	5.93	15.66	8.41	28.7	25.94	27.38	12.79	32.72	1.16233	0.00257194	0.0171887	up	1.15003	0.00642875	0.0374935	up	PECT1_ARATH	Ethanolamine-phosphate cytidylyltransferase
TRINITY_DN26881_c1_g1	3.32	4.26	6.79	13.35	35.21	14.69	12.78	49.73	1.78364	5.49547e-06	7.9821e-05	up	2.28232	1.56333e-07	3.39063e-06	up	CML27_ORYSJ	Probable calcium-binding protein CML27
TRINITY_DN29126_c0_g1	6.07	11	8.87	3.88	4.28	4.76	12.77	5.67	-1.17172	0.00333182	0.0213373	down	-1.36547	0.00163185	0.0119668	down	BB_ARATH	E3 ubiquitin ligase BIG BROTHER
TRINITY_DN17253_c0_g1	10.36	15.6	9.52	3.65	2.47	3.44	12.73	3.01	-2.03953	3.64783e-07	7.18763e-06	down	-2.28571	2.55924e-07	5.23538e-06	down	ZIP3_ORYSJ	Zinc transporter 3
TRINITY_DN21006_c4_g1	5.26	4.44	10.29	2.8	2.62	1.98	12.73	3.89	-1.51083	0.000335176	0.00301792	down	-1.68237	0.000215862	0.00210214	down
TRINITY_DN17466_c0_g3	16.21	12.77	13.32	1.03	0.77	1.35	12.7	1.09	-4.01016	7.43844e-13	4.35666e-11	down	-3.81132	1.43593e-10	6.10818e-09	down
TRINITY_DN21775_c0_g2	14.01	10.46	9.88	33.86	30.1	29.03	12.68	42.48	1.35868	0.000453486	0.00394292	up	1.61504	0.000149649	0.00152872	up	CML49_ARATH	Probable calcium-binding protein CML49
TRINITY_DN19091_c1_g4	11.9	6.14	13.76	4.21	3.2	3.36	12.62	6.97	-2.34124	6.47656e-08	1.51047e-06	down	-2.28196	1.05795e-06	1.8744e-05	down	P2C71_ORYSJ	Probable protein phosphatase 2C 71
TRINITY_DN23120_c2_g1	9.64	9.29	8.92	31.3	29.88	38.71	12.61	34.25	2.0097	3.30455e-07	6.59016e-06	up	1.67679	8.40635e-05	0.000925438	up	MDARP_ARATH	Monodehydroascorbate reductase, chloroplastic
TRINITY_DN18262_c0_g3	10.24	7.01	8.5	19.58	23.89	25.86	12.59	35.96	1.17872	0.0023869	0.0161609	up	1.2413	0.00341124	0.0221465	up
TRINITY_DN28246_c0_g5	8.6	12.91	9.67	52.21	41.91	49.18	12.58	69.25	1.95687	8.43257e-07	1.51778e-05	up	2.23743	3.02566e-07	6.12304e-06	up	LOX3_ORYSJ	Putative linoleate 9S-lipoxygenase 3
TRINITY_DN28154_c0_g1	5.78	8.53	9.15	22.23	44.31	33.24	12.58	74.56	1.58754	5.00192e-05	0.000568981	up	1.79995	2.54977e-05	0.000321915	up	OPR11_ORYSJ	Putative 12-oxophytodienoate reductase 11
TRINITY_DN18268_c3_g2	9.58	4.59	7.19	0.29	1.29	0.5	12.57	1.31	-3.49752	4.61061e-13	2.80428e-11	down	-3.57821	9.1154e-13	5.80267e-11	down	ATL12_ARATH	Putative RING-H2 finger protein ATL12
TRINITY_DN21547_c0_g1	2.39	8.13	11.51	24.51	37.72	13.74	12.57	53.57	1.56527	5.71552e-05	0.000638122	up	1.9344	6.26802e-06	9.32111e-05	up
TRINITY_DN29729_c1_g1	160.35	117.7	214.46	446.19	603.26	372.84	12.56	83.65	1.36471	0.000360286	0.00322055	up	2.48192	2.8903e-08	7.53409e-07	up
TRINITY_DN18703_c0_g1	9.81	17.89	19.4	61.02	46.23	44.3	12.54	41.93	1.72353	9.4602e-06	0.000128633	up	1.74264	4.29038e-05	0.000509246	up	Y005_SYNY3	Uncharacterized protein sll0005
TRINITY_DN23242_c0_g1	5.84	7.97	6.98	52.54	86.8	56.54	12.46	157.02	2.92178	4.73502e-13	2.87083e-11	up	3.36225	8.24869e-14	6.2247e-12	up
TRINITY_DN24129_c0_g7	30.59	6.51	14.6	7.09	4.79	4.19	12.4	5.61	-1.82664	2.41844e-05	0.000298458	down	-1.36938	0.00345478	0.0223851	down	ACA4_ORYSJ	Probable calcium-transporting ATPase 4, plasma membrane-type
TRINITY_DN22223_c0_g4	12.74	3.95	7.26	3.48	6.44	6.84	12.36	4.89	-3.14517	1.79364e-13	1.16141e-11	down	-3.11154	1.71645e-11	8.63819e-10	down
TRINITY_DN25006_c1_g1	8.07	6.67	7.81	2.94	2.72	3.36	12.36	5.31	-1.08576	0.00926603	0.0495484	down	-1.29226	0.00339386	0.0220494	down
TRINITY_DN14873_c0_g1	10.94	16.23	11	1.73	0.1	0.53	12.34	0.4	-4.23025	4.68268e-18	6.11893e-16	down	-5.16107	4.13923e-18	6.36406e-16	down
TRINITY_DN27362_c1_g3	7.62	14.9	9.22	4.24	1.21	2.93	12.32	2.43	-2.27263	6.97198e-07	1.28492e-05	down	-2.58405	3.67689e-07	7.26271e-06	down	LRK52_ARATH	Putative L-type lectin-domain containing receptor kinase V.2
TRINITY_DN24383_c1_g4	5.22	12.11	13.57	44.49	71.64	35.85	12.32	78.03	2.11669	7.92051e-08	1.82026e-06	up	2.47339	1.4746e-08	4.13811e-07	up	CML16_ORYSJ	Probable calcium-binding protein CML16
TRINITY_DN16645_c0_g1	11.67	6.03	14.71	1.86	3.06	2.55	12.28	2.87	-2.161	9.68782e-08	2.17801e-06	down	-2.29066	2.86014e-07	5.80426e-06	down	NRX3_ORYSJ	Probable nucleoredoxin 3
TRINITY_DN25874_c0_g1	9.99	7.52	9.89	2.46	2.54	1.18	12.26	2.56	-2.25408	6.40956e-08	1.49678e-06	down	-2.36369	2.20296e-07	4.61515e-06	down	LRK16_ARATH	Probable L-type lectin-domain containing receptor kinase I.6
TRINITY_DN26262_c0_g1	4.93	7.71	7.21	3.89	1.74	0.84	12.25	4.53	-2.17761	1.49395e-07	3.23609e-06	down	-1.75022	5.4356e-05	0.000626328	down	DRL13_ARATH	Putative disease resistance protein At1g59780
TRINITY_DN26722_c0_g1	20.51	19.81	24.37	92.67	92.17	88.01	12.24	59.77	1.19186	0.00187177	0.0132248	up	1.35101	0.0013244	0.010043	up	LOX1_HORVU	Linoleate 9S-lipoxygenase 1
TRINITY_DN18268_c1_g2	7.28	7.44	4.86	0.76	2.6	1.48	12.23	4.74	-2.22865	8.05507e-08	1.84766e-06	down	-1.53222	0.000382682	0.00346274	down	HST_TOBAC	Shikimate O-hydroxycinnamoyltransferase
TRINITY_DN24823_c0_g1	10.01	15.28	19.17	1.03	4.1	2.71	12.22	4.59	-2.69243	3.98886e-07	7.76241e-06	down	-1.64111	0.00207322	0.0146173	down	B120_ARATH	G-type lectin S-receptor-like serine/threonine-protein kinase B120
TRINITY_DN21320_c3_g4	24.54	1.17	11.17	19.97	61.61	43.48	12.21	58.82	1.65357	2.33893e-05	0.000289831	up	2.04529	2.4913e-06	4.0428e-05	up
TRINITY_DN20236_c1_g1	10.86	8.29	12.98	49.39	64.6	64.45	12.2	55.96	1.8912	1.21325e-06	2.09417e-05	up	1.99417	3.08107e-06	4.87556e-05	up	SUS3_ARATH	Sucrose synthase 3
TRINITY_DN14975_c0_g1	2.47	19.15	13.2	1.55	2.79	3.1	12.19	2.44	-2.50007	3.17243e-09	9.78938e-08	down	-2.55084	4.74187e-08	1.16335e-06	down
TRINITY_DN27635_c0_g2	11.32	6.77	6.85	23.33	24.22	26.04	12.19	35.64	1.2602	0.000986106	0.00766275	up	1.28319	0.00219724	0.0153764	up	ACA9_ARATH	Calcium-transporting ATPase 9, plasma membrane-type
TRINITY_DN21328_c1_g5	51.87	54.21	77.02	219.59	280.42	166.17	12.17	79.92	1.66953	1.57006e-05	0.000202964	up	2.46804	2.72262e-08	7.14319e-07	up
TRINITY_DN28233_c2_g4	14.12	9.24	11.41	4.66	4.13	6.2	12.15	3.64	-1.60339	0.000102029	0.00106767	down	-1.86487	5.7393e-05	0.000657854	down
TRINITY_DN28246_c0_g2	12.23	12.91	17.29	89.14	60.11	68.73	12.15	76.38	2.37701	2.48591e-09	7.82436e-08	up	2.577	4.52704e-09	1.42714e-07	up	LOX2_ORYSJ	Linoleate 9S-lipoxygenase 2
TRINITY_DN18302_c2_g2	25.39	16.42	15.43	9.7	7.06	7.88	12.13	3.5	-1.42478	0.00024608	0.00230277	down	-1.9702	8.12114e-06	0.000116888	down	BX7_MAIZE	TRIBOA-glucoside O-methyltransferase BX7
TRINITY_DN18793_c4_g1	14.12	2.41	3.66	6.83	12.26	14.66	12.11	24.15	1.22471	0.00186723	0.0131979	up	1.18656	0.00515032	0.0312005	up	CXE15_ARATH	Probable carboxylesterase 15
TRINITY_DN23473_c0_g4	5.65	8.61	7.02	4.09	3.49	4.17	12.09	6.47	-1.11013	0.00476087	0.0286253	down	-1.13582	0.00763086	0.0431421	down
TRINITY_DN19720_c9_g5	9.46	9.29	7.25	2.51	3.99	2.11	12.08	5.47	-1.79422	0.00012925	0.00130716	down	-1.36752	0.00451248	0.0280033	down	LRK44_ARATH	L-type lectin-domain containing receptor kinase IV.4
TRINITY_DN20622_c0_g1	9.81	11.51	17.15	40.81	40.71	40.5	12.06	35.93	1.42503	0.000225774	0.00213986	up	1.36498	0.0013045	0.00992323	up	CCT2_ARATH	Choline-phosphate cytidylyltransferase 2
TRINITY_DN22043_c1_g1	11.39	4.72	12.23	14.15	27.9	34.74	12.06	39.63	1.77612	5.31798e-06	7.74294e-05	up	1.36988	0.0011161	0.00869795	up
TRINITY_DN23632_c0_g1	4.83	12.1	7.28	1.39	0.15	1.09	12.05	1.8	-3.61654	7.74594e-14	5.32015e-12	down	-3.26895	3.88159e-11	1.8339e-09	down
TRINITY_DN28775_c0_g2	9	12.32	6.42	1.71	0.12	1.81	12.03	1.13	-3.52526	3.04042e-09	9.43026e-08	down	-3.48972	3.2668e-09	1.0593e-07	down	SSL2_ARATH	Protein STRICTOSIDINE SYNTHASE-LIKE 2 {ECO:0000303|PubMed:10777701}
TRINITY_DN20311_c3_g4	6.48	8.88	5.35	3.88	3.14	2.96	12.02	5.49	-1.37494	0.000893607	0.00703518	down	-1.31423	0.00283765	0.0189831	down
TRINITY_DN22142_c1_g3	0.78	13.04	6.42	0.28	0.28	0.18	12	0.43	-5.0501	7.41077e-22	1.5328e-19	down	-5.03211	4.26263e-20	8.73838e-18	down
TRINITY_DN28596_c0_g3	4.95	7.8	7.14	0.28	0	0.28	11.98	0.31	-5.14628	1.08426e-12	6.16103e-11	down	-5.43311	1.85151e-14	1.55875e-12	down
TRINITY_DN23307_c0_g1	7.2	9.76	11.15	5.87	5.77	5.97	11.97	5.52	-1.17204	0.00335785	0.0214776	down	-1.37846	0.0014198	0.0106595	down	BLUS1_ARATH	Serine/threonine-protein kinase BLUS1
TRINITY_DN19440_c2_g2	6.61	14.19	13.58	64.85	56.07	84.23	11.96	72.12	2.33275	5.04394e-09	1.49525e-07	up	2.37819	5.54885e-08	1.3412e-06	up
TRINITY_DN20304_c1_g1	8.24	4.65	7.25	1.76	2.37	1.36	11.94	4.05	-1.96498	1.31595e-06	2.25637e-05	down	-1.77417	4.36507e-05	0.00051659	down	ACA6_ORYSJ	Probable calcium-transporting ATPase 6, plasma membrane-type
TRINITY_DN20483_c2_g1	8.65	21.2	8.65	3.18	2.15	3.29	11.85	3.63	-2.04953	8.82914e-07	1.58443e-05	down	-1.8503	3.34693e-05	0.000409038	down	PER45_ARATH	Peroxidase 45
TRINITY_DN13243_c0_g1	5.06	9.23	7.1	3.02	2.83	5.28	11.85	4.54	-1.18626	0.00719626	0.0403963	down	-1.6071	0.000572711	0.00491621	down
TRINITY_DN27984_c0_g1	11.63	5.15	6.47	0.74	1.56	1.39	11.82	2.63	-2.71114	5.2133e-11	2.2122e-09	down	-2.42484	3.97982e-08	9.93858e-07	down	DRL21_ARATH	Putative disease resistance protein At3g14460
TRINITY_DN23603_c1_g3	5.94	10.29	8.32	3.7	1.51	2.2	11.81	2.58	-1.90113	4.19464e-06	6.26616e-05	down	-2.33602	3.0692e-07	6.20424e-06	down	ANTA_GENTR	Anthocyanin 5-aromatic acyltransferase
TRINITY_DN20955_c0_g1	18.27	7.79	8.8	0.68	3.29	0.84	11.8	3.07	-3.01441	6.53787e-13	3.89859e-11	down	-2.16327	9.43798e-07	1.68698e-05	down
TRINITY_DN22897_c2_g1	22.25	12.18	16.31	46.39	40.96	45.96	11.8	40.09	1.20339	0.00543664	0.0320183	up	1.5433	0.00116319	0.00900499	up
TRINITY_DN26981_c0_g3	5.69	16.19	7.93	2.26	1.52	1.12	11.79	1.92	-3.17164	8.9257e-12	4.38365e-10	down	-2.9195	3.56165e-09	1.14569e-07	down	C734A_ARATH	Cytochrome P450 734A1
TRINITY_DN18827_c3_g2	2.93	11.07	4.71	2.61	1.71	1.2	11.75	2.5	-2.05896	6.85986e-07	1.26748e-05	down	-2.45496	6.41336e-08	1.52496e-06	down	IAA30_ORYSJ	Auxin-responsive protein IAA30
TRINITY_DN16353_c0_g1	5.76	13.63	11.65	0.49	0.78	0.79	11.74	1.26	-4.10097	6.22676e-15	5.08767e-13	down	-3.36608	2.41099e-10	9.84057e-09	down
TRINITY_DN23081_c0_g2	9.22	7.97	9.82	25.09	30.08	39.29	11.74	37.24	1.50557	0.000145406	0.0014487	up	1.31953	0.00211835	0.0148962	up
TRINITY_DN18868_c1_g1	11.35	3.47	10.4	1.79	0.99	1.23	11.73	2.77	-2.82265	1.3625e-09	4.49561e-08	down	-2.31845	1.80739e-06	3.0418e-05	down
TRINITY_DN19710_c0_g1	12.18	3.37	6.89	0.06	1.04	0.17	11.72	0.49	-4.52996	2.86647e-18	3.88594e-16	down	-4.91151	3.02493e-18	4.77216e-16	down	LTPG2_ARATH	Non-specific lipid transfer protein GPI-anchored 2
TRINITY_DN29709_c1_g4	9.64	6.92	10.9	5.38	4.24	4.35	11.72	4.38	-1.16771	0.00377741	0.0236914	down	-1.63928	0.000231717	0.00224509	down	ADR1_ARATH	Disease resistance protein ADR1
TRINITY_DN23728_c0_g1	14.48	9.53	8.12	26.94	16.78	29.93	11.7	27.47	1.3569	0.000418427	0.00367785	up	1.35046	0.00138425	0.0104293	up	P2C48_ORYSJ	Probable protein phosphatase 2C 48
TRINITY_DN27653_c2_g1	7.83	4.93	10.08	33.08	29.6	40.06	11.7	42.19	1.92262	7.83124e-07	1.42442e-05	up	1.61756	0.000129023	0.00134143	up	AVT1_YEAST	Vacuolar amino acid transporter 1
TRINITY_DN29440_c0_g2	11.18	21.16	15.11	4.24	5.08	5.77	11.68	5.26	-1.77887	6.98389e-05	0.000762791	down	-1.38251	0.0053233	0.0320537	down
TRINITY_DN29667_c2_g1	7.57	3.64	9.92	22.33	16.41	20.53	11.68	36.06	1.1128	0.00407144	0.0251958	up	1.29436	0.00217253	0.0152182	up
TRINITY_DN20911_c0_g1	18.89	20.54	11.05	52.45	40.43	60.46	11.68	38.48	1.54734	0.000266319	0.00246792	up	1.3377	0.00335094	0.0218253	up	GSTT1_ARATH	Glutathione S-transferase T1
TRINITY_DN25746_c0_g3	11.86	11.83	8.49	2.71	2.06	3.14	11.67	4.29	-2.22197	3.22778e-08	8.00224e-07	down	-1.639	0.000145951	0.00149727	down
TRINITY_DN23255_c4_g2	17.02	17.08	16.45	8.42	11.37	11.35	11.66	7.63	-1.50832	0.00015158	0.00150358	down	-1.64438	0.000206247	0.00202481	down
TRINITY_DN18962_c0_g1	2.2	6.47	14.15	22.22	40.55	11.95	11.65	33.38	1.44144	0.000258015	0.00240019	up	1.2308	0.00424722	0.0266673	up
TRINITY_DN17668_c0_g1	8.38	4.86	9.62	20.03	32.08	27.08	11.65	46.66	1.6179	3.38697e-05	0.000401687	up	1.78406	3.0285e-05	0.00037492	up
TRINITY_DN16211_c0_g1	8.98	34.12	13.24	109.95	72.58	84.05	11.65	72.11	1.92676	9.6606e-07	1.71175e-05	up	2.45416	2.84463e-08	7.43642e-07	up
TRINITY_DN22068_c0_g2	11.75	9.07	13.06	4.08	5.13	7.05	11.6	4.84	-1.25883	0.00200446	0.0139956	down	-1.48319	0.00105202	0.00830197	down
TRINITY_DN28636_c2_g3	2.61	8.74	5.28	3.59	2.45	2.87	11.59	3.97	-1.21055	0.00501417	0.0298901	down	-1.80263	8.25021e-05	0.00090981	down	KCS6_ARATH	3-ketoacyl-CoA synthase 6
TRINITY_DN22972_c2_g1	5.74	3.39	5.89	0.94	0.91	0.68	11.58	2.51	-2.53014	2.78937e-08	7.00654e-07	down	-2.30614	4.27667e-07	8.33399e-06	down	HEX6_RICCO	Hexose carrier protein HEX6
TRINITY_DN22987_c0_g2	6.89	10.11	7.55	3.85	4.36	5.04	11.58	6.1	-1.26364	0.00111033	0.00848953	down	-1.20914	0.00433564	0.0270866	down
TRINITY_DN16089_c0_g2	9.08	9.67	9.52	3.28	2.84	2.79	11.57	2.65	-1.79688	6.30609e-06	9.01838e-05	down	-2.27777	2.48691e-07	5.12421e-06	down	NCS_THLFG	S-norcoclaurine synthase
TRINITY_DN25569_c0_g1	10.33	12.09	10.67	48.46	43.46	59.16	11.57	49.91	1.95787	5.16461e-07	9.80788e-06	up	1.89682	9.09479e-06	0.000129462	up	FATB_ARATH	Palmitoyl-acyl carrier protein thioesterase, chloroplastic
TRINITY_DN16948_c0_g1	4.82	11.68	4.71	23.43	11.67	21.08	11.56	31.5	1.12206	0.00499508	0.029796	up	1.13892	0.00766087	0.043278	up	PPD4_ARATH	PsbP domain-containing protein 4, chloroplastic
TRINITY_DN27949_c0_g2	15.34	11.94	10.18	62.27	88.21	89.08	11.55	105.81	2.58846	5.68712e-10	2.0241e-08	up	2.94047	1.36857e-10	5.8698e-09	up	RBOHA_ARATH	Respiratory burst oxidase homolog protein A
TRINITY_DN25931_c4_g1	11.19	16.67	22.64	0.83	0	0.87	11.53	0	-4.76051	2.70209e-08	6.81566e-07	down	-8.31576	2.09586e-08	5.67949e-07	down
TRINITY_DN27732_c1_g1	6.38	6.83	8.08	35.64	27.99	36.55	11.53	49.51	1.48505	0.000129143	0.00130681	up	1.37697	0.00107098	0.00841498	up	GATA_AEDAE	Glutamyl-tRNA(Gln) amidotransferase subunit A, mitochondrial {ECO:0000255|HAMAP-Rule:MF_03150}
TRINITY_DN28233_c2_g2	21.14	7.77	7.47	3.45	3.9	6.47	11.52	3.59	-2.18993	1.5051e-07	3.2544e-06	down	-2.96079	5.46094e-10	2.06837e-08	down	SWT13_ORYSJ	Bidirectional sugar transporter SWEET13
TRINITY_DN15032_c0_g1	32.82	50.11	24.5	16.12	7.65	10.07	11.51	3.06	-1.90503	2.36519e-05	0.000292686	down	-2.13591	0.000339487	0.0031233	down	TKTC_MAIZE	Transketolase, chloroplastic
TRINITY_DN26670_c2_g2	12.88	13.57	11.38	5.94	7.52	5.24	11.51	5.62	-1.31094	0.000872326	0.00689705	down	-1.2996	0.00278557	0.0187041	down	DNJ16_ARATH	Chaperone protein dnaJ 16
TRINITY_DN25085_c0_g3	6.71	8.82	8.74	3.5	3.08	3.4	11.5	4.32	-1.39672	0.000473724	0.00409332	down	-1.59022	0.000283063	0.00267771	down	SCP34_ARATH	Serine carboxypeptidase-like 34
TRINITY_DN20267_c0_g1	12.61	8.51	3.29	0.9	0	0.15	11.49	0.21	-4.73505	1.03983e-20	1.81824e-18	down	-5.78083	3.29469e-22	9.1258e-20	down	AAP6_ARATH	Amino acid permease 6
TRINITY_DN26424_c8_g1	7.49	2.12	6.21	0.42	0.66	0.98	11.47	1.93	-3.07696	4.11651e-09	1.24064e-07	down	-2.79103	2.04561e-08	5.56826e-07	down
TRINITY_DN26539_c0_g2	20.22	18.95	38.07	263.49	341.38	243.83	11.43	235.07	4.13512	4.75098e-22	1.01775e-19	up	4.50393	5.92995e-21	1.40633e-18	up
TRINITY_DN18591_c0_g1	5.37	6.5	5.2	1.72	2.1	2.42	11.42	3.81	-1.44316	0.000432428	0.00378254	down	-1.69163	0.000119235	0.00125041	down	YDIL_BACSU	Putative membrane peptidase YdiL
TRINITY_DN25051_c4_g1	11.24	11.68	10.04	1.59	3.61	3.53	11.41	5.12	-2.12903	2.15908e-06	3.48108e-05	down	-1.37874	0.00312939	0.0206117	down	TCP15_ARATH	Transcription factor TCP15
TRINITY_DN18991_c0_g2	8.21	17.58	17.97	1.67	0.33	0.57	11.39	0.67	-4.05914	2.60983e-17	3.00845e-15	down	-4.54916	3.54189e-16	3.9302e-14	down
TRINITY_DN28805_c0_g2	18.92	9.14	10.28	3.23	5.78	7.52	11.39	5.38	-1.08961	0.00881008	0.0476168	down	-1.20096	0.0064072	0.0374014	down	YG31B_YEAST	Transposon Ty3-G Gag-Pol polyprotein
TRINITY_DN21249_c0_g1	5.86	7.64	6.79	3.37	1.23	1.95	11.34	1.53	-2.10989	1.74936e-07	3.72469e-06	down	-2.85747	3.33254e-10	1.31579e-08	down	CLPE_BACSU	ATP-dependent Clp protease ATP-binding subunit ClpE
TRINITY_DN22215_c0_g4	7.05	8.24	7.36	4.15	3.54	2.43	11.33	5.31	-1.34011	0.00105777	0.00814275	down	-1.30512	0.0029614	0.0196731	down	KSG9_ARATH	Shaggy-related protein kinase iota
TRINITY_DN18586_c0_g1	12.01	9.81	12.11	3.32	3.47	3.02	11.32	4.51	-1.98403	6.91005e-07	1.27545e-05	down	-1.56643	0.000289139	0.00272504	down
TRINITY_DN16627_c0_g1	1.57	22.21	3.92	1.75	1.16	2.89	11.31	1.67	-3.18906	1.64068e-13	1.07583e-11	down	-3.57411	2.03422e-13	1.44163e-11	down	RADL6_ARATH	Protein RADIALIS-like 6
TRINITY_DN24651_c1_g6	15.54	7.94	17.03	3.26	3.28	3.9	11.31	3.37	-2.13029	6.14958e-07	1.14856e-05	down	-1.96876	3.45024e-05	0.000419967	down
TRINITY_DN25731_c2_g1	19.02	1.2	5.53	1.44	2.13	1.09	11.29	2.44	-2.34715	1.11227e-08	3.04306e-07	down	-2.40447	6.98176e-08	1.64823e-06	down	CSLE1_ORYSJ	Cellulose synthase-like protein E1
TRINITY_DN25729_c0_g1	11.05	9.3	11.3	26.59	48.75	33.43	11.29	38.42	1.04726	0.00614774	0.0354726	up	1.56352	0.00022619	0.00219564	up	Y1561_ARATH	Probable LRR receptor-like serine/threonine-protein kinase At1g56130
TRINITY_DN29322_c1_g1	27.34	13.86	37.75	63.12	64.13	53.07	11.29	51.08	1.27347	0.00184705	0.0130911	up	2.03131	1.48405e-05	0.00019981	up
TRINITY_DN14858_c0_g1	3.49	8.55	11.1	5.19	3.61	3.06	11.28	4.52	-1.16511	0.00331009	0.0212207	down	-1.44138	0.000885496	0.00714481	down	NIP11_MAIZE	Aquaporin NIP1-1
TRINITY_DN24534_c1_g6	13.73	10.45	19.84	44.66	63.64	38.4	11.28	76.94	1.54577	7.89232e-05	0.000850209	up	2.54691	9.44124e-09	2.79197e-07	up
TRINITY_DN14806_c0_g1	5.57	5.59	5.93	1.29	2.92	3.09	11.27	3.93	-1.44016	0.00105248	0.00810888	down	-1.74259	0.000168097	0.00168994	down	CTL1_ARATH	Chitinase-like protein 1
TRINITY_DN16108_c0_g1	5.71	7.23	5.9	2.84	2.29	2.58	11.24	3.65	-1.54955	0.000217363	0.00207333	down	-1.8513	4.35058e-05	0.000515043	down	HS188_ORYSJ	18.8 kDa class V heat shock protein
TRINITY_DN27089_c0_g2	7.25	3.2	4.13	0.64	1.96	0.76	11.24	3.69	-2.24362	5.93117e-08	1.3927e-06	down	-1.74905	5.20306e-05	0.000603931	down	U73C3_ARATH	UDP-glycosyltransferase 73C3
TRINITY_DN17427_c0_g1	8.49	8.8	8.13	29.42	27.07	27.53	11.24	35.68	1.52665	0.000100006	0.00104892	up	1.43126	0.000791196	0.00649221	up
TRINITY_DN21708_c2_g3	49.03	35.35	70.21	153.59	235.93	222.3	11.23	48.55	1.79041	9.48865e-06	0.000128972	up	1.86992	0.000131968	0.00136774	up
TRINITY_DN27816_c0_g1	19.86	10.83	9.35	35.78	40.06	31.85	11.22	30.84	1.50219	9.93287e-05	0.00104363	up	1.55241	0.000250089	0.00239812	up
TRINITY_DN17466_c0_g1	8.53	8.12	11.17	1.55	1.81	1.97	11.21	1.49	-2.79288	3.96339e-08	9.64106e-07	down	-3.26716	6.86977e-09	2.08944e-07	down
TRINITY_DN20480_c0_g1	5.47	6.28	8.63	7.59	2.22	3.84	11.2	5.37	-1.1255	0.00544965	0.0320897	down	-1.35144	0.0020369	0.0144052	down	GSXL8_ARATH	Flavin-containing monooxygenase FMO GS-OX-like 8
TRINITY_DN22258_c4_g19	10.31	5.51	8.6	6.45	2.81	3.69	11.19	5.54	-1.09719	0.00490767	0.0293714	down	-1.23244	0.00387371	0.0246204	down
TRINITY_DN18832_c1_g2	21.14	0.6	7.35	3.13	2.24	1.88	11.12	3.8	-1.96802	1.26653e-06	2.17828e-05	down	-1.89241	1.41728e-05	0.000192535	down	JI60_HORVU	60 kDa jasmonate-induced protein
TRINITY_DN16458_c0_g1	7.69	6.7	7.36	27.48	20.73	31.27	11.09	34.74	1.52437	8.13337e-05	0.000873318	up	1.38534	0.000987145	0.00785322	up	HXK8_ORYSJ	Hexokinase-8
TRINITY_DN25255_c1_g5	12.71	8.47	11.85	5.4	3.32	3.05	11.07	4.54	-1.66671	2.91218e-05	0.000351014	down	-1.52093	0.000486227	0.00426772	down	SCL9_ARATH	Scarecrow-like protein 9
TRINITY_DN22353_c2_g1	10.58	5.98	10.48	56.86	49.87	77.93	11.06	63.51	2.73596	2.59383e-11	1.1634e-09	up	2.45297	3.12716e-08	8.06461e-07	up	AAP7_ARATH	Probable amino acid permease 7
TRINITY_DN24517_c0_g1	4.83	5.18	6.68	2.15	1.21	0.91	11.05	4	-2.14132	3.432e-05	0.000405963	down	-1.70006	0.000381061	0.00345497	down	DCVR_MAIZE	Divinyl chlorophyllide a 8-vinyl-reductase, chloroplastic
TRINITY_DN18087_c1_g1	13.65	15.93	13.45	42.91	37.18	45.71	11.05	35.04	1.32209	0.000694424	0.00568674	up	1.45632	0.000712032	0.00592706	up	FB92_ARATH	F-box protein At1g78280
TRINITY_DN26962_c0_g1	10.25	7.19	7.57	36.94	47.14	59.41	11.03	63.77	2.28175	6.88131e-09	1.96742e-07	up	2.29376	1.06821e-07	2.41647e-06	up	Y1770_SYNY3	Uncharacterized protein sll1770
TRINITY_DN23989_c0_g1	9.55	12.79	9.49	35.64	40.55	37.41	10.98	35.88	1.45724	0.00016851	0.00165609	up	1.52449	0.000330472	0.00305741	up	CIPKX_ORYSJ	CBL-interacting protein kinase 33
TRINITY_DN17765_c0_g1	3.51	10.73	7.07	41.17	43.83	40.65	10.98	62.97	2.29738	2.23923e-08	5.74424e-07	up	2.2811	2.57063e-07	5.25494e-06	up
TRINITY_DN25533_c2_g1	27.12	5.34	12.21	3.2	7.17	4.35	10.97	3.71	-1.68989	4.10763e-05	0.000476385	down	-1.45602	0.000933803	0.00748797	down	PEAM2_ARATH	Phosphomethylethanolamine N-methyltransferase
TRINITY_DN27716_c3_g1	8.88	8.62	7.92	17.66	25.15	32.17	10.96	35.09	1.40208	0.000293493	0.00268671	up	1.57586	0.000205579	0.00201879	up	UVR8_ARATH	Ultraviolet-B receptor UVR8
TRINITY_DN26061_c1_g2	6.22	7.85	6.39	18.81	17.46	25.54	10.93	30.59	1.44068	0.000242116	0.0022739	up	1.25739	0.00302891	0.0200436	up	WNK1_ORYSJ	Probable serine/threonine-protein kinase WNK1
TRINITY_DN29385_c1_g4	13.7	5.71	14.68	4.59	7.16	4.23	10.88	5.14	-1.25475	0.00131756	0.00984161	down	-1.26033	0.00348231	0.0225353	down
TRINITY_DN16043_c1_g1	13.22	6.77	7.95	42.06	36.56	43.6	10.88	39.86	1.63332	2.99455e-05	0.000359624	up	1.49901	0.000458916	0.00405054	up
TRINITY_DN21467_c0_g1	5.23	8.28	11.08	1.07	1.1	1.12	10.86	1.79	-2.98019	1.11708e-12	6.31781e-11	down	-2.50638	1.8271e-08	5.03007e-07	down
TRINITY_DN26480_c0_g1	7.16	4.06	7.19	3.23	1.48	2.19	10.86	3.84	-1.75741	1.87567e-05	0.000237883	down	-1.98539	9.04087e-06	0.000128798	down
TRINITY_DN28498_c0_g3	6.32	12.34	8.36	45.08	79.78	43.55	10.86	98.29	3.26848	2.98566e-14	2.21908e-12	up	3.27649	1.15895e-12	7.22552e-11	up	YL572_MIMIV	Putative AAA family ATPase L572
TRINITY_DN16943_c0_g1	5.53	1.65	11.86	0.19	0	1.87	10.83	0.46	-3.39815	5.91668e-12	2.97445e-10	down	-4.79615	5.94609e-17	7.70549e-15	down
TRINITY_DN17984_c1_g2	24.45	10.27	24.54	1.46	1.95	1.28	10.82	2.26	-3.49394	3.47454e-08	8.55541e-07	down	-2.53459	0.000118807	0.00124665	down
TRINITY_DN25051_c4_g5	15	14.23	15.11	2.8	5.03	4.63	10.82	3.72	-2.04647	1.11268e-06	1.94281e-05	down	-1.60541	0.000542951	0.00469071	down	TCP15_ARATH	Transcription factor TCP15
TRINITY_DN26352_c0_g2	11.55	9.51	9.15	3	2.64	2.59	10.81	3.76	-1.99786	1.3329e-05	0.000175503	down	-1.72563	0.000430434	0.0038252	down
TRINITY_DN23848_c1_g1	15.96	6.96	12.59	2	2.37	3.21	10.79	1.86	-2.60714	4.27102e-10	1.54904e-08	down	-3.06385	1.6098e-10	6.80789e-09	down
TRINITY_DN15488_c0_g1	2.37	16.2	7.34	1.66	0.9	1.18	10.78	1.17	-3.07157	1.85205e-12	1.00055e-10	down	-3.41461	2.13615e-12	1.28541e-10	down
TRINITY_DN20985_c0_g3	16.52	3.08	8.87	4.11	6.37	2.58	10.78	5.54	-1.45773	0.000653891	0.00540617	down	-1.52037	0.00079351	0.00650972	down
TRINITY_DN18602_c0_g1	6.93	6.16	7.61	8.83	24.63	12.36	10.78	43.53	1.151	0.00332008	0.0212772	up	2.01749	3.05508e-06	4.83866e-05	up	PYRG1_CRIGR	CTP synthase 1 {ECO:0000305}
TRINITY_DN22458_c1_g4	4.14	10.98	8.04	1.53	0.91	1.12	10.75	1.86	-2.93867	1.692e-09	5.46818e-08	down	-2.75106	8.10441e-08	1.88626e-06	down	FAD3C_SOYBN	Omega-3 fatty acid desaturase, chloroplastic
TRINITY_DN28383_c0_g1	10.61	2.54	2.97	17.21	18.22	13.31	10.69	27.47	1.22613	0.00216151	0.0149139	up	1.27545	0.00275199	0.0185261	up	FBL3_ARATH	F-box/LRR-repeat protein 3
TRINITY_DN17142_c0_g4	6.32	2.86	4.9	0.56	1.07	0.71	10.68	2.22	-2.75248	4.52141e-10	1.63167e-08	down	-2.48859	4.31018e-08	1.06391e-06	down	HPR3_ARATH	Glyoxylate/hydroxypyruvate reductase HPR3
TRINITY_DN24193_c1_g2	13.28	6.7	6.38	4.41	1.64	1.93	10.64	4	-2.04863	5.71606e-07	1.07536e-05	down	-1.9396	1.28267e-05	0.000176294	down	PTR27_ARATH	Protein NRT1/ PTR FAMILY 6.2
TRINITY_DN19318_c3_g3	4.39	7.33	9.67	30.07	30.15	24.93	10.61	54.49	1.76322	6.43617e-06	9.16098e-05	up	2.13985	7.03916e-07	1.29732e-05	up
TRINITY_DN28981_c1_g2	9.62	6.34	6.61	31.2	36.35	33.24	10.6	57.59	1.98868	7.55008e-07	1.37535e-05	up	2.21589	4.37221e-07	8.50647e-06	up	SAC2_ARATH	Phosphoinositide phosphatase SAC2
TRINITY_DN20710_c0_g2	4.24	11.48	6.88	2.99	3.23	3.52	10.59	3.91	-1.48491	0.00021788	0.002077	down	-1.65783	0.000171057	0.0017179	down	PPR28_ARATH	Pentatricopeptide repeat-containing protein At1g09900
TRINITY_DN23542_c0_g1	10.52	16.2	8.67	128.5	87.37	126.81	10.59	95.61	2.88944	9.29184e-13	5.34702e-11	up	2.85559	1.16082e-10	5.0263e-09	up	SSY1_ORYSI	Soluble starch synthase 1, chloroplastic/amyloplastic
TRINITY_DN17809_c1_g4	12.79	6.54	11.13	6.93	4.79	5.94	10.58	4.79	-1.10337	0.00578175	0.0337161	down	-1.47354	0.000844762	0.00687115	down
TRINITY_DN23687_c0_g1	12.41	10.1	13.67	7.14	3.2	5.75	10.57	4.37	-1.31569	0.0014971	0.0109561	down	-1.52034	0.000770562	0.00634874	down	PSKR2_ARATH	Phytosulfokine receptor 2
TRINITY_DN20086_c2_g1	9.1	9.1	9.8	19.64	32.46	42.37	10.57	30.06	1.49393	0.000196726	0.00189582	up	1.34487	0.00222181	0.0154941	up
TRINITY_DN23735_c1_g1	3.13	12.17	4.72	0.42	0.73	0.51	10.55	1.41	-3.29092	5.39957e-14	3.85489e-12	down	-3.02809	6.34811e-11	2.88287e-09	down	CSLG1_ARATH	Cellulose synthase-like protein G1
TRINITY_DN20958_c1_g3	6.78	3.35	5.27	2.77	1.7	0.6	10.55	2.71	-1.82524	0.000237323	0.00223107	down	-2.06686	3.76095e-05	0.000453677	down	RGA2_SOLBU	Disease resistance protein RGA2
TRINITY_DN21553_c6_g2	4.87	7.52	8.02	3.13	1.6	1.52	10.55	2.79	-1.87195	5.48443e-05	0.000617655	down	-2.09805	1.81784e-05	0.000239856	down
TRINITY_DN29533_c1_g1	4.98	3.83	5.2	17.87	24.34	22.68	10.55	65.07	2.06888	2.06047e-07	4.31601e-06	up	2.38168	4.63665e-08	1.13907e-06	up	P2C50_ORYSJ	Probable protein phosphatase 2C 50
TRINITY_DN19546_c4_g4	6.93	7.42	5.7	0.28	0.11	0.23	10.54	0.74	-5.20156	2.58257e-22	5.66538e-20	down	-4.05541	3.42474e-15	3.28748e-13	down	ATL72_ARATH	RING-H2 finger protein ATL72
TRINITY_DN28098_c0_g2	6.51	4.27	6.98	1.22	1.32	1.48	10.54	2.18	-2.34974	1.12964e-08	3.08591e-07	down	-2.55852	1.14706e-08	3.29281e-07	down	FAO2_LOTJA	Long-chain-alcohol oxidase FAO2
TRINITY_DN16452_c0_g2	23.45	13.47	23.9	58.43	70.04	74.46	10.53	32.6	1.51891	0.000108178	0.00112292	up	1.39671	0.00154834	0.0114799	up
TRINITY_DN22088_c0_g2	1.17	29.54	2.61	4.64	2.49	6.62	10.52	3.6	-1.25791	0.00140322	0.0103726	down	-1.46344	0.000887013	0.00715387	down	BAN_ARATH	Anthocyanidin reductase
TRINITY_DN17625_c4_g1	7.53	8.14	6.84	17.6	21.36	14.77	10.51	33.9	1.22356	0.00189694	0.0133739	up	1.56367	0.000263432	0.00251477	up	GEML1_ARATH	GEM-like protein 1
TRINITY_DN19711_c3_g1	22.19	32.69	30.69	11.19	6.45	9.13	10.5	1.78	-1.86174	0.000119143	0.00122236	down	-2.33245	0.000153941	0.00156815	down	HT1_ARATH	Serine/threonine-protein kinase HT1
TRINITY_DN28889_c0_g1	8.54	10.07	8.63	27.75	18.23	21.41	10.5	25.99	1.11465	0.00340409	0.0217309	up	1.09902	0.00842813	0.0468323	up	PXM16_ARATH	Zinc-metallopeptidase, peroxisomal
TRINITY_DN27230_c0_g1	9.7	4.94	8.81	16.93	15.4	14.96	10.48	23.3	1.08457	0.00492173	0.0294312	up	1.22461	0.00366102	0.0234949	up	SMAL1_XENLA	SWI/SNF-related matrix-associated actin-dependent regulator of chromatin subfamily A-like protein 1
TRINITY_DN27798_c1_g1	5.39	6.1	8.47	32.14	48.78	40.54	10.46	96.45	2.24825	1.76249e-08	4.61892e-07	up	2.99798	1.97103e-11	9.79709e-10	up	RPM1_ARATH	Disease resistance protein RPM1
TRINITY_DN23618_c0_g2	15.3	4.83	10.8	193.28	126.21	104.15	10.45	107.1	3.57191	1.44995e-17	1.75526e-15	up	3.1739	1.90427e-12	1.15353e-10	up	SL30A_ARATH	Serine/arginine-rich SC35-like splicing factor SCL30A
TRINITY_DN24700_c0_g1	7.15	7.56	9.43	17.32	20.94	24.74	10.42	25.37	1.33884	0.000545158	0.00461604	up	1.39857	0.000977419	0.00778684	up	YO059_YEAST	Putative lipase YOR059C
TRINITY_DN29118_c0_g2	5.29	6.61	5.65	1.79	1.38	1.07	10.41	2.88	-1.93387	1.00454e-06	1.77281e-05	down	-2.06501	1.79341e-06	3.01983e-05	down	SUBL_ARATH	Subtilisin-like protease
TRINITY_DN20988_c3_g4	5.94	4.7	7.07	2.26	2.32	2.3	10.4	3.01	-2.08637	2.23195e-07	4.62173e-06	down	-2.27749	2.13905e-07	4.49422e-06	down	Y3475_ARATH	Probable LRR receptor-like serine/threonine-protein kinase At3g47570
TRINITY_DN24753_c0_g3	4.85	5.87	4.12	13.98	14.46	13.55	10.39	35.69	1.26931	0.00171075	0.0122521	up	1.5583	0.000305109	0.00285185	up
TRINITY_DN18727_c0_g3	6.93	5.95	9.4	36.18	51.15	49.18	10.39	62.02	2.40807	1.48867e-08	3.9709e-07	up	2.34819	2.46037e-07	5.08107e-06	up
TRINITY_DN22223_c0_g2	9.25	6.48	16.42	1.19	1.52	0	10.38	0.56	-3.71839	2.1296e-15	1.85296e-13	down	-4.42749	2.0612e-15	2.05469e-13	down
TRINITY_DN23247_c0_g2	5.01	5.27	5.81	1.98	2.5	1.96	10.38	4.72	-1.47029	0.00023014	0.00217782	down	-1.27178	0.00298021	0.0197763	down	NORA_STAAS	Quinolone resistance protein NorA
TRINITY_DN20068_c0_g1	5.34	9.1	7.36	10.74	20.72	16.96	10.38	26.14	1.22298	0.00168353	0.0120907	up	1.30089	0.00215016	0.0150877	up	MD26B_ARATH	Probable mediator of RNA polymerase II transcription subunit 26b
TRINITY_DN18405_c0_g2	12.71	9.28	13.54	5.5	5.19	1.21	10.36	3.83	-2.13404	1.10259e-06	1.92799e-05	down	-1.75853	9.14616e-05	0.000995705	down	COL16_ARATH	Zinc finger protein CONSTANS-LIKE 16
TRINITY_DN14670_c0_g1	8.4	10.38	10.67	2.91	1.98	2.55	10.34	1.55	-2.15589	2.65821e-06	4.19868e-05	down	-2.97504	2.42192e-08	6.43334e-07	down
TRINITY_DN19873_c2_g5	8.24	2.96	7.1	0.12	0.6	0.27	10.33	1.53	-4.16259	6.04891e-13	3.61821e-11	down	-2.98789	1.15817e-08	3.31802e-07	down
TRINITY_DN17436_c0_g4	18.31	10.15	11.5	2.81	3.82	6.15	10.33	5.36	-2.66328	5.94963e-10	2.1113e-08	down	-2.06216	6.91413e-06	0.000102103	down
TRINITY_DN29025_c1_g4	30.97	14.96	27.91	2.17	6.92	7.04	10.32	3.16	-2.40221	8.36085e-07	1.50787e-05	down	-2.06157	0.000480429	0.00422398	down	PTR2_ARATH	Protein NRT1/ PTR FAMILY 8.3
TRINITY_DN15755_c0_g1	0.42	17.28	1.66	2.04	0.14	0.1	10.3	0.45	-3.4402	1.67412e-14	1.28655e-12	down	-4.729	8.26047e-19	1.43412e-16	down	SAG39_ORYSI	Senescence-specific cysteine protease SAG39 {ECO:0000305}
TRINITY_DN16689_c0_g1	5.44	10.28	7.11	2.56	2.88	2.69	10.3	4.08	-1.65439	4.06647e-05	0.000472065	down	-1.52223	0.000483789	0.00424968	down
TRINITY_DN20895_c1_g2	24.3	13.25	24.88	38.65	73.69	59.02	10.29	31.52	1.26359	0.00468436	0.0282592	up	1.37037	0.00783513	0.0441388	up	NAC48_ORYSJ	NAC domain-containing protein 48
TRINITY_DN17552_c0_g5	10	3.65	7.22	3.11	2.68	2.91	10.26	4.54	-1.33021	0.000819204	0.00655291	down	-1.31155	0.002251	0.015668	down
TRINITY_DN29197_c1_g2	6.72	12.31	9.72	7.06	27.84	36.5	10.26	24.41	1.26886	0.00105539	0.00812893	up	1.28979	0.00237242	0.0163937	up	ENDO1_ARATH	Endonuclease 1
TRINITY_DN29087_c2_g2	6.85	6.65	4.9	26.82	19.33	25.24	10.26	41.29	1.88952	1.68151e-06	2.78809e-05	up	1.75471	4.08731e-05	0.000487695	up	CAX1A_ORYSJ	Vacuolar cation/proton exchanger 1a
TRINITY_DN20692_c1_g2	6.06	8.62	6.42	26.51	16.12	18.03	10.24	26.66	1.18321	0.00215221	0.0148554	up	1.12121	0.00774151	0.043686	up	ACR4_ARATH	ACT domain-containing protein ACR4 {ECO:0000305}
TRINITY_DN18847_c0_g3	12.22	2.82	7.01	0.78	1.03	0.4	10.23	2.02	-3.42983	9.1658e-12	4.48938e-10	down	-2.55919	1.70062e-07	3.64812e-06	down	MDR_ORYSJ	Putative multidrug resistance protein
TRINITY_DN25614_c0_g1	7.86	8.3	6.34	23.93	18.26	17.51	10.23	36.04	1.30209	0.00111469	0.00851925	up	1.68551	0.000108085	0.0011454	up	GID1_ORYSJ	Gibberellin receptor GID1
TRINITY_DN18174_c2_g1	4.53	4.39	5.3	12.95	27.51	23.28	10.2	42.04	1.92383	7.3042e-06	0.000102514	up	1.86255	3.49053e-05	0.000424728	up
TRINITY_DN20545_c0_g1	8.08	1.85	5.96	2.29	1.64	2.12	10.18	3.96	-1.5007	0.000137004	0.00137482	down	-1.29004	0.00226757	0.0157635	down	TF29_SCHPO	Transposon Tf2-9 polyprotein
TRINITY_DN15855_c0_g1	4.87	5.72	3.91	2.85	1.61	3.09	10.17	4.11	-1.1738	0.00376549	0.0236337	down	-1.52578	0.000473957	0.00417214	down	ADPRM_ORYSJ	Manganese-dependent ADP-ribose/CDP-alcohol diphosphatase
TRINITY_DN28286_c0_g3	17.69	18.57	18.79	7.55	6.16	6.59	10.15	5.05	-1.72585	2.05941e-05	0.000258918	down	-1.26969	0.00506806	0.0308083	down
TRINITY_DN23565_c1_g1	1.91	7.2	5.14	3.22	1.4	1.31	10.14	3.13	-1.44818	0.000370622	0.00329743	down	-1.79705	4.45007e-05	0.00052545	down	BBX22_ARATH	B-box zinc finger protein 22 {ECO:0000303|PubMed:19920209}
TRINITY_DN23430_c0_g1	21.51	11.2	26.1	47.2	69.31	44	10.14	36.37	1.28645	0.000820875	0.00655903	up	1.69863	7.78959e-05	0.00086701	up
TRINITY_DN16785_c0_g1	6.34	5.03	6.6	3.53	1.79	2.18	10.13	4.19	-1.43164	0.000587336	0.00491626	down	-1.56908	0.000419353	0.00373771	down
TRINITY_DN23603_c1_g1	10.51	10.52	10.53	43.35	36.09	49.34	10.13	40.52	1.73165	1.61112e-05	0.000207678	up	1.67018	0.000139312	0.00143403	up	NFYB3_ORYSJ	Nuclear transcription factor Y subunit B-3
TRINITY_DN29576_c1_g1	13.74	12.41	22.62	56.97	90.38	44.2	10.13	60.85	1.7552	1.13414e-05	0.000151593	up	2.34033	2.12402e-07	4.46783e-06	up
TRINITY_DN20808_c3_g1	7.96	1.87	6.17	1.27	0.78	1.16	10.12	1.93	-2.48085	2.20392e-06	3.54075e-05	down	-2.5768	5.1229e-07	9.75771e-06	down
TRINITY_DN26807_c2_g1	8	8.91	5.26	33.34	36.61	49.68	10.12	68.49	2.17435	9.04134e-08	2.04922e-06	up	2.43175	4.82097e-08	1.18115e-06	up	ACCO1_ORYSJ	1-aminocyclopropane-1-carboxylate oxidase 1
TRINITY_DN17609_c0_g1	7.4	5.96	9.2	2.55	2.6	0.24	10.11	2.42	-2.118	2.26765e-06	3.62704e-05	down	-2.31501	7.23998e-07	1.33149e-05	down
TRINITY_DN20941_c3_g1	1.94	6.65	5.92	0.59	0.18	0.3	10.1	0.36	-4.26451	1.38558e-16	1.44116e-14	down	-5.1662	2.43537e-19	4.62657e-17	down	ARR8_ARATH	Two-component response regulator ARR8
TRINITY_DN22468_c0_g2	7.53	6.51	9.19	0.35	0.25	0.05	10.08	0.6	-5.23058	2.09289e-24	6.15888e-22	down	-4.46312	4.20927e-18	6.44445e-16	down	DRL21_ARATH	Putative disease resistance protein At3g14460
TRINITY_DN22473_c0_g1	8.21	9.89	6.71	31.11	24.01	25.14	10.08	31.24	1.49135	0.000124916	0.00126972	up	1.41331	0.00086956	0.00703657	up	DNJB1_BOVIN	DnaJ homolog subfamily B member 1
TRINITY_DN18394_c0_g1	12.05	7.06	9.56	5.8	6.65	3.93	10.07	3.74	-1.45847	0.000387633	0.00343302	down	-1.80602	0.00010316	0.0011019	down
TRINITY_DN20729_c0_g1	6.97	6.19	6.4	2.82	3.93	3.29	10.07	5.32	-1.18611	0.00257597	0.0172112	down	-1.18388	0.00555259	0.0331975	down	BUB1_ARATH	Mitotic checkpoint serine/threonine-protein kinase BUB1
TRINITY_DN20483_c1_g1	0.48	39.16	3.8	0.85	0.56	2.39	10.06	0.47	-3.9566	5.85878e-14	4.13863e-12	down	-4.49676	1.05811e-11	5.55622e-10	down	PER52_ARATH	Peroxidase 52
TRINITY_DN27591_c1_g1	5.89	11.86	9.8	2.32	4.17	2.87	10.04	4.5	-1.40077	0.000489312	0.00420992	down	-1.25907	0.00382282	0.0243866	down	RNHX1_ARATH	Putative ribonuclease H protein At1g65750
TRINITY_DN26840_c0_g1	16.1	6.21	11.12	19.24	21.72	22.15	10.04	23.12	1.02742	0.00781152	0.043231	up	1.12718	0.00817698	0.0457449	up	SYP43_ARATH	Syntaxin-43
TRINITY_DN23360_c1_g1	7.48	2.5	5.84	32.4	78.85	41.66	10.04	122.93	3.21166	9.62252e-15	7.65487e-13	up	3.61338	3.48186e-15	3.33349e-13	up	TPP9_ORYSJ	Probable trehalose-phosphate phosphatase 9
TRINITY_DN22310_c2_g1	13.52	6.11	13.56	1.06	1.55	1.99	10.02	1.82	-3.15239	5.86411e-14	4.13863e-12	down	-3.20744	2.20782e-12	1.32415e-10	down	RPM1_ARATH	Disease resistance protein RPM1
TRINITY_DN20705_c2_g1	9.33	4.29	7.92	2.63	2.3	2.71	10.02	3.68	-1.76501	2.68827e-05	0.000327404	down	-1.66863	0.000201366	0.00198063	down
TRINITY_DN21491_c0_g1	10.89	40.1	20.15	0.14	0.14	0.28	10.01	1.51	-4.72591	2.8536e-13	1.77473e-11	down	-3.14821	1.2124e-07	2.69559e-06	down
TRINITY_DN24212_c0_g2	1.41	2.89	9.44	29.5	100.29	47.84	10.01	171.97	3.5041	3.12978e-16	3.11224e-14	up	3.884	1.08882e-16	1.34839e-14	up
TRINITY_DN24288_c4_g5	4.75	2.81	4.35	7.19	12.86	7.47	10	25.1	1.04634	0.00814123	0.0447366	up	1.1322	0.00751748	0.0426079	up
TRINITY_DN20359_c0_g1	8.82	2.08	1.74	21.87	30.58	24.21	10	33.34	1.74091	4.25297e-05	0.000492294	up	1.61147	0.000328516	0.00304242	up	HFA1D_ARATH	Heat stress transcription factor A-1d
TRINITY_DN15241_c0_g2	3.34	3.61	3.07	11.77	11.55	9.89	10	35.57	1.50645	0.000197342	0.00189973	up	1.60851	0.000174748	0.00175013	up
TRINITY_DN54733_c0_g1	7.54	5.92	8.24	0.42	1.25	0.73	9.99	1.01	-3.33847	7.18652e-11	2.97624e-09	down	-3.52532	7.71787e-11	3.45306e-09	down
TRINITY_DN23765_c0_g1	17.95	8.7	10.03	7.28	4.98	6.04	9.99	5.25	-1.13505	0.00452212	0.0274681	down	-1.26894	0.0037676	0.0240809	down	FAS1_ORYSJ	Chromatin assembly factor 1 subunit FSM
TRINITY_DN15019_c0_g1	10.44	22.53	29.68	9.74	6	3.08	9.93	3.86	-1.47357	0.000950377	0.00743459	down	-1.67697	0.00170093	0.0124057	down
TRINITY_DN20507_c3_g1	3.3	5.89	2.97	2	2.73	1.9	9.93	4.54	-1.12378	0.00757817	0.0421675	down	-1.3523	0.00221108	0.0154346	down
TRINITY_DN17193_c2_g5	6.79	3.03	6.52	2.08	2.47	2.06	9.92	3.42	-1.50468	0.000211559	0.00202528	down	-1.72399	8.32845e-05	0.000917697	down
TRINITY_DN26513_c2_g2	12.93	9.2	11.19	21.65	39.02	35.9	9.92	27.51	1.47461	0.000252208	0.00235281	up	1.23147	0.00608067	0.0357597	up	HAK11_ORYSJ	Probable potassium transporter 11
TRINITY_DN26491_c2_g1	3.99	5.03	4.35	2.03	1.34	1.84	9.9	3.15	-1.74357	1.71332e-05	0.000219213	down	-1.75456	5.99558e-05	0.000683259	down	NAT12_ARATH	Nucleobase-ascorbate transporter 12
TRINITY_DN29654_c3_g3	13.71	12.23	23.04	50.11	116.3	45.02	9.89	52.33	1.90485	3.06081e-05	0.000366851	up	2.15766	2.10558e-05	0.000272277	up
TRINITY_DN23632_c0_g6	1.77	6.4	2.81	1.17	0.17	0.32	9.88	1.26	-2.97669	1.1786e-07	2.5965e-06	down	-3.18828	1.97829e-09	6.67121e-08	down	MRH1_ARATH	Probable LRR receptor-like serine/threonine-protein kinase MRH1
TRINITY_DN22354_c0_g3	6.12	2.86	8.94	0.81	2.59	1.7	9.86	2.23	-1.96719	0.000259572	0.00241157	down	-2.36699	1.03855e-05	0.000145778	down
TRINITY_DN25492_c1_g2	16.6	14.73	22.34	2.37	2.35	3.73	9.85	1.03	-2.85713	2.23882e-09	7.12093e-08	down	-3.467	1.41528e-08	3.9809e-07	down
TRINITY_DN27271_c3_g1	24.53	14.52	14.75	17.82	19.86	26.19	9.84	24.38	1.06604	0.00791622	0.0437459	up	1.24543	0.00438386	0.027336	up	WAKLG_ARATH	Wall-associated receptor kinase-like 8
TRINITY_DN25724_c2_g1	6.13	5.02	4.97	3.63	2.08	3.21	9.83	3.6	-1.04665	0.0072891	0.0408163	down	-1.69062	8.77202e-05	0.000961028	down	GATA4_ARATH	GATA transcription factor 4
TRINITY_DN21705_c1_g1	7.51	6.22	7.04	2.35	3.65	4.03	9.82	4.83	-1.23756	0.00377101	0.0236601	down	-1.23314	0.00662469	0.0383315	down
TRINITY_DN27284_c0_g6	7.24	8.06	8.04	18.27	24.55	22.72	9.79	28	1.2787	0.00108231	0.00830284	up	1.3251	0.00193348	0.0137751	up	KCY4_ORYSJ	Probable UMP/CMP kinase 4
TRINITY_DN25841_c0_g1	5.85	2.47	4.71	35.11	22.54	36.78	9.78	50.88	2.69827	2.11176e-11	9.67561e-10	up	2.31336	9.34423e-08	2.1405e-06	up	SPXM2_ORYSJ	SPX domain-containing membrane protein Os04g0573000
TRINITY_DN19080_c0_g1	6.71	8.52	8.42	38.59	13.72	31.67	9.77	26.72	1.56767	6.00492e-05	0.000665505	up	1.22395	0.00391101	0.0248357	up	IPYR_HORVD	Soluble inorganic pyrophosphatase
TRINITY_DN29725_c7_g3	10.69	5.26	7.8	3.11	1.75	2.17	9.76	3.27	-1.93038	7.32938e-06	0.000102787	down	-1.79954	0.000108866	0.00115267	down
TRINITY_DN27879_c3_g5	18.75	13.6	14.79	7.29	7.62	6.31	9.76	3.59	-1.34836	0.000801728	0.00643587	down	-1.66507	0.000340358	0.00312656	down
TRINITY_DN26770_c0_g1	10.32	1.95	5.85	2.95	2.56	2.17	9.76	4.97	-1.37277	0.000725455	0.00590611	down	-1.19338	0.00572987	0.0340443	down
TRINITY_DN19528_c1_g3	10.61	2.37	9.53	1.24	1.84	1.51	9.75	2.44	-2.5602	1.51964e-09	4.97331e-08	down	-2.2538	6.3796e-07	1.19322e-05	down	CRK32_ARATH	Putative cysteine-rich receptor-like protein kinase 32
TRINITY_DN28136_c1_g5	9.64	1.53	4.17	0.87	1.72	2.12	9.75	2.69	-1.83687	0.000981735	0.00763863	down	-2.08148	8.70501e-05	0.000954841	down
TRINITY_DN23935_c0_g1	9.18	7.01	9.31	27.7	22.68	21.61	9.75	24.45	1.41816	0.00024763	0.00231429	up	1.22159	0.00385493	0.0245268	up
TRINITY_DN25656_c1_g1	3.24	5.83	8.65	1.61	1.85	1.33	9.74	3.01	-2.17761	4.05794e-07	7.88412e-06	down	-1.92847	2.0556e-05	0.000266143	down	CNR2_MAIZE	Cell number regulator 2
TRINITY_DN28300_c0_g2	6.48	7.21	7.85	5.79	3.14	3.32	9.74	5.32	-1.08757	0.0048329	0.028991	down	-1.45527	0.000629942	0.00533815	down	NCKP1_ORYSJ	Probable protein NAP1
TRINITY_DN24988_c2_g1	3.36	12.45	8.82	80.24	121.74	71.08	9.74	129.82	3.26645	3.69122e-15	3.12898e-13	up	3.55376	9.93905e-15	8.79606e-13	up
TRINITY_DN17326_c1_g1	3.75	2.7	6.16	9.22	12.73	13.14	9.7	25.44	1.42801	0.000346642	0.00311186	up	1.56091	0.000279692	0.00265323	up
TRINITY_DN28157_c0_g1	12	6.54	18.41	29.57	51.81	74.26	9.69	43.57	1.91231	1.57638e-06	2.6416e-05	up	1.95806	8.66591e-06	0.000123992	up	STP13_ARATH	Sugar transport protein 13
TRINITY_DN17984_c1_g3	14.21	11.58	12.09	0.27	2.19	0.12	9.68	1.59	-3.61622	1.57892e-11	7.39335e-10	down	-3.95357	1.92629e-13	1.37319e-11	down
TRINITY_DN12983_c0_g1	19.29	8.29	8.86	7.42	3.47	3.89	9.66	4.02	-1.47342	0.000319494	0.00289255	down	-1.48418	0.0011787	0.00909789	down	MAX1_ARATH	Cytochrome P450 711A1
TRINITY_DN26555_c0_g2	1922.26	1512.35	1204.78	820.22	571.51	919.49	9.64	4.26	-1.21832	0.00132634	0.00989625	down	-1.40871	0.00106835	0.00839795	down	NDHK_MAIZE	NAD(P)H-quinone oxidoreductase subunit K, chloroplastic {ECO:0000255|HAMAP-Rule:MF_01356}
TRINITY_DN13538_c0_g1	4.99	7.65	6.39	0.77	1.6	1.4	9.6	1.72	-2.53226	2.48485e-08	6.32501e-07	down	-2.77215	1.54088e-08	4.28918e-07	down
TRINITY_DN28618_c0_g1	7.46	8.92	6.85	19.25	20.44	18.99	9.59	26.9	1.13301	0.00310535	0.0200824	up	1.24708	0.00302757	0.020043	up	TBC5A_DICDI	TBC1 domain family member 5 homolog A
TRINITY_DN21491_c0_g5	4.81	13.42	13.44	0.63	1.68	0.89	9.58	2.12	-3.53433	1.42794e-13	9.50103e-12	down	-2.39772	1.00269e-06	1.78172e-05	down
TRINITY_DN25436_c0_g3	4.98	9.82	5.4	109.21	47.9	94.88	9.57	104.51	3.59575	5.15512e-17	5.72377e-15	up	3.37991	2.14738e-13	1.51886e-11	up	NIP21_MAIZE	Aquaporin NIP2-1
TRINITY_DN20213_c0_g1	4.01	8.49	9.33	11.63	33.71	14.94	9.56	41.43	1.29489	0.000978924	0.0076317	up	1.99909	4.08871e-06	6.30242e-05	up	DNAJ8_ARATH	Chaperone protein dnaJ 8, chloroplastic
TRINITY_DN22357_c2_g1	13.72	9.7	15.31	8.77	5.93	2.94	9.55	4.67	-1.44875	0.000289744	0.0026571	down	-1.52203	0.00058593	0.00501544	down	Y5392_ARATH	Probable receptor-like protein kinase At5g39020
TRINITY_DN13921_c0_g1	1.06	2.08	11.12	0	0	0	9.54	0	-8.65174	9.47953e-20	1.55964e-17	down	-10.9034	2.05517e-22	6.01385e-20	down
TRINITY_DN20690_c1_g2	24.86	0.34	0.21	0	1.19	0.55	9.52	1.51	-4.07655	1.0715e-15	9.81876e-14	down	-3.04818	1.06802e-09	3.79934e-08	down	EGC_CITJA	EG45-like domain containing protein
TRINITY_DN29662_c6_g1	30.39	5.28	10.59	24.91	35.91	39.85	9.52	21.83	1.15377	0.0026909	0.0178453	up	1.31709	0.00179638	0.0129766	up	AB8C_ARATH	ABC transporter C family member 8
TRINITY_DN22703_c0_g3	14.68	5.69	8.81	5.09	3.25	3.44	9.49	4.4	-1.30948	0.00106171	0.0081644	down	-1.26781	0.00388904	0.0247091	down
TRINITY_DN18628_c0_g4	3.37	14.27	3.38	2.14	1.33	2.09	9.48	2.63	-2.20054	4.20397e-07	8.14357e-06	down	-1.99342	1.82025e-05	0.000239975	down	YOF7_SCHPO	Uncharacterized RING finger protein P4H10.07
TRINITY_DN20367_c0_g1	4.79	6	5.44	114.4	95.09	146.45	9.48	162.86	4.23726	8.15007e-23	1.90323e-20	up	3.92463	2.81505e-17	3.82562e-15	up
TRINITY_DN20710_c0_g1	2.78	7.51	8.1	2.12	1.45	2.63	9.47	2.33	-1.94741	5.93658e-06	8.54735e-05	down	-2.08781	7.26856e-06	0.000106777	down	PPR28_ARATH	Pentatricopeptide repeat-containing protein At1g09900
TRINITY_DN22121_c1_g1	9.69	6.17	9.17	1.96	1.37	1.18	9.47	2.65	-2.65295	4.76636e-09	1.41981e-07	down	-2.36388	6.81088e-07	1.26024e-05	down	GID1C_ARATH	Gibberellin receptor GID1C
TRINITY_DN24872_c2_g2	5.7	6.74	7.08	2.42	4.84	4.7	9.46	6.68	-1.30181	0.000945754	0.00740803	down	-1.17413	0.00591529	0.0349784	down	HT1_ARATH	Serine/threonine-protein kinase HT1
TRINITY_DN19344_c3_g1	7.21	2.12	5.11	13.02	13.87	13.46	9.44	27.07	1.24186	0.00121729	0.00918993	up	1.20577	0.00405421	0.0256105	up	HASTY_ARATH	Protein HASTY 1
TRINITY_DN18941_c1_g2	9.27	3.06	5.57	2.39	2.45	2.75	9.43	3.63	-1.39571	0.000896183	0.00705179	down	-1.59654	0.000412897	0.00369014	down
TRINITY_DN20621_c1_g1	7.94	4.35	5.61	1.7	1.46	2.02	9.42	3.25	-1.95066	1.32967e-06	2.27558e-05	down	-1.7364	6.32846e-05	0.000718037	down
TRINITY_DN26812_c3_g1	10.8	4.84	8.62	22.04	39.07	18.38	9.42	53.94	1.93766	7.40661e-07	1.35536e-05	up	2.39104	3.78002e-08	9.48534e-07	up	TPP9_ORYSJ	Probable trehalose-phosphate phosphatase 9
TRINITY_DN18665_c3_g1	6.83	5.28	8.7	3.25	4.55	3.29	9.41	4.66	-1.37645	0.00058018	0.00486784	down	-1.25459	0.003718	0.0238184	down	ANGLT_ROSHC	Anthocyanidin 5,3-O-glucosyltransferase
TRINITY_DN19571_c0_g1	6.6	8.09	6.71	19.87	13	15.65	9.41	23.4	1.20897	0.0017475	0.0124611	up	1.33437	0.00161441	0.0118605	up	NFYA7_ARATH	Nuclear transcription factor Y subunit A-7
TRINITY_DN18995_c1_g2	11.37	0.33	3.8	1.83	1.55	1.39	9.4	3.86	-1.79689	7.09026e-06	9.98595e-05	down	-1.58385	0.000210776	0.00206368	down	RIP9_MAIZE	Ribosome-inactivating protein 9
TRINITY_DN26189_c0_g1	8.64	6.45	8.04	27.02	23.24	25.32	9.39	30.88	1.53646	7.164e-05	0.000780814	up	1.49845	0.000396645	0.00356862	up	FAF2B_XENLA	FAS-associated factor 2-B
TRINITY_DN23665_c0_g1	10.76	7.18	8.34	24.63	24.07	23.5	9.38	24.98	1.12349	0.00336409	0.0215059	up	1.1475	0.00628888	0.0368349	up	FB92_ARATH	F-box protein At1g78280
TRINITY_DN23406_c0_g2	8.29	5.77	8.15	2.79	2.45	1.37	9.37	3.3	-2.04534	3.22236e-07	6.44758e-06	down	-1.86087	1.78049e-05	0.000235613	down	WAK2_ARATH	Wall-associated receptor kinase 2
TRINITY_DN27919_c4_g1	5.44	6.26	5.57	1.55	2.63	2.31	9.37	4.73	-1.53111	0.000240667	0.00226147	down	-1.23897	0.00482044	0.0295755	down	TCP14_ARATH	Transcription factor TCP14
TRINITY_DN29537_c0_g1	6.38	4.56	5.37	1.69	1.42	1.91	9.33	2.97	-1.66997	3.11501e-05	0.000372484	down	-1.84144	2.30066e-05	0.000294356	down
TRINITY_DN18203_c2_g1	2.61	1.25	10.77	13.08	27.34	13.03	9.33	30.12	1.72529	0.00105553	0.00812893	up	1.29254	0.00708704	0.0406117	up
TRINITY_DN16276_c0_g1	11.43	3.45	6.7	1.51	1.24	1.38	9.31	1.33	-2.53584	6.57407e-09	1.89455e-07	down	-3.03154	5.22325e-10	1.98042e-08	down	ATL32_ARATH	RING-H2 finger protein ATL32
TRINITY_DN16882_c1_g1	6.95	10.41	6.91	34.25	32.47	46.06	9.31	32.71	1.96881	1.04712e-06	1.83721e-05	up	1.58932	0.00027017	0.00257165	up	VEP1_ARATH	3-oxo-Delta(4,5)-steroid 5-beta-reductase
TRINITY_DN17900_c2_g8	4.34	4.48	6.04	2.04	0.43	1.5	9.3	2.85	-2.09344	9.20398e-05	0.000974114	down	-1.92456	0.000192634	0.00190509	down	PER5_VITVI	Peroxidase 5 {ECO:0000250|UniProtKB:P22195}
TRINITY_DN20002_c3_g2	11.92	3.39	9.97	2.22	3.99	1.54	9.3	4.45	-1.85633	5.29184e-06	7.70799e-05	down	-1.28982	0.00309579	0.0204127	down	RX24L_ARATH	Probable disease resistance protein RXW24L
TRINITY_DN19650_c1_g1	9.43	3.98	6.43	15.21	42.49	13.88	9.3	63.35	1.66332	2.90907e-05	0.000350859	up	2.58645	5.04416e-09	1.57646e-07	up	PYRG1_DANRE	CTP synthase 1 {ECO:0000305}
TRINITY_DN20066_c2_g1	4.94	3.23	5.42	0.4	3.31	1.25	9.28	3.69	-1.60144	0.00034479	0.00309678	down	-1.85287	7.15524e-05	0.000801816	down	DYL1_ASHGO	Dynein light chain 1, cytoplasmic
TRINITY_DN21069_c0_g1	7.22	2.75	6.44	2.81	3.21	2.91	9.28	5.1	-1.10959	0.0052858	0.0312673	down	-1.18418	0.005713	0.033973	down	DGLA_MOUSE	Sn1-specific diacylglycerol lipase alpha
TRINITY_DN21034_c0_g1	4.06	5.25	7.78	13.78	22.94	19.6	9.28	34.25	1.62148	4.66361e-05	0.00053419	up	1.74965	5.32412e-05	0.000615705	up	CML49_ARATH	Probable calcium-binding protein CML49
TRINITY_DN25498_c1_g1	8.31	9.25	9.66	33.8	57.82	41.3	9.25	55.33	1.94635	8.942e-07	1.60309e-05	up	2.20418	4.62544e-07	8.97445e-06	up
TRINITY_DN28894_c0_g3	14.34	15.98	15.08	1.16	2.16	1.52	9.24	0.56	-3.41392	1.93192e-11	8.91937e-10	down	-4.2312	2.81537e-10	1.12879e-08	down
TRINITY_DN25528_c0_g2	42.01	25.64	37.21	30.37	38.25	38.68	9.24	21.73	1.04028	0.00903146	0.0484803	up	1.33303	0.00216473	0.0151753	up
TRINITY_DN25766_c0_g2	17.61	4.3	10.84	28.4	31.79	37.79	9.24	29.05	1.37905	0.000349986	0.00313955	up	1.24713	0.00319092	0.0209523	up	NAC22_ARATH	NAC domain-containing protein 21/22
TRINITY_DN25064_c2_g14	25.96	10.54	9.56	6.98	9.34	4.44	9.23	2.9	-1.30933	0.00788572	0.0435906	down	-1.89529	0.00167756	0.0122475	down
TRINITY_DN17356_c1_g1	8.83	5.51	8.73	28.39	29.66	28.79	9.23	34.23	1.96251	9.0731e-07	1.62487e-05	up	1.85642	1.96869e-05	0.000256127	up
TRINITY_DN26756_c0_g1	6.69	17.64	8.81	55.1	44.64	57.46	9.23	42.37	1.70738	1.07382e-05	0.000144598	up	1.9322	6.2593e-06	9.31196e-05	up	SMBP2_MESAU	DNA-binding protein SMUBP-2
TRINITY_DN17962_c0_g1	8.53	14.06	9.89	54.58	72.19	116.58	9.23	60.86	2.65201	6.55113e-11	2.72244e-09	up	2.51149	1.70721e-08	4.72151e-07	up	ACCO1_DORSP	1-aminocyclopropane-1-carboxylate oxidase 1
TRINITY_DN29133_c0_g1	5.97	4.26	7.22	12.38	10.61	12.5	9.22	19.47	1.27788	0.000984372	0.00765421	up	1.2342	0.00345811	0.0223988	up	SPSA5_ORYSJ	Probable sucrose-phosphate synthase 5
TRINITY_DN23437_c1_g1	8.26	8.11	8.37	1.44	2.03	1.47	9.2	1.91	-1.66555	2.77677e-05	0.000337275	down	-1.57374	0.000293275	0.00275758	down	VIN3_ARATH	Protein VERNALIZATION INSENSITIVE 3
TRINITY_DN18809_c2_g1	12.19	3.25	7.88	3.56	1.94	2.8	9.19	2.81	-1.8699	7.09514e-06	9.98894e-05	down	-1.78486	7.1361e-05	0.000800275	down
TRINITY_DN23149_c0_g2	5.88	8.23	6.83	15.31	16.93	17.61	9.19	21.44	1.11028	0.00514067	0.0305537	up	1.21351	0.00477571	0.0293259	up
TRINITY_DN28301_c0_g1	9.7	9.24	7.76	5.54	4.87	4.75	9.18	3.94	-1.15922	0.00288993	0.018941	down	-1.35433	0.00169698	0.0123818	down	BX9_MAIZE	DIMBOA UDP-glucosyltransferase BX9
TRINITY_DN17415_c2_g3	7.2	3.08	4.1	15.6	14.38	12.82	9.18	30.81	1.4431	0.000189126	0.0018294	up	1.57632	0.000191782	0.00189923	up	LRKS5_ARATH	Probable L-type lectin-domain containing receptor kinase S.5
TRINITY_DN29253_c0_g1	8.28	5.59	4.97	44.05	26.21	30.26	9.18	40.97	2.08242	2.58634e-07	5.29199e-06	up	1.90742	1.16875e-05	0.000161739	up	ADH1_ZEALU	Alcohol dehydrogenase 1
TRINITY_DN13877_c0_g1	20.89	12.98	17.23	0.49	0	1.03	9.17	0.29	-5.19367	1.68159e-18	2.4058e-16	down	-5.13576	8.87413e-13	5.66898e-11	down
TRINITY_DN19140_c1_g2	3.37	8.36	9.73	3.6	3.07	2.16	9.15	1.84	-1.51674	0.00044262	0.00386236	down	-2.53028	3.33964e-07	6.69867e-06	down
TRINITY_DN25471_c0_g3	9.06	5.5	7.36	1.63	3.93	3.03	9.15	4.41	-1.54528	0.00033794	0.00304054	down	-1.27441	0.00545691	0.0326739	down
TRINITY_DN22589_c0_g1	9.03	8.54	10.57	3.63	2.46	2.14	9.13	3.93	-1.52863	9.94279e-05	0.00104437	down	-1.34988	0.00156082	0.0115604	down	R13L3_ARATH	Putative disease resistance RPP13-like protein 3
TRINITY_DN26536_c3_g1	2.53	6.86	7.41	2.89	3	3.88	9.12	5.44	-1.85774	5.80096e-06	8.36874e-05	down	-1.37779	0.00156403	0.0115818	down	HNLS_SORBI	P-(S)-hydroxymandelonitrile lyase
TRINITY_DN29646_c0_g2	17.26	13.79	55.11	62.24	136.52	138.54	9.12	49.47	1.75293	2.84828e-05	0.000344228	up	2.24501	3.53331e-06	5.51898e-05	up
TRINITY_DN24139_c1_g1	11.99	12.08	11.76	40.57	26.88	26.07	9.11	25.92	1.31649	0.000630488	0.00523492	up	1.49839	0.00041641	0.00371422	up	NEK6_ORYSJ	Serine/threonine-protein kinase Nek6
TRINITY_DN24411_c0_g3	7.34	6.98	6.24	20.46	21.17	23.21	9.1	22.93	1.44654	0.000229422	0.00217159	up	1.13782	0.0074801	0.042495	up	UCHL_DICDI	Probable ubiquitin carboxyl-terminal hydrolase
TRINITY_DN15420_c1_g1	5.61	7.83	7.34	5.34	14.24	10.66	9.09	17.23	1.67047	0.000169072	0.00166072	up	1.72021	0.000232348	0.0022506	up	CDPKS_ARATH	Calcium-dependent protein kinase 28
TRINITY_DN22861_c2_g1	7.67	8.03	9.99	37.22	30.15	17.74	9.09	32.02	1.53427	8.17649e-05	0.000877688	up	1.59335	0.000192979	0.00190537	up	P2C32_ORYSJ	Probable protein phosphatase 2C 32
TRINITY_DN25468_c1_g2	5.84	20.76	13.54	1.29	0.26	0	9.07	0.41	-4.8605	4.21433e-16	4.13393e-14	down	-4.6591	1.36245e-11	6.99243e-10	down
TRINITY_DN22972_c2_g2	4.97	4.58	5.31	2.07	2.41	2.19	9.06	4.75	-1.36822	0.000689858	0.0056583	down	-1.15246	0.00731693	0.0417182	down	STP14_ARATH	Sugar transport protein 14
TRINITY_DN21578_c3_g2	0.4	2.62	9.6	8.68	27.84	7.59	9.06	49.54	1.80052	5.70651e-06	8.26211e-05	up	2.45631	2.02931e-08	5.53635e-07	up	CAF1K_ARATH	Probable CCR4-associated factor 1 homolog 11
TRINITY_DN17536_c0_g1	5.12	5.83	8.31	0.94	0.84	1.19	9.04	1.67	-2.90608	3.44228e-11	1.51394e-09	down	-2.65918	1.00582e-08	2.94325e-07	down	LRK59_ARATH	L-type lectin-domain containing receptor kinase V.9
TRINITY_DN15380_c0_g1	5.05	4.58	5.63	1.77	1.42	1.48	9.03	3.18	-1.90086	1.46706e-05	0.000191358	down	-1.70438	0.000192507	0.00190509	down
TRINITY_DN29422_c2_g3	9.1	9.18	8.18	26.17	27.47	28.49	9.03	25.3	1.43428	0.000241659	0.0022702	up	1.28676	0.00256564	0.0174399	up	SPSY_ARATH	Spermine synthase
TRINITY_DN21941_c0_g1	9.33	5.58	12.59	1.65	0.63	0.84	9.02	1.13	-3.01765	1.23823e-11	5.88946e-10	down	-2.61587	1.50986e-08	4.21102e-07	down	PP365_ARATH	Pentatricopeptide repeat-containing protein At5g04810, chloroplastic
TRINITY_DN23305_c2_g2	10.27	3.56	7.08	13.68	16.32	15.38	9.02	19.98	1.18239	0.00221837	0.0152419	up	1.25539	0.00297722	0.0197604	up
TRINITY_DN18170_c0_g1	2.52	6.7	4.14	0.14	0.13	0.53	9.01	0.48	-4.2781	7.23145e-16	6.83419e-14	down	-4.46615	7.31964e-16	7.90456e-14	down	VITH1_ORYSJ	Vacuolar iron transporter homolog 1
TRINITY_DN15995_c0_g1	10.61	15.62	10.57	4.45	6.14	5.77	9.01	2.72	-1.41085	0.000487481	0.00419716	down	-1.94705	3.01452e-05	0.000373444	down	PSK2_ARATH	Phytosulfokines 2
TRINITY_DN20597_c0_g1	6.75	8.48	7.09	3.76	2.75	2.47	8.98	3.69	-1.44273	0.00031397	0.00285109	down	-1.52271	0.000485524	0.00426338	down	Y9963_DICDI	Probable serine/threonine-protein kinase DDB_G0272254
TRINITY_DN22250_c0_g2	4.89	2.74	5.87	2.23	2.24	0.85	8.98	4.57	-1.46894	0.00170483	0.0122146	down	-1.22985	0.0073152	0.0417149	down	SSL5_ARATH	Protein STRICTOSIDINE SYNTHASE-LIKE 5 {ECO:0000303|PubMed:10777701}
TRINITY_DN24104_c0_g1	8.72	5.82	7.22	12.58	23.39	12.66	8.98	35.03	1.04883	0.00664616	0.0378544	up	1.81286	2.3959e-05	0.000304715	up	SPG20_MOUSE	Spartin
TRINITY_DN17835_c0_g1	6.77	8.26	7.11	3	1.83	1.81	8.97	2.68	-1.96531	1.70443e-06	2.82221e-05	down	-1.95844	1.32139e-05	0.000180999	down	LRK41_ARATH	L-type lectin-domain containing receptor kinase IV.1
TRINITY_DN15398_c0_g1	1.5	17.46	8.54	0	0.11	0	8.95	0.09	-7.7549	1.60307e-26	6.17285e-24	down	-6.70438	9.51143e-19	1.63565e-16	down
TRINITY_DN26802_c2_g3	5.36	1.9	5.86	1.15	3.03	1.3	8.95	3.74	-1.33732	0.00253835	0.0170176	down	-1.5099	0.000989054	0.00786668	down
TRINITY_DN25185_c4_g1	9.25	14.41	14.16	7.78	4.42	8.08	8.95	4.04	-1.11945	0.00467733	0.0282262	down	-1.24924	0.00448061	0.0278591	down
TRINITY_DN27226_c0_g1	8.21	5.08	6.7	20.64	20.3	20.62	8.93	25.35	1.31766	0.000624221	0.00518932	up	1.2552	0.00285537	0.0190946	up	NISCH_HUMAN	Nischarin
TRINITY_DN26532_c1_g1	4.18	11.5	6.68	0.23	0.16	0.14	8.9	0.06	-5.68657	4.37731e-23	1.07055e-20	down	-7.294	1.19454e-23	4.20814e-21	down	BABL_LILLO	Chemocyanin
TRINITY_DN16960_c0_g1	4.4	7.67	5.49	0.35	1.26	1.64	8.9	1.38	-3.02632	2.59241e-11	1.1634e-09	down	-2.9156	1.06626e-09	3.7968e-08	down	DCR_ARATH	BAHD acyltransferase DCR
TRINITY_DN23638_c0_g2	4.94	9.57	6.63	7.35	7.71	6.3	8.9	6.13	-1.04803	0.0073609	0.0411186	down	-1.11559	0.00900767	0.0494244	down	MEP1_SOYBN	Metalloendoproteinase 1
TRINITY_DN27946_c1_g1	8.41	2.54	8.26	0.87	1.63	0.7	8.89	1.76	-2.72573	3.80083e-11	1.65354e-09	down	-2.55188	9.98113e-09	2.92541e-07	down
TRINITY_DN17634_c2_g7	20.37	6.47	10.41	8.77	8.12	6.65	8.88	3.45	-1.13667	0.00686565	0.0388842	down	-1.51194	0.00203741	0.0144052	down
TRINITY_DN21237_c0_g3	2.56	4.96	6.68	10.48	18.91	12.27	8.88	29.15	1.45585	0.000217981	0.00207742	up	1.65006	0.000111879	0.0011813	up	WAKLR_ARATH	Wall-associated receptor kinase-like 21
TRINITY_DN24877_c0_g7	0.64	8.42	4.72	0	0	0	8.84	0.08	-7.67489	1.62112e-13	1.06494e-11	down	-6.81196	6.52344e-15	5.97734e-13	down	PER42_MAIZE	Peroxidase 42
TRINITY_DN17550_c1_g2	17.42	5.1	9.27	2.04	4.4	1.77	8.84	3.35	-1.36527	0.00175881	0.0125318	down	-1.42093	0.00316723	0.0208118	down	PUR5_ARATH	Phosphoribosylformylglycinamidine cyclo-ligase, chloroplastic
TRINITY_DN27271_c2_g1	5.03	4.74	6.71	20.16	22.47	24.13	8.84	33.26	1.80247	5.82799e-06	8.40104e-05	up	1.67709	9.53769e-05	0.00103029	up	WAKLO_ARATH	Wall-associated receptor kinase-like 14
TRINITY_DN18072_c0_g2	18.59	9.91	6.54	0.99	2.94	1.03	8.83	1.54	-2.94925	4.96687e-07	9.50717e-06	down	-2.73675	1.78285e-05	0.000235754	down
TRINITY_DN26931_c0_g2	20.77	9.28	11.39	27.37	33.8	27.33	8.82	21.87	1.23245	0.00212194	0.0146688	up	1.50818	0.000720669	0.00599107	up
TRINITY_DN21924_c0_g2	11.27	7.77	7.74	4.12	1.67	4.28	8.8	3.11	-1.47321	0.000393457	0.00347949	down	-1.52552	0.000664077	0.00556619	down
TRINITY_DN21397_c9_g2	7.07	3.13	8.22	2.85	3.6	2.06	8.8	3.42	-1.50434	0.000219108	0.00208651	down	-1.65553	0.000166399	0.00167577	down	R13L1_ARATH	Putative disease resistance RPP13-like protein 1
TRINITY_DN23238_c2_g2	3.81	8.75	7.92	10.36	40.4	13.05	8.79	44.91	1.28837	0.000948378	0.00742056	up	2.13273	9.29651e-07	1.66333e-05	up	HARB1_BOVIN	Putative nuclease HARBI1
TRINITY_DN27195_c1_g3	8.69	4.98	7.65	17.49	17.31	19.62	8.77	17.65	1.7285	1.18474e-05	0.000157484	up	1.57574	0.000243546	0.00234716	up	CSCL6_ARATH	CSC1-like protein At1g62320
TRINITY_DN17442_c0_g1	7.91	10.47	7.62	30.3	36.9	30.12	8.77	25.68	1.65662	7.82281e-05	0.000843726	up	1.30908	0.0046809	0.028856	up
TRINITY_DN26085_c0_g3	3.51	9.03	7.25	0.78	0.9	0.73	8.76	0.93	-3.28759	1.30602e-13	8.77044e-12	down	-3.45997	1.22483e-12	7.59706e-11	down	ILL7_ORYSJ	IAA-amino acid hydrolase ILR1-like 7
TRINITY_DN28318_c0_g2	4.92	3.85	5.77	1.56	0.78	0.7	8.76	2.65	-2.17344	1.23844e-06	2.1346e-05	down	-1.79062	9.11898e-05	0.000993342	down	NPH3_ORYSJ	Coleoptile phototropism protein 1
TRINITY_DN24138_c1_g1	10.16	7.8	9.98	5.56	4.24	3.54	8.76	3.92	-1.18928	0.00218384	0.0150449	down	-1.3499	0.00165921	0.0121527	down	WAK1_ARATH	Wall-associated receptor kinase 1
TRINITY_DN28337_c5_g1	5.91	6.35	6.66	22.59	20.63	16.9	8.76	35.79	1.63317	2.75149e-05	0.000334654	up	1.74086	4.68027e-05	0.000549057	up	TPC1_WHEAT	Two pore calcium channel protein 1
TRINITY_DN29698_c3_g2	6.87	4.6	6.22	2.18	3.49	2.17	8.72	3.54	-1.81262	2.46087e-05	0.000303177	down	-1.60696	0.000389332	0.00351328	down	CRR1_ARATH	Cysteine-rich repeat secretory protein 1
TRINITY_DN23600_c0_g2	8.3	9.73	12.31	36.41	44.9	36.29	8.72	39.96	1.82644	3.02791e-06	4.71797e-05	up	1.99005	3.87132e-06	6.00816e-05	up	BH047_ARATH	Transcription factor bHLH47
TRINITY_DN25931_c2_g2	6.03	4.08	3.46	2.81	2.1	2.06	8.71	4.17	-1.28974	0.00144469	0.0106343	down	-1.23228	0.00436542	0.0272445	down	C7254_GLYUR	11-oxo-beta-amyrin 30-oxidase
TRINITY_DN9635_c0_g2	4.84	3.26	5.17	0.9	0.25	0.67	8.7	0.6	-3.02213	1.43146e-08	3.8295e-07	down	-4.06088	2.99897e-12	1.74948e-10	down
TRINITY_DN16341_c0_g1	2.61	12.02	4.57	2.14	0.54	2.38	8.7	1.38	-2.79696	1.69011e-09	5.46696e-08	down	-3.14607	1.35173e-09	4.69804e-08	down
TRINITY_DN21767_c0_g1	4.84	6.82	3.62	14.56	15.37	14.63	8.7	23.12	1.3966	0.000395269	0.00349381	up	1.26581	0.00289271	0.019291	up	ARAE2_ORYSJ	Probable UDP-arabinose 4-epimerase 2
TRINITY_DN19403_c1_g3	4.22	19.02	7.84	86.3	36.5	63.55	8.7	40.76	2.26075	1.96841e-08	5.1221e-07	up	2.00374	5.42966e-06	8.18509e-05	up	NGBR_HUMAN	Dehydrodolichyl diphosphate syntase complex subunit NUS1 {ECO:0000305}
TRINITY_DN28200_c0_g2	13.36	21.81	61.39	102.51	161.56	119.71	8.7	105.33	1.66472	0.000103848	0.00108387	up	3.39361	6.22608e-11	2.83455e-09	up
TRINITY_DN23046_c1_g1	5.16	5.91	5.15	14.43	18.71	30.06	8.68	27.18	1.62675	3.01274e-05	0.000361569	up	1.55813	0.000241613	0.00233287	up	MTP7_ORYSJ	Metal tolerance protein 7
TRINITY_DN24193_c2_g1	3.91	5.13	5.45	1	0.85	0.35	8.67	1.57	-2.94819	4.28171e-12	2.19519e-10	down	-2.70168	2.42288e-09	8.0207e-08	down	XTH24_ARATH	Xyloglucan endotransglucosylase/hydrolase protein 24
TRINITY_DN24559_c0_g1	11.38	8.06	8.05	22.21	22.69	25.74	8.67	23.26	1.15055	0.00271338	0.0179451	up	1.15622	0.00614587	0.0360846	up
TRINITY_DN19432_c0_g5	8.16	3.43	6.7	28.14	22.55	18.16	8.66	31.25	1.70369	0.00198091	0.013858	up	1.60677	0.0016546	0.0121214	up
TRINITY_DN25705_c0_g4	7.16	4.44	7.53	4.3	3.9	3.7	8.64	5.7	-1.15205	0.00322393	0.0207676	down	-1.14202	0.00746006	0.0424077	down
TRINITY_DN28970_c2_g8	6.74	6.37	2.34	35.6	40.28	55.07	8.64	38.26	2.8439	1.60736e-07	3.44464e-06	up	1.90064	0.000174393	0.00174706	up	AAP3_ARATH	Amino acid permease 3
TRINITY_DN29306_c1_g2	7.87	3.59	5.82	2.56	1.86	2.27	8.63	2.89	-1.52391	0.000163936	0.00161465	down	-1.84122	2.93411e-05	0.000364479	down	OPT2_ARATH	Oligopeptide transporter 2
TRINITY_DN28301_c0_g2	7.25	6.83	8.28	4.73	1.86	2.68	8.63	3.56	-1.39802	0.000555704	0.00469083	down	-1.36564	0.00172552	0.0125574	down
TRINITY_DN18070_c0_g2	5.44	10.52	7.25	3.87	0.71	2.98	8.62	2.56	-1.87486	8.16246e-06	0.000113069	down	-1.96843	2.29682e-05	0.000294356	down	FLP4_ORYSJ	Flowering-promoting factor 1-like protein 4
TRINITY_DN20540_c1_g1	6.64	10.51	7.45	21.62	15.98	16.38	8.62	19.84	1.40742	0.00037079	0.00329743	up	1.21604	0.00446117	0.0277608	up	PXG4_ARATH	Probable peroxygenase 4
TRINITY_DN27377_c1_g4	5.3	3	6.75	12.2	23.36	26.36	8.62	33.59	1.81517	5.81246e-06	8.38199e-05	up	1.87224	1.67481e-05	0.000222683	up	STP13_ARATH	Sugar transport protein 13
TRINITY_DN22712_c4_g2	5.93	11.34	7.63	40.99	43.17	49.94	8.62	55.32	2.14147	6.32875e-08	1.47982e-06	up	2.4192	3.20067e-08	8.23661e-07	up	B651B_ARATH	Cytochrome b561 and DOMON domain-containing protein At4g17280
TRINITY_DN20613_c0_g2	65.98	43.92	65.9	13.22	14.59	9.52	8.59	2.66	-2.38918	3.05379e-08	7.61259e-07	down	-1.74733	0.00308402	0.0203424	down
TRINITY_DN29208_c0_g2	7.07	1.59	3.34	1.47	0.96	0.53	8.59	3.11	-2.15362	2.80729e-06	4.40645e-05	down	-1.68622	0.000190938	0.00189139	down	ACA4_ORYSJ	Probable calcium-transporting ATPase 4, plasma membrane-type
TRINITY_DN27207_c0_g2	3.05	3.5	5.17	16.9	32.11	12.76	8.59	62.64	2.08422	1.56989e-07	3.37234e-06	up	2.56108	5.26071e-09	1.6385e-07	up
TRINITY_DN6517_c0_g1	1.67	7.8	8.06	3.39	3.25	1.64	8.57	3.67	-1.34808	0.000727867	0.00592042	down	-1.44599	0.00089091	0.00716937	down	DBNBT_TAXCA	3'-N-debenzoyl-2'-deoxytaxol N-benzoyltransferase
TRINITY_DN22369_c1_g1	5.24	3.64	3.83	0.71	1.67	0.45	8.56	2.13	-2.76385	1.26548e-10	5.05577e-09	down	-2.5283	2.28542e-08	6.111e-07	down	MATE9_ARATH	MATE efflux family protein 9
TRINITY_DN18546_c1_g1	3.11	5.67	4.24	18.53	12.73	15.41	8.56	30.82	1.699	2.64856e-05	0.000323715	up	1.69101	9.23156e-05	0.0010029	up	Y1500_ARATH	Probable tyrosine-protein phosphatase At1g05000
TRINITY_DN29522_c0_g1	9.55	3.18	6.28	4.05	1.93	3.21	8.53	2.27	-1.31048	0.00880932	0.0476168	down	-2.03457	0.00016141	0.00163121	down
TRINITY_DN22178_c0_g2	6.77	2.97	5.58	1.52	1.25	2.04	8.52	3.14	-1.84835	3.71533e-05	0.000436482	down	-1.64382	0.000401293	0.00360597	down
TRINITY_DN21173_c0_g2	5.89	4.29	4.02	1.58	1.56	1.7	8.52	3.14	-1.60416	0.000211298	0.00202331	down	-1.52496	0.000661099	0.00554764	down	TCP7_ARATH	Transcription factor TCP7
TRINITY_DN19372_c0_g3	4.26	7.89	8.05	3.2	2.08	2.11	8.51	2.99	-1.68597	3.78159e-05	0.000442972	down	-1.72326	0.0001089	0.00115269	down	KCS5_ARATH	3-ketoacyl-CoA synthase 5
TRINITY_DN23929_c0_g2	7.83	6.78	5.96	66.42	21.49	32.46	8.51	38.47	2.44865	7.59687e-10	2.62884e-08	up	2.05938	1.6663e-06	2.82053e-05	up	GLGL2_MAIZE	Glucose-1-phosphate adenylyltransferase large subunit 2, chloroplastic/amyloplastic
TRINITY_DN20959_c0_g2	5.46	5.97	6.35	1.81	1.72	3.05	8.5	2.89	-1.47138	0.000242815	0.00227811	down	-1.75771	5.79758e-05	0.000663398	down
TRINITY_DN23290_c1_g3	17.62	18.32	21.57	1.73	1.47	2.4	8.49	0.81	-3.57894	4.23792e-11	1.82397e-09	down	-3.62129	1.79102e-07	3.82502e-06	down
TRINITY_DN14737_c0_g1	5.35	8.03	6.11	0.68	2.69	0.72	8.47	2.6	-2.47085	2.02288e-05	0.000254679	down	-1.92705	0.000376975	0.00342306	down
TRINITY_DN25789_c1_g4	4.74	3.7	5.58	2.19	2.26	1.27	8.47	3.67	-1.52626	0.00187924	0.0132622	down	-1.35585	0.00485813	0.0297916	down	E70B1_ARATH	Exocyst complex component EXO70B1
TRINITY_DN29606_c3_g2	7.33	6.31	7.87	2.64	2.62	2.18	8.46	2.96	-1.62401	5.42865e-05	0.000611944	down	-1.64171	0.000195725	0.00193038	down	P2C71_ORYSJ	Probable protein phosphatase 2C 71
TRINITY_DN19377_c1_g1	7.21	5.38	5.31	1.94	2.42	1.57	8.45	3.62	-1.65446	9.04601e-05	0.000960485	down	-1.5018	0.000799664	0.00655651	down	PHSC_ARATH	Probable polyamine transporter At3g13620
TRINITY_DN21030_c0_g1	13.32	1.06	4.87	3.48	3.33	2.76	8.45	5.17	-1.22921	0.00222012	0.0152459	down	-1.15404	0.00757425	0.0428888	down
TRINITY_DN20826_c0_g1	6.59	4.38	13.07	1.96	0.16	2.04	8.44	1.77	-3.55897	1.40932e-13	9.39445e-12	down	-3.33686	2.23992e-10	9.23482e-09	down
TRINITY_DN26131_c0_g1	6.25	5.96	11.29	2.21	1.45	0.96	8.44	2.93	-1.7159	2.06502e-05	0.000259532	down	-2.26277	3.88949e-07	7.64933e-06	down	FT_ARATH	Protein FLOWERING LOCUS T
TRINITY_DN21670_c1_g1	8.89	1.88	4.66	1.7	3.3	1.86	8.44	4.47	-1.30223	0.00112527	0.0085893	down	-1.13509	0.00795661	0.0446498	down	WRKY6_ARATH	WRKY transcription factor 6
TRINITY_DN20280_c0_g6	11.05	4.82	6.21	21.31	29.81	21.87	8.43	30.99	1.54033	7.71264e-05	0.000832588	up	1.64828	0.000118061	0.00124062	up	RIP9_MAIZE	Ribosome-inactivating protein 9
TRINITY_DN16226_c0_g1	3.64	9.61	7.23	35.37	23.76	28.43	8.43	32.87	1.81755	3.91745e-06	5.89834e-05	up	1.71251	6.39523e-05	0.000724932	up	ERF1_ORYSJ	Ethylene-responsive transcription factor 1
TRINITY_DN20034_c0_g3	0.12	1.33	7.99	19.99	50.4	11.58	8.43	69.23	2.9336	1.4931e-12	8.27628e-11	up	2.81595	2.51698e-10	1.01816e-08	up
TRINITY_DN18079_c0_g3	3.14	7.4	3.28	0.36	0.36	0.41	8.42	0.46	-3.95999	1.4076e-15	1.26112e-13	down	-4.30686	7.66292e-16	8.2263e-14	down	C7346_ORYSJ	Cytochrome P450 734A6
TRINITY_DN25681_c1_g3	3.53	8.49	7.77	0.44	0.95	1.28	8.4	1.14	-3.09632	2.11335e-12	1.12991e-10	down	-3.23791	2.00447e-11	9.92255e-10	down
TRINITY_DN23104_c1_g1	20.28	10.25	14.74	14.15	16.47	14.83	8.4	18.18	1.76471	8.14359e-06	0.00011285	up	1.64923	0.000127075	0.00132247	up
TRINITY_DN18801_c1_g4	1.95	8.05	6.18	1.24	1.17	0.19	8.39	1.11	-2.83248	7.15842e-10	2.49861e-08	down	-3.27273	4.52105e-11	2.10857e-09	down	IAA31_ORYSJ	Auxin-responsive protein IAA31
TRINITY_DN18056_c3_g1	7.06	8.45	10.35	1.98	1.19	2.1	8.39	1.4	-2.44453	5.98228e-09	1.74203e-07	down	-2.67613	8.25632e-09	2.47587e-07	down
TRINITY_DN19098_c0_g1	3.77	38.74	7.09	227.65	114.79	109.3	8.38	78.29	3.09217	5.78177e-14	4.10347e-12	up	3.27925	6.65259e-13	4.35721e-11	up
TRINITY_DN21017_c3_g1	3.6	6.55	4.89	0.8	0.55	0.86	8.37	0.97	-3.05041	7.42582e-13	4.35632e-11	down	-3.4088	3.72741e-13	2.53751e-11	down	BAME1_ARATH	Leucine-rich repeat receptor-like serine/threonine-protein kinase BAM1
TRINITY_DN15873_c0_g1	5.29	7.64	5.13	2.2	3.74	1.32	8.35	3.7	-1.54329	0.000189793	0.00183487	down	-1.39331	0.00174241	0.0126295	down	RLF33_ARATH	Protein RALF-like 33
TRINITY_DN20905_c0_g3	5.54	8.88	8.07	10.65	11.38	13.81	8.34	19.34	1.86093	2.33591e-06	3.7248e-05	up	1.90254	9.70428e-06	0.000136852	up
TRINITY_DN29759_c11_g2	6.38	2.82	4.44	11.33	13.63	15.03	8.34	23.06	1.35654	0.000869752	0.00688234	up	1.31898	0.00246818	0.0168914	up
TRINITY_DN19218_c4_g3	25.41	14.19	7.75	6.17	5.75	3.95	8.33	8.48	-1.88616	5.74954e-06	8.31111e-05	down	-1.27164	0.00563056	0.0335752	down
TRINITY_DN28157_c0_g2	6.49	3.16	7.59	12.86	18.34	30.69	8.31	38.44	1.6584	4.57121e-05	0.000524103	up	1.98595	6.93511e-06	0.000102334	up	STP13_ARATH	Sugar transport protein 13
TRINITY_DN29729_c2_g2	28.87	23.97	29.03	76.16	73.65	76.56	8.3	27.87	1.26081	0.00158854	0.0115091	up	1.51387	0.00137579	0.0103742	up
TRINITY_DN16803_c0_g1	9.53	6.08	8.13	2.9	1.64	1.93	8.26	1.88	-2.01465	2.14772e-06	3.46893e-05	down	-2.34671	7.98892e-07	1.45375e-05	down	EFR_ARATH	LRR receptor-like serine/threonine-protein kinase EFR
TRINITY_DN19917_c0_g1	11.59	16.56	12.24	9.87	4.93	3.15	8.25	5.63	-1.97631	1.65816e-06	2.75643e-05	down	-1.31333	0.00255643	0.0173969	down	SBT1_SOYBN	Subtilisin-like protease Glyma18g48580
TRINITY_DN27989_c1_g1	6.55	7.07	7.53	0.1	0.3	0.32	8.23	0.09	-5.0161	4.59667e-18	6.0283e-16	down	-6.68191	1.28923e-18	2.14586e-16	down
TRINITY_DN22000_c0_g1	8.35	9.11	7.14	39.4	34.53	47.22	8.23	31.1	1.90461	1.46955e-06	2.47866e-05	up	1.76278	4.2743e-05	0.000507503	up
TRINITY_DN19338_c4_g1	4.22	4.77	6.42	17.94	25.05	37.19	8.2	32.68	2.46752	8.99146e-10	3.07323e-08	up	2.00165	3.58793e-06	5.59468e-05	up	PHSB_ARATH	Probable polyamine transporter At1g31830
TRINITY_DN28078_c2_g2	7.83	10.96	7.85	52.89	38.93	21.84	8.18	34.73	1.85085	0.00108578	0.00832118	up	1.83881	0.00110378	0.00862792	up
TRINITY_DN23305_c3_g1	9.54	7.66	7.69	2.69	2.12	3.03	8.16	3.31	-1.88563	2.83853e-06	4.44586e-05	down	-1.60534	0.000243133	0.00234443	down	ATL4_ARATH	E3 ubiquitin-protein ligase ATL4
TRINITY_DN22994_c1_g1	5.61	8.69	4.29	279.15	310.54	277.55	8.16	533.93	5.26519	4.70031e-31	3.03808e-28	up	5.74258	1.10264e-29	8.69771e-27	up	CO410_WHEAT	Dehydrin COR410
TRINITY_DN20705_c1_g1	8.37	1.01	5.74	0.4	0.61	0.92	8.15	2.3	-2.66811	9.66158e-07	1.71175e-05	down	-1.88511	0.000147206	0.00150634	down
TRINITY_DN18409_c1_g3	8.17	8.63	16.93	5.24	5.28	3.43	8.15	3.64	-1.43	0.000357627	0.00320095	down	-1.35888	0.00244148	0.016737	down	Y1670_ARATH	Probable receptor-like protein kinase At1g67000
TRINITY_DN24560_c1_g3	8	7.23	5.05	26.55	26.35	33.66	8.15	29.47	1.83294	3.85528e-06	5.82894e-05	up	1.49559	0.000499402	0.00436597	up	CSE_ARATH	Caffeoylshikimate esterase
TRINITY_DN24236_c0_g3	4.87	11.19	14.51	4.05	4.02	3.19	8.14	2.6	-1.66043	0.00159926	0.0115751	down	-1.86561	0.00201103	0.0142575	down
TRINITY_DN29453_c2_g1	6.54	1.92	7.31	2.37	1.81	0.75	8.13	2.5	-1.52195	0.00273863	0.018089	down	-1.26004	0.00868882	0.0479723	down	POL_AVIRE	Pol polyprotein
TRINITY_DN27902_c1_g3	9.73	13.63	12.61	3.18	2.33	4.21	8.13	3.43	-2.11672	1.30218e-06	2.23594e-05	down	-1.68938	0.000708766	0.00590394	down	UGT8_CATRO	7-deoxyloganetic acid glucosyltransferase
TRINITY_DN24871_c4_g1	17.16	1.86	8.94	24.09	25.97	24.5	8.13	28.18	1.16905	0.0047128	0.0283961	up	1.63969	0.000289501	0.00272774	up
TRINITY_DN25206_c0_g1	13.14	6.78	10.84	18.8	22.49	18.87	8.12	34.39	1.35431	0.000445444	0.00388139	up	2.01351	2.8562e-06	4.57156e-05	up	RBBP6_MOUSE	E3 ubiquitin-protein ligase RBBP6
TRINITY_DN27274_c0_g5	15.27	7.07	13.59	4.8	6.35	5.43	8.11	2.72	-1.514	0.000185341	0.00179952	down	-2.03253	6.49954e-06	9.63775e-05	down
TRINITY_DN17766_c0_g1	4.52	10.73	8.34	43.65	29.94	21.15	8.11	39.35	1.6754	1.79839e-05	0.000228803	up	1.97247	4.89385e-06	7.43918e-05	up	DCE_SOLLC	Glutamate decarboxylase
TRINITY_DN23589_c1_g1	3.45	7.66	6.09	1.76	0.93	1.08	8.1	2.25	-2.30055	8.42879e-08	1.92242e-06	down	-2.06702	5.32686e-06	8.05019e-05	down	OCRL_MOUSE	Inositol polyphosphate 5-phosphatase OCRL-1
TRINITY_DN29368_c3_g1	3.88	12.41	10.33	3.95	3.71	3.43	8.09	3.23	-1.51248	0.000726872	0.00591365	down	-1.54697	0.00192717	0.0137382	down	RLK5_ARATH	Receptor-like protein kinase 5
TRINITY_DN20694_c1_g2	1.4	2.71	8.28	13.09	28.7	9.51	8.08	33.41	1.87273	3.60524e-06	5.51544e-05	up	1.81724	2.80173e-05	0.00034959	up
TRINITY_DN27614_c5_g1	12.15	6.63	3.92	1.77	2.11	2.99	8.07	4.77	-1.82957	6.88837e-06	9.72002e-05	down	-1.46665	0.000779722	0.00641547	down	SUT31_ARATH	Sulfate transporter 3.1
TRINITY_DN29654_c2_g3	15.6	23.73	16.44	69.53	72.49	34.93	8.07	36.99	1.43244	0.000875837	0.00692179	up	1.95667	7.12263e-05	0.000799149	up
TRINITY_DN28907_c0_g1	5.57	5.37	6.74	12.43	12.94	15.15	8.06	19.64	1.00817	0.009177	0.0491304	up	1.12229	0.00810905	0.0454209	up
TRINITY_DN12108_c0_g1	25.47	74.41	44.16	12.95	16.2	11.81	8.05	1.5	-2.07689	1.35212e-06	2.30529e-05	down	-2.6362	5.81712e-05	0.000664801	down
TRINITY_DN27207_c0_g1	5.08	4.72	4.35	3.12	1.59	1.61	8.05	4	-1.42568	0.000286436	0.0026321	down	-1.23422	0.00369465	0.0237023	down	R13L2_ARATH	Putative disease resistance RPP13-like protein 2
TRINITY_DN22321_c1_g1	11.27	3.02	3.49	16.28	13.8	17.74	8.05	18.66	1.30605	0.000866577	0.00686359	up	1.2502	0.00336425	0.0218806	up
TRINITY_DN27056_c0_g2	4	4.59	5.91	9.95	13.58	15.83	8.05	21.71	1.3605	0.000545186	0.00461604	up	1.52788	0.000360217	0.00329148	up	BPOC_MYCTU	Putative non-heme bromoperoxidase BpoC
TRINITY_DN22151_c1_g3	5.24	3.04	5.48	12.17	32.05	11.13	8.04	51.88	1.82111	2.56692e-05	0.000314743	up	2.46299	7.39548e-08	1.72791e-06	up	NAC98_ARATH	Protein CUP-SHAPED COTYLEDON 2
TRINITY_DN18231_c0_g1	8.29	10.67	8.3	36.71	47.82	54.97	8.04	52.22	2.45671	8.79805e-10	3.00996e-08	up	2.65663	1.86823e-09	6.34133e-08	up	Y3885_ARATH	Uncharacterized protein At3g28850
TRINITY_DN24639_c0_g2	1.06	4.9	4.6	19.42	23.31	17.93	8.04	60.52	2.33554	1.00723e-07	2.25744e-06	up	2.63194	6.58369e-09	2.00916e-07	up	AAE1_ARATH	Probable acyl-activating enzyme 1, peroxisomal
TRINITY_DN24901_c0_g1	7.61	8.67	8.46	40.9	32.71	42.78	8.02	34.84	1.91306	9.30007e-07	1.65989e-05	up	1.78994	2.80903e-05	0.00035038	up	ASPL1_ARATH	Aspartic proteinase-like protein 1
TRINITY_DN22676_c0_g5	6.29	4.63	6.28	0.73	0.72	0.26	7.97	1.26	-3.44274	2.29822e-08	5.88722e-07	down	-2.87596	9.20844e-07	1.65165e-05	down
TRINITY_DN17662_c1_g2	7.17	8.13	7.93	4.02	1.95	2.32	7.92	1.97	-2.5139	3.72585e-08	9.12456e-07	down	-3.17549	9.68668e-10	3.48001e-08	down	NPH3_ORYSJ	Coleoptile phototropism protein 1
TRINITY_DN22571_c0_g5	4.46	11.55	7.04	4.5	3.56	2.53	7.88	3.67	-1.39954	0.000429007	0.00375989	down	-1.34258	0.00206628	0.0145753	down	SGS3_MAIZE	Protein SUPPRESSOR OF GENE SILENCING 3 homolog
TRINITY_DN15079_c0_g2	0.35	40.98	7.6	0	0	0	7.87	0	-8.87813	2.41584e-21	4.65126e-19	down	-9.14871	3.82466e-12	2.20632e-10	down
TRINITY_DN28683_c3_g2	2.61	12.99	10.99	4.4	2.7	3.74	7.87	3.09	-1.74101	1.3373e-05	0.000176001	down	-1.41071	0.00128415	0.00978385	down
TRINITY_DN20852_c1_g2	5.95	4.48	5.04	2.76	1.27	1.85	7.85	3.04	-1.56093	9.47601e-05	0.00100027	down	-1.58485	0.000252368	0.00241805	down	CAAT5_ARATH	Cationic amino acid transporter 5
TRINITY_DN23427_c0_g1	4.48	5.15	3.72	14.5	12.1	11.94	7.84	19.84	1.23013	0.00148948	0.0109092	up	1.17544	0.00524936	0.0316927	up	TMN9_ARATH	Transmembrane 9 superfamily member 9 {ECO:0000305}
TRINITY_DN18794_c0_g1	5.94	6.76	3.73	21.16	16.09	16.85	7.84	24.01	1.71862	1.40363e-05	0.000183946	up	1.63331	0.000142783	0.00146575	up
TRINITY_DN25005_c0_g5	8.4	10.74	11.24	6.06	2.52	4.89	7.83	3.83	-1.22301	0.00378428	0.0237187	down	-1.26658	0.00677838	0.0391029	down	RGA4_SOLBU	Putative disease resistance protein RGA4
TRINITY_DN18944_c2_g4	4.82	5.37	3.18	0.42	1.11	0.55	7.82	1.59	-2.95414	1.40409e-10	5.56043e-09	down	-2.31855	7.3438e-07	1.34682e-05	down	CHIT2_TULBA	Chitinase 2
TRINITY_DN25861_c1_g2	4.51	7.81	11.27	1.77	2.15	0.49	7.82	1.62	-2.56132	2.95579e-07	5.97029e-06	down	-2.52518	2.4962e-06	4.04893e-05	down
TRINITY_DN16766_c0_g3	7.08	12.05	8.33	1.57	3.01	2.54	7.8	3.69	-2.18385	6.22609e-07	1.16105e-05	down	-1.30305	0.00514466	0.0311851	down	GSTF4_MAIZE	Glutathione S-transferase 4
TRINITY_DN21237_c0_g2	8.7	3.61	6.59	11.19	34.83	33.99	7.78	30.2	1.90711	2.36662e-06	3.77034e-05	up	1.73396	7.86706e-05	0.00087456	up
TRINITY_DN26815_c0_g2	4.25	6.48	3.25	24.39	13.11	18.98	7.77	29.44	1.787	6.4816e-06	9.21402e-05	up	1.69598	7.65514e-05	0.000853878	up	TPP6_ORYSJ	Probable trehalose-phosphate phosphatase 6
TRINITY_DN26097_c0_g2	5.25	6.66	7.73	2.6	1.86	2.01	7.75	3.34	-1.82484	9.33498e-06	0.000127026	down	-1.38929	0.0015712	0.0116254	down	ERF1Y_ARATH	Eukaryotic peptide chain release factor subunit 1-2
TRINITY_DN15515_c0_g1	6.58	6.37	6.92	15.38	17.54	25.52	7.75	28.54	1.33735	0.000950977	0.00743768	up	1.68264	0.000131246	0.00136064	up	AOX4_ARATH	Ubiquinol oxidase 4, chloroplastic/chromoplastic
TRINITY_DN15992_c0_g1	2.34	6.06	1.94	0.98	0.46	0.34	7.74	0.94	-2.81849	4.57962e-09	1.36882e-07	down	-3.26096	7.25384e-11	3.26963e-09	down
TRINITY_DN24860_c0_g3	8.31	6.02	6.49	20.82	52.16	27.66	7.74	52.63	2.07167	1.6109e-07	3.45018e-06	up	2.54436	7.02569e-09	2.13507e-07	up	NAC86_ARATH	NAC domain-containing protein 86 {ECO:0000312|EMBL:AED92405.1}
TRINITY_DN23265_c2_g5	4.78	3.14	6.92	29.96	61.71	13.28	7.74	63.42	2.73231	5.51965e-11	2.33399e-09	up	2.87268	2.1386e-10	8.84823e-09	up
TRINITY_DN18691_c1_g3	5.04	7.81	4.42	1.85	1.57	1.27	7.73	4.31	-1.9896	8.89782e-06	0.000121764	down	-1.32351	0.00349626	0.0226175	down	SPL13_ORYSJ	Squamosa promoter-binding-like protein 13
TRINITY_DN28325_c0_g1	4.03	6.09	3.86	35.41	30.28	31.89	7.73	53.02	2.55931	6.83504e-10	2.40195e-08	up	2.55421	1.04959e-08	3.05162e-07	up
TRINITY_DN20119_c1_g2	7.15	7.2	3.15	0.19	0.09	0.09	7.72	0.14	-6.14515	1.05306e-26	4.14312e-24	down	-5.91144	1.57744e-22	4.65346e-20	down	GAOX2_ORYSJ	Gibberellin 20 oxidase 2
TRINITY_DN18077_c0_g2	5.22	2.19	4.19	1.13	2.11	1.89	7.72	3.96	-1.345	0.00183233	0.0129943	down	-1.17991	0.00789375	0.0443801	down	ATL61_ORYSJ	E3 ubiquitin-protein ligase Os06g0535400
TRINITY_DN21984_c5_g3	44.51	54.72	51.85	103.33	160.31	124.86	7.71	42.8	1.13641	0.0030726	0.0199312	up	2.24694	7.66691e-07	1.39936e-05	up
TRINITY_DN20050_c3_g1	0.25	1.46	5.6	4.84	19.21	6.38	7.69	35.91	1.80555	2.1063e-05	0.000264079	up	2.08654	2.28199e-06	3.73655e-05	up	ERF79_ARATH	Ethylene-responsive transcription factor 8
TRINITY_DN18362_c6_g1	15.1	5.7	2.57	18.87	101.58	49.88	7.69	110.12	3.36311	8.83076e-16	8.19585e-14	up	4.22404	4.34792e-19	7.96789e-17	up	MCA1_ARATH	Metacaspase-1
TRINITY_DN19005_c2_g1	7.26	2.16	5.99	2.35	1.67	1.97	7.68	2.16	-1.97706	5.78388e-06	8.34741e-05	down	-2.10167	6.10244e-06	9.10848e-05	down
TRINITY_DN23160_c0_g1	9.36	5.26	7.75	3.88	2.52	1.74	7.68	3.26	-1.62589	8.48606e-05	0.000908493	down	-1.46351	0.00123626	0.00947763	down	GLSK_MOUSE	Glutaminase kidney isoform, mitochondrial
TRINITY_DN20821_c1_g2	5.2	4	4.62	1.91	1.74	1.76	7.67	3.51	-1.54012	0.000100137	0.00104999	down	-1.35542	0.00148667	0.0110745	down	R13L3_ARATH	Putative disease resistance RPP13-like protein 3
TRINITY_DN18521_c1_g1	6.99	3.75	5.79	3.33	2.19	3.06	7.67	3.54	-1.37282	0.000569356	0.00478932	down	-1.53632	0.000423498	0.0037691	down	C71C4_MAIZE	indole-2-monooxygenase
TRINITY_DN16134_c0_g1	19.22	0.1	1.15	0.06	0.34	0.12	7.66	0.53	-5.25095	4.29027e-21	7.96363e-19	down	-4.1292	1.26823e-14	1.09047e-12	down	CHIA_CICAR	Acidic endochitinase
TRINITY_DN29320_c0_g1	7.09	6.18	6.78	19.38	16.89	13.32	7.66	22.27	1.09843	0.008079	0.0444825	up	1.31344	0.00335819	0.021849	up
TRINITY_DN29709_c1_g2	10.98	12.65	15.99	1.82	1.85	0.89	7.65	1.4	-3.29858	9.52807e-11	3.86634e-09	down	-2.6685	4.72559e-06	7.20454e-05	down
TRINITY_DN18883_c2_g2	14.58	10.07	9.44	2.1	4.66	3.85	7.65	3.36	-2.53111	3.01797e-06	4.70449e-05	down	-1.85608	0.0017297	0.0125574	down
TRINITY_DN17646_c1_g5	9.6	4.89	11.58	8.44	2.36	3.76	7.64	2.66	-1.7625	3.58685e-05	0.000422898	down	-2.59573	1.3815e-07	3.03254e-06	down
TRINITY_DN26872_c0_g1	5.1	6.48	4.67	3.1	4.81	3.18	7.63	4.57	-1.46833	0.000245629	0.00229914	down	-1.42562	0.00099557	0.00791331	down	PSKR1_DAUCA	Phytosulfokine receptor 1
TRINITY_DN25868_c2_g3	14.09	11.03	8.91	51.5	28.03	27.65	7.63	24.38	1.47261	0.000386045	0.00341979	up	1.4576	0.00171189	0.0124756	up	DNJB4_MOUSE	DnaJ homolog subfamily B member 4
TRINITY_DN24747_c0_g2	5.44	2.22	3.8	16.98	12.17	11.83	7.62	24.12	1.69464	2.23455e-05	0.000278615	up	1.59653	0.000207388	0.00203325	up	NAATB_HORVU	Nicotianamine aminotransferase B {ECO:0000312|EMBL:BAA87053.1}
[truncated: 1,391 more rows]
