# Supplementary material for: Comprehensive transcriptome analysis reveals genes in response to water deficit in the leaves of Saccharum narenga (Nees ex Steud.) hack
Source: BMC Plant Biol. 2018 Oct 20;18:250. doi: 10.1186/s12870-018-1428-9 (PMC6195978; doi:10.1186/s12870-018-1428-9)
Supplement: Supplementary file 5 — qPCR primers. (XLSX 9 kb) [file 12870_2018_1428_MOESM5_ESM.xlsx]

## Sheet: Sheet1
additional file 5. qPCR primers.
gene_id	sequence_length	pair_rating	product_Tm	forward_primer	reverse_primer	prot_name	description
TRINITY_DN20137_c2_g1	3476	91.2	76.7	TTTGGACGAGTACATCGCGG	AGCGACTCGATGCTGAGGGT	G2OX1_PEA	Gibberellin 2-beta-dioxygenase 1
TRINITY_DN21055_c2_g1	4456	90.9	77.3	GGCGTTGCGATGGATACATG	ATTCGATTGGGAGCTGACCG	COR2_PAPSO	Non-functional NADPH-dependent codeinone reductase 2
TRINITY_DN22639_c1_g3	2411	90	74.1	CAGCCACCATCACGGAAGAG	GACGTTCGACGTGGATGGAC	BPM2_ARATH	BTB/POZ and MATH domain-containing protein 2
TRINITY_DN23141_c2_g1	6585	91.9	74.3	ATTGGCCCTGACTCCATCAA	TGAGAAGTTTGCAGCTGGCA	PGKH_SPIOL	Phosphoglycerate kinase, chloroplastic
TRINITY_DN23818_c1_g2	5456	90.5	74.4	CGACGAGCTCATCTGCGACT	ACAAGGTCGAGCCATGGGAT	NAC22_ARATH	NAC domain-containing protein 21/22
TRINITY_DN27885_c0_g2	2301	92.9	74.9	TCAAGGCACAGATGGCAATG	TGCGTATATGCCAAACACGC	MSSP2_ARATH	Monosaccharide-sensing protein 2
TRINITY_DN28566_c2_g1	2715	90.2	74.6	TACGTTGCGATTCAAGCCGT	CCAAACGAAGAATGGCATGG	ACT7_ARATH	Actin-7
TRINITY_DN28668_c1_g1	6123	93	76.8	CCTACGACGCCTCTGCAAGA	GATTACGATAGGAGGATTA
TRINITY_DN29197_c1_g2	3237	92.4	77.5	CCGTTCCCACTCGTCTTCCT	TCTGCAAGATCGCCGAGAAG	ENDO1_ARATH	Endonuclease 1
TRINITY_DN29533_c1_g1	2895	91.5	75	ACCTGTTCGGCGTCTTCGAC	TACTCGGCAAGGATTTGGGG	P2C50_ORYSJ	Probable protein phosphatase 2C 50
