# Supplementary material for: Comprehensive transcriptome analysis reveals genes in response to water deficit in the leaves of Saccharum narenga (Nees ex Steud.) hack
Source: BMC Plant Biol. 2018 Oct 20;18:250. doi: 10.1186/s12870-018-1428-9 (PMC6195978; doi:10.1186/s12870-018-1428-9)
Supplement: Supplementary file 6 — miRNA regulation of the DEGs identified in DTS and CK samples. (XLSX 61 kb) [file 12870_2018_1428_MOESM6_ESM.xlsx]

## Sheet: Sheet1
additional file 6. miRNA regulation of the DEGs identified in DTS and CK samples.
mirna	sequence	gene_id	regulation	proteinID	description
miR1023a-3p	CAAGAATTGGATGAAGTGCAT	TRINITY_DN22589_c0_g1	down	R13L3_ARATH	Putative disease resistance RPP13-like protein 3
miR1432	TCAGGAAAGATGACACCAA	TRINITY_DN20165_c2_g1	up
miR1436	ACTTTCAATGGGACGGAGGGAGT	TRINITY_DN20202_c0_g1	up
miR1436	ACTTTCAATGGGACGGAGGGAGT	TRINITY_DN27546_c2_g1	down	LPP3_ARATH	Putative lipid phosphate phosphatase 3, chloroplastic
miR1436	ACTTTCAATGGGACGGAGGGAGT	TRINITY_DN22501_c1_g1	up	WRK57_ARATH	Probable WRKY transcription factor 57
miR1441	AGGATGTCGGAAGGGGTTT	TRINITY_DN18761_c2_g1	up	APG_ORYSJ	Transcription factor APG
miR1441	AGGATGTCGGAAGGGGTTT	TRINITY_DN28482_c2_g1	down	PSD1A_ARATH	26S proteasome non-ATPase regulatory subunit 1 homolog A
miR1441	AGGATGTCGGAAGGGGTTT	TRINITY_DN23669_c2_g1	up	CRIM2_ARATH	Cold-regulated 413 inner membrane protein 2, chloroplastic
miR1441	AGGATGTCGGAAGGGGTTT	TRINITY_DN19707_c5_g2	down	C71A1_PERAE	Cytochrome P450 71A1
miR156a	TGACAGAAGAGAGTGAGCAC	TRINITY_DN18691_c1_g3	down	SPL13_ORYSJ	Squamosa promoter-binding-like protein 13
miR156a	TGACAGAAGAGAGTGAGCAC	TRINITY_DN24463_c0_g1	up	BXL6_ARATH	Probable beta-D-xylosidase 6
miR157a	TTGACAGAAGATAGAGAGCAC	TRINITY_DN18691_c1_g3	down	SPL13_ORYSJ	Squamosa promoter-binding-like protein 13
miR159a.1	TTTGGATTGAAGGGAGCTCTG	TRINITY_DN24976_c1_g2	down
miR159a.1	TTTGGATTGAAGGGAGCTCTG	TRINITY_DN22025_c0_g2	down	TIC62_PEA	Protein TIC 62, chloroplastic
miR160a	TGCCTGGCTCCCTGTATGCCA	TRINITY_DN29424_c1_g1	down	HLS1L_ARATH	Probable N-acetyltransferase HLS1-like
miR160a	TGCCTGGCTCCCTGTATGCCA	TRINITY_DN19660_c1_g2	down
miR160a-3p	GCGTGCAAGGAGCCAAGCATG	TRINITY_DN19660_c1_g2	down
miR164a	TGGAGAAGCAGGGCACGTGCA	TRINITY_DN23818_c1_g2	up	NAC22_ARATH	NAC domain-containing protein 21/22
miR164a	TGGAGAAGCAGGGCACGTGCA	TRINITY_DN25766_c0_g2	up	NAC22_ARATH	NAC domain-containing protein 21/22
miR165a	TCGGACCAGGCTTCCCCCC	TRINITY_DN26153_c0_g2	up
miR165a	TCGGACCAGGCTTCCCCCC	TRINITY_DN25808_c0_g1	down
miR165a-3p	TCGGACCAGGCTTTCCCC	TRINITY_DN26153_c0_g2	up
miR169b	CAGCCAAGGATGACTTGCCGG	TRINITY_DN25931_c2_g2	down	C7254_GLYUR	11-oxo-beta-amyrin 30-oxidase
miR169e-3p	GGCAGTCTCCTTGGCTAGC	TRINITY_DN29208_c0_g1	down	ACA6_ORYSJ	Probable calcium-transporting ATPase 6, plasma membrane-type
miR172e-3p	GAATCTTTAGACGCATGCAT	TRINITY_DN19097_c2_g1	down	IBBR_ORYSI	Bowman-Birk type bran trypsin inhibitor
miR172e-3p	GAATCTTTAGACGCATGCAT	TRINITY_DN22318_c0_g2	up	E131_ARATH	Glucan endo-1,3-beta-glucosidase 1
miR172e-3p	GAATCTTTAGACGCATGCAT	TRINITY_DN25484_c0_g1	up	BGL16_ORYSJ	Beta-glucosidase 16
miR172e-3p	GAATCTTTAGACGCATGCAT	TRINITY_DN28602_c0_g2	up
miR172e-3p	GAATCTTTAGACGCATGCAT	TRINITY_DN21061_c4_g1	down
miR172e-3p	GAATCTTTAGACGCATGCAT	TRINITY_DN25766_c0_g2	up	NAC22_ARATH	NAC domain-containing protein 21/22
miR172e-3p	GAATCTTTAGACGCATGCAT	TRINITY_DN24021_c2_g2	down
miR172e-3p	GAATCTTTAGACGCATGCAT	TRINITY_DN19490_c0_g1	up	WRK54_ARATH	Probable WRKY transcription factor 54
miR172e-3p	GAATCTTTAGACGCATGCAT	TRINITY_DN26471_c2_g1	down	AL2B7_ARATH	Aldehyde dehydrogenase family 2 member B7, mitochondrial
miR172e-3p	GAATCTTTAGACGCATGCAT	TRINITY_DN19854_c2_g6	up
miR172e-3p	GAATCTTTAGACGCATGCAT	TRINITY_DN23585_c3_g1	down	ARR8_ARATH	Two-component response regulator ARR8
miR172e-3p	GAATCTTTAGACGCATGCAT	TRINITY_DN20058_c2_g4	up	3HBH1_PSEAC	3-hydroxybenzoate 6-hydroxylase 1
miR172e-3p	GAATCTTTAGACGCATGCAT	TRINITY_DN19707_c5_g6	down	C71AM_ARATH	Cytochrome P450 71A22
miR1858a	GGTGGAGGAAGGAGTGGCGGC	TRINITY_DN24071_c1_g1	up	PTR18_ARATH	Protein NRT1/ PTR FAMILY 3.1
miR1858a	GGTGGAGGAAGGAGTGGCGGC	TRINITY_DN25741_c2_g2	down	C14B1_ORYSJ	Cytochrome P450 714B1
miR1862a	AGAAGTTGGTTTATTTTGAGACGG	TRINITY_DN22285_c0_g1	down	IDD4_ARATH	Protein indeterminate-domain 4, chloroplastic {ECO:0000303|PubMed:16784536}
miR2083-3p	GATGTGACGAGTGGAAGAGGA	TRINITY_DN18755_c0_g1	up
miR2083-3p	GATGTGACGAGTGGAAGAGGA	TRINITY_DN28996_c0_g1	up	MBR1_ARATH	E3 ubiquitin-protein ligase MBR1
miR2097-5p	AGAGATGGACAGGAAGAGGAAG	TRINITY_DN26079_c1_g1	up
miR2592ap	AGGCTGTGTTTAGATGGGGTGTA	TRINITY_DN19405_c1_g2	up
miR2592ap	AGGCTGTGTTTAGATGGGGTGTA	TRINITY_DN18761_c2_g1	up	APG_ORYSJ	Transcription factor APG
miR2665	TTATTTAGGTCAAGGAATTAA	TRINITY_DN26555_c0_g2	down	NDHK_MAIZE	NAD(P)H-quinone oxidoreductase subunit K, chloroplastic {ECO:0000255|HAMAP-Rule:MF_01356}
miR2671j	TTAAAAGATTCGTCTCGTCCA	TRINITY_DN27427_c0_g1	up	MGLL_RAT	Monoglyceride lipase
miR2671j	TTAAAAGATTCGTCTCGTCCA	TRINITY_DN25610_c5_g3	up
miR2671j	TTAAAAGATTCGTCTCGTCCA	TRINITY_DN27463_c1_g1	down	PSBQ1_MAIZE	Oxygen-evolving enhancer protein 3-1, chloroplastic
miR2671j	TTAAAAGATTCGTCTCGTCCA	TRINITY_DN24988_c2_g1	up
miR2671j	TTAAAAGATTCGTCTCGTCCA	TRINITY_DN27264_c5_g1	up	AASS_ARATH	Alpha-aminoadipic semialdehyde synthase
miR2671j	TTAAAAGATTCGTCTCGTCCA	TRINITY_DN26244_c1_g2	up	GALE2_CYATE	UDP-glucose 4-epimerase GEPI48
miR2671j	TTAAAAGATTCGTCTCGTCCA	TRINITY_DN28159_c3_g1	down	GRF5_ORYSJ	Growth-regulating factor 5
miR2671j	TTAAAAGATTCGTCTCGTCCA	TRINITY_DN24540_c0_g1	down	PGLT1_MOUSE	Protein O-glucosyltransferase 1
miR2671j	TTAAAAGATTCGTCTCGTCCA	TRINITY_DN25271_c1_g1	up	RNHX1_ARATH	Putative ribonuclease H protein At1g65750
miR2671j	TTAAAAGATTCGTCTCGTCCA	TRINITY_DN25528_c0_g2	up
miR2671j	TTAAAAGATTCGTCTCGTCCA	TRINITY_DN22694_c3_g2	up
miR2671j	TTAAAAGATTCGTCTCGTCCA	TRINITY_DN19707_c5_g2	down	C71A1_PERAE	Cytochrome P450 71A1
miR2671j	TTAAAAGATTCGTCTCGTCCA	TRINITY_DN20426_c2_g1	down
miR2671j	TTAAAAGATTCGTCTCGTCCA	TRINITY_DN24308_c3_g1	down
miR2671j	TTAAAAGATTCGTCTCGTCCA	TRINITY_DN20192_c1_g1	up	AATC_ORYSJ	Aspartate aminotransferase, cytoplasmic
miR2671j	TTAAAAGATTCGTCTCGTCCA	TRINITY_DN17425_c6_g2	up
miR2671j	TTAAAAGATTCGTCTCGTCCA	TRINITY_DN22114_c2_g5	up	Y4276_ARATH	Uncharacterized protein At4g22758
miR2671j	TTAAAAGATTCGTCTCGTCCA	TRINITY_DN24383_c1_g4	up	CML16_ORYSJ	Probable calcium-binding protein CML16
miR2671j	TTAAAAGATTCGTCTCGTCCA	TRINITY_DN24410_c3_g1	up	B2_DAUCA	B2 protein
miR2671j	TTAAAAGATTCGTCTCGTCCA	TRINITY_DN22758_c0_g1	up	GLPT1_ARATH	Putative glycerol-3-phosphate transporter 1
miR2671j	TTAAAAGATTCGTCTCGTCCA	TRINITY_DN20351_c2_g1	down	CB23_ORYSJ	Chlorophyll a-b binding protein, chloroplastic
miR2671j	TTAAAAGATTCGTCTCGTCCA	TRINITY_DN22792_c1_g1	up	BCH1_ARATH	Beta-carotene 3-hydroxylase 1, chloroplastic
miR3440b-3p	TGGATTGGTAGGGAGACGT	TRINITY_DN23848_c1_g1	down
miR3522	AGCCCAAGTCGAGACAGCTGA	TRINITY_DN20821_c1_g2	down	R13L3_ARATH	Putative disease resistance RPP13-like protein 3
miR3711	GGCGCTAGAAGGAGGGCATT	TRINITY_DN26674_c0_g1	up	SD25_ARATH	G-type lectin S-receptor-like serine/threonine-protein kinase SD2-5
miR396e-5p	TCCACAGGCTTTCTTGAACTG	TRINITY_DN28159_c3_g1	down	GRF5_ORYSJ	Growth-regulating factor 5
miR408-3p	CTGCACTGCCTCTTCCCTGGC	TRINITY_DN19601_c1_g3	up	AAP5_ARATH	Amino acid permease 5
miR414	CATCGTCATCGTCATCGTCAT	TRINITY_DN18036_c0_g1	down	GDL72_ARATH	GDSL esterase/lipase At5g03810
miR414	CATCGTCATCGTCATCGTCAT	TRINITY_DN17608_c1_g6	down
miR414	CATCGTCATCGTCATCGTCAT	TRINITY_DN28583_c3_g1	down	PPR37_ARATH	Pentatricopeptide repeat-containing protein At1g12620
miR414	CATCGTCATCGTCATCGTCAT	TRINITY_DN28011_c3_g1	up
miR414	CATCGTCATCGTCATCGTCAT	TRINITY_DN26624_c1_g1	down
miR414	CATCGTCATCGTCATCGTCAT	TRINITY_DN28525_c1_g7	up	NAC29_ARATH	NAC transcription factor 29
miR414	CATCGTCATCGTCATCGTCAT	TRINITY_DN23328_c0_g2	down	FAFL_ARATH	Protein FAF-like, chloroplastic
miR414	CATCGTCATCGTCATCGTCAT	TRINITY_DN29419_c1_g1	up	TGT2_ARATH	Trihelix transcription factor GT-2
miR414	CATCGTCATCGTCATCGTCAT	TRINITY_DN26336_c0_g2	up	C734A_ARATH	Cytochrome P450 734A1
miR414	CATCGTCATCGTCATCGTCAT	TRINITY_DN20993_c1_g2	down
miR414	CATCGTCATCGTCATCGTCAT	TRINITY_DN24822_c0_g2	up
miR414	CATCGTCATCGTCATCGTCAT	TRINITY_DN18882_c1_g2	up	REMO_ARATH	Remorin
miR419	AAGATGATGATGACGATGTAC	TRINITY_DN21638_c1_g1	down	Y3913_ARATH	Uncharacterized protein At3g49140
miR419	AAGATGATGATGACGATGTAC	TRINITY_DN28346_c0_g1	up	TRP5_ARATH	Telomere repeat-binding protein 5
miR419	AAGATGATGATGACGATGTAC	TRINITY_DN29419_c1_g3	up
miR444b.2	TGCAGTTGTTGTCTCAAGCTT	TRINITY_DN23665_c0_g1	up	FB92_ARATH	F-box protein At1g78280
miR482-5p	TGGTGAGGATGAAGGCGCCTG	TRINITY_DN28338_c0_g1	down	NCED1_PHAVU	9-cis-epoxycarotenoid dioxygenase NCED1, chloroplastic
miR4993	AGCAGCGGCGGTGGCGGATGC	TRINITY_DN22160_c1_g2	up	ERF60_ARATH	Ethylene-responsive transcription factor ERF060
miR4993	AGCAGCGGCGGTGGCGGATGC	TRINITY_DN18739_c0_g1	up	U72B1_ARATH	UDP-glycosyltransferase 72B1
miR4993	AGCAGCGGCGGTGGCGGATGC	TRINITY_DN17895_c0_g1	up	HFC2B_ORYSJ	Heat stress transcription factor C-2b
miR4993	AGCAGCGGCGGTGGCGGATGC	TRINITY_DN20505_c1_g1	down	CRR38_ARATH	Cysteine-rich repeat secretory protein 38
miR4993	AGCAGCGGCGGTGGCGGATGC	TRINITY_DN26761_c1_g2	up	LRE_ARATH	GPI-anchored protein LORELEI
miR4993	AGCAGCGGCGGTGGCGGATGC	TRINITY_DN23437_c1_g2	down	C3H54_ORYSJ	Zinc finger CCCH domain-containing protein 54
miR4993	AGCAGCGGCGGTGGCGGATGC	TRINITY_DN23493_c0_g1	up	SGR_ORYSI	Protein STAY-GREEN, chloroplastic
miR4993	AGCAGCGGCGGTGGCGGATGC	TRINITY_DN19392_c0_g1	up	NIPL1_ARATH	NEP1-interacting protein-like 1
miR4993	AGCAGCGGCGGTGGCGGATGC	TRINITY_DN25652_c1_g2	down	NEP1_NEPGR	Aspartic proteinase nepenthesin-1
miR4993	AGCAGCGGCGGTGGCGGATGC	TRINITY_DN26221_c1_g3	up	Y1848_ARATH	Probable inactive receptor kinase At1g48480
miR4993	AGCAGCGGCGGTGGCGGATGC	TRINITY_DN27230_c0_g1	up	SMAL1_XENLA	SWI/SNF-related matrix-associated actin-dependent regulator of chromatin subfamily A-like protein 1
miR4993	AGCAGCGGCGGTGGCGGATGC	TRINITY_DN22667_c2_g2	up	LEA14_GOSHI	Late embryogenesis abundant protein Lea14-A
miR4993	AGCAGCGGCGGTGGCGGATGC	TRINITY_DN28318_c0_g2	down	NPH3_ORYSJ	Coleoptile phototropism protein 1
miR4993	AGCAGCGGCGGTGGCGGATGC	TRINITY_DN28719_c1_g1	down	MAA3_ARATH	Probable helicase MAGATAMA 3
miR4993	AGCAGCGGCGGTGGCGGATGC	TRINITY_DN26133_c0_g1	down
miR4993	AGCAGCGGCGGTGGCGGATGC	TRINITY_DN27277_c2_g2	down	PP420_ARATH	Pentatricopeptide repeat-containing protein At5g46580, chloroplastic
miR4993	AGCAGCGGCGGTGGCGGATGC	TRINITY_DN23715_c0_g3	down	E70B1_ARATH	Exocyst complex component EXO70B1
miR4993	AGCAGCGGCGGTGGCGGATGC	TRINITY_DN29589_c3_g1	down
miR4993	AGCAGCGGCGGTGGCGGATGC	TRINITY_DN27820_c1_g1	down
miR4993	AGCAGCGGCGGTGGCGGATGC	TRINITY_DN22501_c1_g1	up	WRK57_ARATH	Probable WRKY transcription factor 57
miR4993	AGCAGCGGCGGTGGCGGATGC	TRINITY_DN29347_c1_g1	down
miR4993	AGCAGCGGCGGTGGCGGATGC	TRINITY_DN26172_c1_g2	up
miR4993	AGCAGCGGCGGTGGCGGATGC	TRINITY_DN20369_c0_g3	up	MYB4_ORYSJ	Myb-related protein Myb4
miR5049c	TCACTTATTTTGGGACGGAGG	TRINITY_DN19338_c4_g1	up	PHSB_ARATH	Probable polyamine transporter At1g31830
miR5049c	TCACTTATTTTGGGACGGAGG	TRINITY_DN20239_c0_g4	up
miR5049c	TCACTTATTTTGGGACGGAGG	TRINITY_DN23758_c1_g3	up
miR5049c	TCACTTATTTTGGGACGGAGG	TRINITY_DN26674_c0_g1	up	SD25_ARATH	G-type lectin S-receptor-like serine/threonine-protein kinase SD2-5
miR5049c	TCACTTATTTTGGGACGGAGG	TRINITY_DN21627_c0_g3	down	PXN_ARATH	Peroxisomal nicotinamide adenine dinucleotide carrier
miR5049c	TCACTTATTTTGGGACGGAGG	TRINITY_DN28398_c1_g1	down
miR5049c	TCACTTATTTTGGGACGGAGG	TRINITY_DN28125_c0_g1	up	CALS3_ARATH	Callose synthase 3
miR5054	TCCCCACGGACGGCGCCA	TRINITY_DN29324_c1_g2	up	AL2C4_ARATH	Aldehyde dehydrogenase family 2 member C4
miR5054	TCCCCACGGACGGCGCCA	TRINITY_DN21230_c0_g1	up
miR5054	TCCCCACGGACGGCGCCA	TRINITY_DN16271_c0_g1	up
miR5059	CGTTCCTGGGCAGCAACACCA	TRINITY_DN22089_c1_g1	down	Y5738_ARATH	BTB/POZ domain-containing protein At5g67385
miR5077	TTCACGTCGGGTTCACCA	TRINITY_DN24646_c1_g1	down
miR5139	AACCTGGCTCCGATACCA	TRINITY_DN29287_c1_g6	up
miR5139	AACCTGGCTCCGATACCA	TRINITY_DN18434_c1_g4	up	5NG4_PINTA	Auxin-induced protein 5NG4
miR5174d-3p	CAAACATTTAGGGACGGAGAGAGT	TRINITY_DN19924_c0_g1	up
miR5175a	TTAGAATTTGGAAAGGAGGGA	TRINITY_DN26424_c6_g1	up	LEA5_CITSI	Late embryogenesis abundant protein Lea5
miR5175a	TTAGAATTTGGAAAGGAGGGA	TRINITY_DN24865_c2_g1	down
miR5175a	TTAGAATTTGGAAAGGAGGGA	TRINITY_DN23120_c2_g1	up	MDARP_ARATH	Monodehydroascorbate reductase, chloroplastic
miR5175a	TTAGAATTTGGAAAGGAGGGA	TRINITY_DN25382_c2_g1	up
miR5175a	TTAGAATTTGGAAAGGAGGGA	TRINITY_DN24970_c0_g1	up
miR5175a	TTAGAATTTGGAAAGGAGGGA	TRINITY_DN26367_c1_g2	up	EXEC1_ARATH	Protein EXECUTER 1, chloroplastic
miR5185m-3p	TTCTGAATGTTGAACTAGAAG	TRINITY_DN24291_c0_g1	up	CTPA3_ARATH	Carboxyl-terminal-processing peptidase 3, chloroplastic
miR5203	TCTATTATGGAACGGAGGGAG	TRINITY_DN18904_c0_g3	up	Y3482_ARATH	BTB/POZ domain-containing protein At3g44820
miR5205b	CTTATAATTTGGGATGGAGGGAGT	TRINITY_DN17625_c4_g1	up	GEML1_ARATH	GEM-like protein 1
miR5205b	CTTATAATTTGGGATGGAGGGAGT	TRINITY_DN23629_c3_g5	down
miR5205b	CTTATAATTTGGGATGGAGGGAGT	TRINITY_DN24779_c0_g2	down	AIR3_ARATH	Subtilisin-like protease SBT5.3
miR5205b	CTTATAATTTGGGATGGAGGGAGT	TRINITY_DN22300_c0_g1	up	TRPC_ARATH	Indole-3-glycerol phosphate synthase, chloroplastic
miR5205b	CTTATAATTTGGGATGGAGGGAGT	TRINITY_DN27362_c1_g4	down	LRK42_ARATH	L-type lectin-domain containing receptor kinase IV.2
miR5205b	CTTATAATTTGGGATGGAGGGAGT	TRINITY_DN21084_c1_g2	up
miR5205b	CTTATAATTTGGGATGGAGGGAGT	TRINITY_DN17900_c2_g4	down	PER70_MAIZE	Peroxidase 70
miR5205b	CTTATAATTTGGGATGGAGGGAGT	TRINITY_DN19298_c0_g3	up	YG31B_YEAST	Transposon Ty3-G Gag-Pol polyprotein
miR5205b	CTTATAATTTGGGATGGAGGGAGT	TRINITY_DN22501_c1_g1	up	WRK57_ARATH	Probable WRKY transcription factor 57
miR5205b	CTTATAATTTGGGATGGAGGGAGT	TRINITY_DN26367_c1_g2	up	EXEC1_ARATH	Protein EXECUTER 1, chloroplastic
miR5205b	CTTATAATTTGGGATGGAGGGAGT	TRINITY_DN16730_c2_g2	down	CRR38_ARATH	Cysteine-rich repeat secretory protein 38
miR5205b	CTTATAATTTGGGATGGAGGGAGT	TRINITY_DN17964_c0_g2	up
miR5205b	CTTATAATTTGGGATGGAGGGAGT	TRINITY_DN29638_c2_g3	up	FRI2_TOBAC	Ferritin-2, chloroplastic
miR5205b	CTTATAATTTGGGATGGAGGGAGT	TRINITY_DN27045_c3_g2	down
miR5205b	CTTATAATTTGGGATGGAGGGAGT	TRINITY_DN18029_c2_g3	up	HMOX1_ORYSJ	Heme oxygenase 1, chloroplastic
miR5205b	CTTATAATTTGGGATGGAGGGAGT	TRINITY_DN26068_c2_g1	up	IDI1_CAMAC	Isopentenyl-diphosphate Delta-isomerase I
miR5205b	CTTATAATTTGGGATGGAGGGAGT	TRINITY_DN23336_c1_g1	down	PPD1_ARATH	PsbP domain-containing protein 1, chloroplastic
miR5205b	CTTATAATTTGGGATGGAGGGAGT	TRINITY_DN26140_c0_g1	up	ABAH2_ORYSI	Abscisic acid 8'-hydroxylase 2
miR5205b	CTTATAATTTGGGATGGAGGGAGT	TRINITY_DN28683_c3_g2	down
miR5205b	CTTATAATTTGGGATGGAGGGAGT	TRINITY_DN26424_c6_g1	up	LEA5_CITSI	Late embryogenesis abundant protein Lea5
miR5205b	CTTATAATTTGGGATGGAGGGAGT	TRINITY_DN26424_c8_g1	down
miR5205b	CTTATAATTTGGGATGGAGGGAGT	TRINITY_DN26484_c0_g1	up
miR5205b	CTTATAATTTGGGATGGAGGGAGT	TRINITY_DN25586_c0_g2	down	MURE_BACSU	UDP-N-acetylmuramoyl-L-alanyl-D-glutamate--2,6-diaminopimelate ligase {ECO:0000255|HAMAP-Rule:MF_00208}
miR5205b	CTTATAATTTGGGATGGAGGGAGT	TRINITY_DN21528_c0_g5	up	UGT1_GARJA	Crocetin glucosyltransferase, chloroplastic
miR5205b	CTTATAATTTGGGATGGAGGGAGT	TRINITY_DN23120_c2_g1	up	MDARP_ARATH	Monodehydroascorbate reductase, chloroplastic
miR5205b	CTTATAATTTGGGATGGAGGGAGT	TRINITY_DN25382_c2_g1	up
miR5205b	CTTATAATTTGGGATGGAGGGAGT	TRINITY_DN20504_c4_g2	down	C78A3_SOYBN	Cytochrome P450 78A3
miR5205b	CTTATAATTTGGGATGGAGGGAGT	TRINITY_DN19750_c0_g1	down	NDHL_SYNS3	NAD(P)H-quinone oxidoreductase subunit L {ECO:0000255|HAMAP-Rule:MF_01355}
miR5205b	CTTATAATTTGGGATGGAGGGAGT	TRINITY_DN24732_c1_g1	down	RK12_ORYSJ	50S ribosomal protein L12, chloroplastic
miR5205b	CTTATAATTTGGGATGGAGGGAGT	TRINITY_DN25031_c0_g1	down	RSC5_DICDI	Random slug protein 5
miR5205b	CTTATAATTTGGGATGGAGGGAGT	TRINITY_DN24865_c2_g1	down
miR5205b	CTTATAATTTGGGATGGAGGGAGT	TRINITY_DN19926_c1_g3	up	HOX22_ORYSJ	Homeobox-leucine zipper protein HOX22
miR5205b	CTTATAATTTGGGATGGAGGGAGT	TRINITY_DN18463_c1_g1	up
miR5205b	CTTATAATTTGGGATGGAGGGAGT	TRINITY_DN24970_c0_g1	up
miR5212-3p	CCATGGAAGTAGATATCAGCA	TRINITY_DN23565_c1_g3	down	BBX22_ARATH	B-box zinc finger protein 22 {ECO:0000303|PubMed:19920209}
miR528-5p	TGGAAGGGGCATGCAGAGGAG	TRINITY_DN17898_c0_g1	up	SSG1B_HORVU	Granule-bound starch synthase 1b, chloroplastic/amyloplastic
miR529-3p	GCTGTACCCTCTCTCTTCTTC	TRINITY_DN29539_c2_g5	up
miR530-3p	AGGTGCAGTGGCAGATGCAGC	TRINITY_DN27874_c4_g1	down	TDR_ARATH	Leucine-rich repeat receptor-like protein kinase TDR
miR530-3p	AGGTGCAGTGGCAGATGCAGC	TRINITY_DN22223_c0_g2	down
miR530-3p	AGGTGCAGTGGCAGATGCAGC	TRINITY_DN22223_c0_g4	down
miR530a	TGCATTTGCACCTGCACCTCT	TRINITY_DN22223_c0_g2	down
miR530a	TGCATTTGCACCTGCACCTCT	TRINITY_DN22223_c0_g4	down
miR5381	CAAGATCTGTGGCTCCGAGGT	TRINITY_DN18709_c2_g1	down	PTR26_ARATH	Protein NRT1/ PTR FAMILY 8.4
miR5485	TGACAGAGTGGTATCAGAGCA	TRINITY_DN21761_c1_g1	up
miR5502	ACGGATACGGATACGCGGATAC	TRINITY_DN26161_c1_g2	up	ITPK2_ARATH	Inositol-tetrakisphosphate 1-kinase 2
miR5565c	ACACATGTGGATTGAAGTGGA	TRINITY_DN16795_c0_g1	down
miR5565c	ACACATGTGGATTGAAGTGGA	TRINITY_DN23811_c2_g2	up
miR5565c	ACACATGTGGATTGAAGTGGA	TRINITY_DN25438_c0_g1	up
miR5565g-3p	AACACATGTGGATTGAGATGGATA	TRINITY_DN23811_c2_g2	up
miR5565g-3p	AACACATGTGGATTGAGATGGATA	TRINITY_DN16273_c0_g1	down	SALT_ORYSI	Salt stress-induced protein
miR5565g-3p	AACACATGTGGATTGAGATGGATA	TRINITY_DN25438_c0_g1	up
miR5568a	CAAAGCGACTTATAATTTGGA	TRINITY_DN17625_c4_g1	up	GEML1_ARATH	GEM-like protein 1
miR5568a	CAAAGCGACTTATAATTTGGA	TRINITY_DN24740_c0_g3	up
miR5568a	CAAAGCGACTTATAATTTGGA	TRINITY_DN26424_c8_g1	down
miR5568a	CAAAGCGACTTATAATTTGGA	TRINITY_DN27797_c1_g2	up	MPK10_ORYSJ	Mitogen-activated protein kinase 10
miR5568a	CAAAGCGACTTATAATTTGGA	TRINITY_DN22300_c0_g1	up	TRPC_ARATH	Indole-3-glycerol phosphate synthase, chloroplastic
miR5568a	CAAAGCGACTTATAATTTGGA	TRINITY_DN27362_c1_g4	down	LRK42_ARATH	L-type lectin-domain containing receptor kinase IV.2
miR5568a	CAAAGCGACTTATAATTTGGA	TRINITY_DN25586_c0_g2	down	MURE_BACSU	UDP-N-acetylmuramoyl-L-alanyl-D-glutamate--2,6-diaminopimelate ligase {ECO:0000255|HAMAP-Rule:MF_00208}
miR5568a	CAAAGCGACTTATAATTTGGA	TRINITY_DN21528_c0_g5	up	UGT1_GARJA	Crocetin glucosyltransferase, chloroplastic
miR5568a	CAAAGCGACTTATAATTTGGA	TRINITY_DN19298_c0_g3	up	YG31B_YEAST	Transposon Ty3-G Gag-Pol polyprotein
miR5568a	CAAAGCGACTTATAATTTGGA	TRINITY_DN25382_c2_g1	up
miR5568a	CAAAGCGACTTATAATTTGGA	TRINITY_DN16730_c2_g2	down	CRR38_ARATH	Cysteine-rich repeat secretory protein 38
miR5568a	CAAAGCGACTTATAATTTGGA	TRINITY_DN25031_c0_g1	down	RSC5_DICDI	Random slug protein 5
miR5568a	CAAAGCGACTTATAATTTGGA	TRINITY_DN17964_c0_g2	up
miR5568a	CAAAGCGACTTATAATTTGGA	TRINITY_DN28732_c2_g2	up	YPQ3_YEAST	Probable vacuolar amino acid transporter YPQ3
miR5568a	CAAAGCGACTTATAATTTGGA	TRINITY_DN26068_c2_g1	up	IDI1_CAMAC	Isopentenyl-diphosphate Delta-isomerase I
miR5568a	CAAAGCGACTTATAATTTGGA	TRINITY_DN24865_c2_g1	down
miR5568a	CAAAGCGACTTATAATTTGGA	TRINITY_DN27012_c1_g1	up
miR5568a	CAAAGCGACTTATAATTTGGA	TRINITY_DN24881_c1_g1	up	LRK91_ARATH	L-type lectin-domain containing receptor kinase IX.1
miR5568a	CAAAGCGACTTATAATTTGGA	TRINITY_DN18463_c1_g1	up
miR5568a	CAAAGCGACTTATAATTTGGA	TRINITY_DN27183_c0_g1	up	IMCL2_ORYSJ	Probable isoprenylcysteine alpha-carbonyl methylesterase ICMEL2
miR5568f-3p	TCTTATAATTTGGAATGGAGG	TRINITY_DN17625_c4_g1	up	GEML1_ARATH	GEM-like protein 1
miR5568f-3p	TCTTATAATTTGGAATGGAGG	TRINITY_DN23629_c3_g5	down
miR5568f-3p	TCTTATAATTTGGAATGGAGG	TRINITY_DN16664_c1_g1	up	LEA5D_GOSHI	Late embryogenesis abundant protein Lea5-D
miR5568f-3p	TCTTATAATTTGGAATGGAGG	TRINITY_DN24779_c0_g2	down	AIR3_ARATH	Subtilisin-like protease SBT5.3
miR5568f-3p	TCTTATAATTTGGAATGGAGG	TRINITY_DN22300_c0_g1	up	TRPC_ARATH	Indole-3-glycerol phosphate synthase, chloroplastic
miR5568f-3p	TCTTATAATTTGGAATGGAGG	TRINITY_DN27362_c1_g4	down	LRK42_ARATH	L-type lectin-domain containing receptor kinase IV.2
miR5568f-3p	TCTTATAATTTGGAATGGAGG	TRINITY_DN21084_c1_g2	up
miR5568f-3p	TCTTATAATTTGGAATGGAGG	TRINITY_DN17900_c2_g4	down	PER70_MAIZE	Peroxidase 70
miR5568f-3p	TCTTATAATTTGGAATGGAGG	TRINITY_DN19298_c0_g3	up	YG31B_YEAST	Transposon Ty3-G Gag-Pol polyprotein
miR5568f-3p	TCTTATAATTTGGAATGGAGG	TRINITY_DN26367_c1_g2	up	EXEC1_ARATH	Protein EXECUTER 1, chloroplastic
miR5568f-3p	TCTTATAATTTGGAATGGAGG	TRINITY_DN16730_c2_g2	down	CRR38_ARATH	Cysteine-rich repeat secretory protein 38
miR5568f-3p	TCTTATAATTTGGAATGGAGG	TRINITY_DN17964_c0_g2	up
miR5568f-3p	TCTTATAATTTGGAATGGAGG	TRINITY_DN27045_c3_g2	down
miR5568f-3p	TCTTATAATTTGGAATGGAGG	TRINITY_DN18029_c2_g3	up	HMOX1_ORYSJ	Heme oxygenase 1, chloroplastic
miR5568f-3p	TCTTATAATTTGGAATGGAGG	TRINITY_DN26068_c2_g1	up	IDI1_CAMAC	Isopentenyl-diphosphate Delta-isomerase I
miR5568f-3p	TCTTATAATTTGGAATGGAGG	TRINITY_DN23336_c1_g1	down	PPD1_ARATH	PsbP domain-containing protein 1, chloroplastic
miR5568f-3p	TCTTATAATTTGGAATGGAGG	TRINITY_DN26140_c0_g1	up	ABAH2_ORYSI	Abscisic acid 8'-hydroxylase 2
miR5568f-3p	TCTTATAATTTGGAATGGAGG	TRINITY_DN28683_c3_g2	down
miR5568f-3p	TCTTATAATTTGGAATGGAGG	TRINITY_DN26424_c6_g1	up	LEA5_CITSI	Late embryogenesis abundant protein Lea5
miR5568f-3p	TCTTATAATTTGGAATGGAGG	TRINITY_DN26424_c8_g1	down
miR5568f-3p	TCTTATAATTTGGAATGGAGG	TRINITY_DN26484_c0_g1	up
miR5568f-3p	TCTTATAATTTGGAATGGAGG	TRINITY_DN25586_c0_g2	down	MURE_BACSU	UDP-N-acetylmuramoyl-L-alanyl-D-glutamate--2,6-diaminopimelate ligase {ECO:0000255|HAMAP-Rule:MF_00208}
miR5568f-3p	TCTTATAATTTGGAATGGAGG	TRINITY_DN21528_c0_g5	up	UGT1_GARJA	Crocetin glucosyltransferase, chloroplastic
miR5568f-3p	TCTTATAATTTGGAATGGAGG	TRINITY_DN23120_c2_g1	up	MDARP_ARATH	Monodehydroascorbate reductase, chloroplastic
miR5568f-3p	TCTTATAATTTGGAATGGAGG	TRINITY_DN25382_c2_g1	up
miR5568f-3p	TCTTATAATTTGGAATGGAGG	TRINITY_DN20504_c4_g2	down	C78A3_SOYBN	Cytochrome P450 78A3
miR5568f-3p	TCTTATAATTTGGAATGGAGG	TRINITY_DN19750_c0_g1	down	NDHL_SYNS3	NAD(P)H-quinone oxidoreductase subunit L {ECO:0000255|HAMAP-Rule:MF_01355}
miR5568f-3p	TCTTATAATTTGGAATGGAGG	TRINITY_DN24732_c1_g1	down	RK12_ORYSJ	50S ribosomal protein L12, chloroplastic
miR5568f-3p	TCTTATAATTTGGAATGGAGG	TRINITY_DN25031_c0_g1	down	RSC5_DICDI	Random slug protein 5
miR5568f-3p	TCTTATAATTTGGAATGGAGG	TRINITY_DN24865_c2_g1	down
miR5568f-3p	TCTTATAATTTGGAATGGAGG	TRINITY_DN24881_c1_g1	up	LRK91_ARATH	L-type lectin-domain containing receptor kinase IX.1
miR5568f-3p	TCTTATAATTTGGAATGGAGG	TRINITY_DN19926_c1_g3	up	HOX22_ORYSJ	Homeobox-leucine zipper protein HOX22
miR5568f-3p	TCTTATAATTTGGAATGGAGG	TRINITY_DN18463_c1_g1	up
miR5568f-3p	TCTTATAATTTGGAATGGAGG	TRINITY_DN24970_c0_g1	up
miR5575	TGGATTTTGGAATGTTTTGGT	TRINITY_DN17769_c3_g1	up	GLNA2_MAIZE	Glutamine synthetase root isozyme 2
miR5641	AGGAAGAAGATGAAGATATAA	TRINITY_DN26674_c0_g1	up	SD25_ARATH	G-type lectin S-receptor-like serine/threonine-protein kinase SD2-5
miR5641	AGGAAGAAGATGAAGATATAA	TRINITY_DN26812_c3_g1	up	TPP9_ORYSJ	Probable trehalose-phosphate phosphatase 9
miR5658	AGATGATGATGACGATGTACA	TRINITY_DN20086_c2_g1	up
miR5658	AGATGATGATGACGATGTACA	TRINITY_DN28346_c0_g1	up	TRP5_ARATH	Telomere repeat-binding protein 5
miR5658	AGATGATGATGACGATGTACA	TRINITY_DN25955_c0_g3	up	PMA2_SOLLC	Plasma membrane ATPase 2
miR5671	CATGGTGGTGACGGGTGAC	TRINITY_DN23683_c4_g1	down
miR5674a	TGAATGATGTTGTACATTTCA	TRINITY_DN17895_c0_g1	up	HFC2B_ORYSJ	Heat stress transcription factor C-2b
miR5769	TGAGGGAGAGTGAATCGACGA	TRINITY_DN18278_c2_g1	up
miR5783	GGACGACGACGAGGAGGACGACAC	TRINITY_DN26518_c1_g1	down	PLDD1_ARATH	Phospholipase D delta
miR5783	GGACGACGACGAGGAGGACGACAC	TRINITY_DN18231_c0_g1	up	Y3885_ARATH	Uncharacterized protein At3g28850
miR5783	GGACGACGACGAGGAGGACGACAC	TRINITY_DN20540_c1_g1	up	PXG4_ARATH	Probable peroxygenase 4
miR5783	GGACGACGACGAGGAGGACGACAC	TRINITY_DN20993_c1_g2	down
miR5783	GGACGACGACGAGGAGGACGACAC	TRINITY_DN29419_c1_g3	up
miR5815	AAAGTTCATGGACCGAGATGACAT	TRINITY_DN17615_c3_g2	down
miR5830	AAGTAGATCGGGATGTTACACA	TRINITY_DN20428_c1_g1	down
miR5830	AAGTAGATCGGGATGTTACACA	TRINITY_DN28559_c3_g2	down	COL6_ARATH	Zinc finger protein CONSTANS-LIKE 6
miR5830	AAGTAGATCGGGATGTTACACA	TRINITY_DN21406_c1_g5	down
miR5830	AAGTAGATCGGGATGTTACACA	TRINITY_DN25064_c2_g14	down
miR6180	AGGGAGGAAGAAGGGGAGGGCG	TRINITY_DN27436_c0_g2	up	PMGT2_XENLA	Protein O-linked-mannose beta-1,4-N-acetylglucosaminyltransferase 2
miR6180	AGGGAGGAAGAAGGGGAGGGCG	TRINITY_DN26883_c2_g1	down	ARR1_ARATH	Two-component response regulator ARR1
miR6182	TGAGTTTGTGGATGGAGGCCTT	TRINITY_DN29733_c4_g1	down	COPIA_DROME	Copia protein
miR6190	CGAGGAAAAGGAAAAGCAGTG	TRINITY_DN17453_c1_g11	down	CRK30_ARATH	Putative cysteine-rich receptor-like protein kinase 30
miR6197	TCTGTTCCAAACTGTAAGACG	TRINITY_DN24361_c4_g3	down	SRG1_ARATH	Protein SRG1
miR6197	TCTGTTCCAAACTGTAAGACG	TRINITY_DN26367_c1_g2	up	EXEC1_ARATH	Protein EXECUTER 1, chloroplastic
miR6197	TCTGTTCCAAACTGTAAGACG	TRINITY_DN17608_c1_g2	down	GDL13_ARATH	GDSL esterase/lipase At1g28670
miR6197	TCTGTTCCAAACTGTAAGACG	TRINITY_DN28693_c0_g1	down	PIGN_MOUSE	GPI ethanolamine phosphate transferase 1
miR6214	CGACGACGTCGAGCAGGGACCA	TRINITY_DN17162_c3_g1	down	BLH7_ARATH	BEL1-like homeodomain protein 7
miR6218-3p	CAAGTTTCGTGATTTTTGGAC	TRINITY_DN19978_c3_g1	up
miR6218-3p	CAAGTTTCGTGATTTTTGGAC	TRINITY_DN28456_c2_g3	down
miR6220-3p	AATGACTTATAATTTGGGATGGAG	TRINITY_DN26424_c6_g1	up	LEA5_CITSI	Late embryogenesis abundant protein Lea5
miR6220-3p	AATGACTTATAATTTGGGATGGAG	TRINITY_DN26424_c8_g1	down
miR6220-3p	AATGACTTATAATTTGGGATGGAG	TRINITY_DN23629_c3_g5	down
miR6220-3p	AATGACTTATAATTTGGGATGGAG	TRINITY_DN26484_c0_g1	up
miR6220-3p	AATGACTTATAATTTGGGATGGAG	TRINITY_DN24779_c0_g2	down	AIR3_ARATH	Subtilisin-like protease SBT5.3
miR6220-3p	AATGACTTATAATTTGGGATGGAG	TRINITY_DN22300_c0_g1	up	TRPC_ARATH	Indole-3-glycerol phosphate synthase, chloroplastic
miR6220-3p	AATGACTTATAATTTGGGATGGAG	TRINITY_DN27362_c1_g4	down	LRK42_ARATH	L-type lectin-domain containing receptor kinase IV.2
miR6220-3p	AATGACTTATAATTTGGGATGGAG	TRINITY_DN21084_c1_g2	up
miR6220-3p	AATGACTTATAATTTGGGATGGAG	TRINITY_DN19298_c0_g3	up	YG31B_YEAST	Transposon Ty3-G Gag-Pol polyprotein
miR6220-3p	AATGACTTATAATTTGGGATGGAG	TRINITY_DN23120_c2_g1	up	MDARP_ARATH	Monodehydroascorbate reductase, chloroplastic
miR6220-3p	AATGACTTATAATTTGGGATGGAG	TRINITY_DN25382_c2_g1	up
miR6220-3p	AATGACTTATAATTTGGGATGGAG	TRINITY_DN22501_c1_g1	up	WRK57_ARATH	Probable WRKY transcription factor 57
miR6220-3p	AATGACTTATAATTTGGGATGGAG	TRINITY_DN26367_c1_g2	up	EXEC1_ARATH	Protein EXECUTER 1, chloroplastic
miR6220-3p	AATGACTTATAATTTGGGATGGAG	TRINITY_DN17964_c0_g2	up
miR6220-3p	AATGACTTATAATTTGGGATGGAG	TRINITY_DN24865_c2_g1	down
miR6220-3p	AATGACTTATAATTTGGGATGGAG	TRINITY_DN19926_c1_g3	up	HOX22_ORYSJ	Homeobox-leucine zipper protein HOX22
miR6220-3p	AATGACTTATAATTTGGGATGGAG	TRINITY_DN18463_c1_g1	up
miR6220-3p	AATGACTTATAATTTGGGATGGAG	TRINITY_DN24970_c0_g1	up
miR6220-3p	AATGACTTATAATTTGGGATGGAG	TRINITY_DN19599_c0_g3	down	CSPLM_SORBI	CASP-like protein 2C1
miR6220-3p	AATGACTTATAATTTGGGATGGAG	TRINITY_DN26140_c0_g1	up	ABAH2_ORYSI	Abscisic acid 8'-hydroxylase 2
miR6220-5p	CTCCATCCCAAATTATAAGACGTT	TRINITY_DN29607_c0_g1	down	PAM68_ARATH	Protein PAM68, chloroplastic
miR6220-5p	CTCCATCCCAAATTATAAGACGTT	TRINITY_DN23947_c0_g1	up	LONF1_HUMAN	LON peptidase N-terminal domain and RING finger protein 1
miR6220-5p	CTCCATCCCAAATTATAAGACGTT	TRINITY_DN17917_c0_g2	down	RGA1_SOLBU	Putative disease resistance protein RGA1
miR6220-5p	CTCCATCCCAAATTATAAGACGTT	TRINITY_DN26424_c7_g1	up	PPCK2_ARATH	Phosphoenolpyruvate carboxylase kinase 2
miR6220-5p	CTCCATCCCAAATTATAAGACGTT	TRINITY_DN27056_c0_g2	up	BPOC_MYCTU	Putative non-heme bromoperoxidase BpoC
miR6220-5p	CTCCATCCCAAATTATAAGACGTT	TRINITY_DN21166_c0_g8	down	TL19_ARATH	Thylakoid lumenal 19 kDa protein, chloroplastic
miR6220-5p	CTCCATCCCAAATTATAAGACGTT	TRINITY_DN25031_c0_g1	down	RSC5_DICDI	Random slug protein 5
miR6220-5p	CTCCATCCCAAATTATAAGACGTT	TRINITY_DN25593_c2_g1	up	RGA4_SOLBU	Putative disease resistance protein RGA4
miR6220-5p	CTCCATCCCAAATTATAAGACGTT	TRINITY_DN26274_c0_g1	up	CHD1L_DANRE	Chromodomain-helicase-DNA-binding protein 1-like
miR6220-5p	CTCCATCCCAAATTATAAGACGTT	TRINITY_DN24755_c0_g2	down	LSD1_ORYSJ	Protein LSD1
miR6220-5p	CTCCATCCCAAATTATAAGACGTT	TRINITY_DN26349_c2_g1	down	TIP42_MAIZE	Aquaporin TIP4-2
miR6220-5p	CTCCATCCCAAATTATAAGACGTT	TRINITY_DN27045_c2_g1	down
miR6220-5p	CTCCATCCCAAATTATAAGACGTT	TRINITY_DN20086_c2_g1	up
miR6220-5p	CTCCATCCCAAATTATAAGACGTT	TRINITY_DN15330_c0_g2	down	DIR21_ARATH	Dirigent protein 21
miR6220-5p	CTCCATCCCAAATTATAAGACGTT	TRINITY_DN26031_c2_g4	down
miR6225-3p	CGAGACGAATCTTTTAAGCCTAAT	TRINITY_DN26066_c4_g1	up	HY6H_HYONI	Hyoscyamine 6-dioxygenase
miR6225-3p	CGAGACGAATCTTTTAAGCCTAAT	TRINITY_DN17905_c4_g3	down	PPA27_ARATH	Probable inactive purple acid phosphatase 27
miR6225-3p	CGAGACGAATCTTTTAAGCCTAAT	TRINITY_DN21491_c0_g2	down
miR6225-3p	CGAGACGAATCTTTTAAGCCTAAT	TRINITY_DN20341_c0_g1	down	ATPG_MAIZE	ATP synthase subunit gamma, chloroplastic
miR6225-3p	CGAGACGAATCTTTTAAGCCTAAT	TRINITY_DN22286_c7_g2	up
miR6225-3p	CGAGACGAATCTTTTAAGCCTAAT	TRINITY_DN19259_c2_g1	up	CXE15_ARATH	Probable carboxylesterase 15
miR6225-3p	CGAGACGAATCTTTTAAGCCTAAT	TRINITY_DN21503_c4_g1	up
miR6225-3p	CGAGACGAATCTTTTAAGCCTAAT	TRINITY_DN21679_c0_g2	down	BGL07_ORYSJ	Beta-glucosidase 7
miR6225-3p	CGAGACGAATCTTTTAAGCCTAAT	TRINITY_DN26188_c1_g1	down	FBK17_ARATH	F-box/kelch-repeat protein At1g30090
miR6225-3p	CGAGACGAATCTTTTAAGCCTAAT	TRINITY_DN17989_c4_g2	up
miR6225-3p	CGAGACGAATCTTTTAAGCCTAAT	TRINITY_DN24410_c3_g2	up	B2_DAUCA	B2 protein
miR6225-3p	CGAGACGAATCTTTTAAGCCTAAT	TRINITY_DN18087_c1_g3	up
miR6225-3p	CGAGACGAATCTTTTAAGCCTAAT	TRINITY_DN28246_c0_g2	up	LOX2_ORYSJ	Linoleate 9S-lipoxygenase 2
miR6225-3p	CGAGACGAATCTTTTAAGCCTAAT	TRINITY_DN27974_c1_g1	up
miR6225-3p	CGAGACGAATCTTTTAAGCCTAAT	TRINITY_DN19097_c2_g1	down	IBBR_ORYSI	Bowman-Birk type bran trypsin inhibitor
miR6225-3p	CGAGACGAATCTTTTAAGCCTAAT	TRINITY_DN28602_c0_g2	up
miR6225-3p	CGAGACGAATCTTTTAAGCCTAAT	TRINITY_DN21984_c5_g3	up
miR6225-3p	CGAGACGAATCTTTTAAGCCTAAT	TRINITY_DN17829_c2_g1	down	PTR4_ARATH	Protein NRT1/ PTR FAMILY 5.3
miR6225-3p	CGAGACGAATCTTTTAAGCCTAAT	TRINITY_DN19371_c4_g1	up	SRRM2_HUMAN	Serine/arginine repetitive matrix protein 2
miR6225-3p	CGAGACGAATCTTTTAAGCCTAAT	TRINITY_DN17837_c2_g1	up	BCS1_HUMAN	Mitochondrial chaperone BCS1
miR6225-3p	CGAGACGAATCTTTTAAGCCTAAT	TRINITY_DN26471_c2_g1	down	AL2B7_ARATH	Aldehyde dehydrogenase family 2 member B7, mitochondrial
miR6225-3p	CGAGACGAATCTTTTAAGCCTAAT	TRINITY_DN27872_c4_g7	up
miR6225-3p	CGAGACGAATCTTTTAAGCCTAAT	TRINITY_DN22531_c1_g2	down	ATL3_ARATH	RING-H2 finger protein ATL3
miR6225-3p	CGAGACGAATCTTTTAAGCCTAAT	TRINITY_DN19134_c2_g1	up
miR6225-3p	CGAGACGAATCTTTTAAGCCTAAT	TRINITY_DN19707_c5_g6	down	C71AM_ARATH	Cytochrome P450 71A22
miR6225-3p	CGAGACGAATCTTTTAAGCCTAAT	TRINITY_DN21956_c1_g6	up
miR6225-5p	TAACTAGGCTCAAAAGATTCGTCT	TRINITY_DN27463_c1_g1	down	PSBQ1_MAIZE	Oxygen-evolving enhancer protein 3-1, chloroplastic
miR6225-5p	TAACTAGGCTCAAAAGATTCGTCT	TRINITY_DN20426_c2_g1	down
miR6225-5p	TAACTAGGCTCAAAAGATTCGTCT	TRINITY_DN24496_c4_g1	up
miR6225-5p	TAACTAGGCTCAAAAGATTCGTCT	TRINITY_DN24988_c2_g1	up
miR6225-5p	TAACTAGGCTCAAAAGATTCGTCT	TRINITY_DN27264_c5_g1	up	AASS_ARATH	Alpha-aminoadipic semialdehyde synthase
miR6225-5p	TAACTAGGCTCAAAAGATTCGTCT	TRINITY_DN24308_c3_g1	down
miR6225-5p	TAACTAGGCTCAAAAGATTCGTCT	TRINITY_DN17425_c6_g2	up
miR6225-5p	TAACTAGGCTCAAAAGATTCGTCT	TRINITY_DN23398_c1_g2	up	NC100_ARATH	NAC domain-containing protein 100
miR6225-5p	TAACTAGGCTCAAAAGATTCGTCT	TRINITY_DN23669_c2_g1	up	CRIM2_ARATH	Cold-regulated 413 inner membrane protein 2, chloroplastic
miR6225-5p	TAACTAGGCTCAAAAGATTCGTCT	TRINITY_DN21344_c0_g7	up
miR6225-5p	TAACTAGGCTCAAAAGATTCGTCT	TRINITY_DN22694_c3_g2	up
miR6225-5p	TAACTAGGCTCAAAAGATTCGTCT	TRINITY_DN18755_c0_g1	up
miR6225-5p	TAACTAGGCTCAAAAGATTCGTCT	TRINITY_DN19707_c5_g2	down	C71A1_PERAE	Cytochrome P450 71A1
miR6225-5p	TAACTAGGCTCAAAAGATTCGTCT	TRINITY_DN22792_c1_g1	up	BCH1_ARATH	Beta-carotene 3-hydroxylase 1, chloroplastic
miR6230-5p	TTCTGGGTCCCTGAACTTGGCTT	TRINITY_DN19428_c1_g1	down	PP200_ARATH	Pentatricopeptide repeat-containing protein At2g42920, chloroplastic
miR6232a-3p	TGGATGAACCAGAAAAGTCAAAGC	TRINITY_DN25031_c0_g1	down	RSC5_DICDI	Random slug protein 5
miR6232a-3p	TGGATGAACCAGAAAAGTCAAAGC	TRINITY_DN17964_c0_g2	up
miR6232a-3p	TGGATGAACCAGAAAAGTCAAAGC	TRINITY_DN27183_c0_g1	up	IMCL2_ORYSJ	Probable isoprenylcysteine alpha-carbonyl methylesterase ICMEL2
miR6232a-3p	TGGATGAACCAGAAAAGTCAAAGC	TRINITY_DN24865_c2_g1	down
miR6232a-3p	TGGATGAACCAGAAAAGTCAAAGC	TRINITY_DN25382_c2_g1	up
miR6235-5p	ATTGTGAGAGAAAAATACTGCTGG	TRINITY_DN25408_c2_g5	up
miR6235-5p	ATTGTGAGAGAAAAATACTGCTGG	TRINITY_DN19591_c0_g1	down	CCD25_MOUSE	Coiled-coil domain-containing protein 25
miR6235-5p	ATTGTGAGAGAAAAATACTGCTGG	TRINITY_DN26225_c1_g1	down	MENB_ARATH	1,4-dihydroxy-2-naphthoyl-CoA synthase, peroxisomal
miR6235-5p	ATTGTGAGAGAAAAATACTGCTGG	TRINITY_DN22285_c0_g1	down	IDD4_ARATH	Protein indeterminate-domain 4, chloroplastic {ECO:0000303|PubMed:16784536}
miR6235-5p	ATTGTGAGAGAAAAATACTGCTGG	TRINITY_DN17609_c0_g1	down
miR6235-5p	ATTGTGAGAGAAAAATACTGCTGG	TRINITY_DN26961_c0_g1	down	PIF3_ARATH	Transcription factor PIF3
miR6235-5p	ATTGTGAGAGAAAAATACTGCTGG	TRINITY_DN18718_c1_g1	up
miR6235-5p	ATTGTGAGAGAAAAATACTGCTGG	TRINITY_DN27472_c1_g1	down	BBD2_ORYSJ	Bifunctional nuclease 2
miR6235-5p	ATTGTGAGAGAAAAATACTGCTGG	TRINITY_DN18944_c2_g4	down	CHIT2_TULBA	Chitinase 2
miR6235-5p	ATTGTGAGAGAAAAATACTGCTGG	TRINITY_DN18396_c2_g4	up
miR6235-5p	ATTGTGAGAGAAAAATACTGCTGG	TRINITY_DN28324_c1_g2	up
miR6235-5p	ATTGTGAGAGAAAAATACTGCTGG	TRINITY_DN28232_c2_g4	down	PSBW_ORYSJ	Photosystem II reaction center W protein, chloroplastic
miR6235-5p	ATTGTGAGAGAAAAATACTGCTGG	TRINITY_DN23002_c1_g1	down	CZOG_SORBI	Putative cis-zeatin O-glucosyltransferase
miR6235-5p	ATTGTGAGAGAAAAATACTGCTGG	TRINITY_DN18588_c3_g1	down	Y3123_ORYSJ	B3 domain-containing protein Os03g0212300
miR6235-5p	ATTGTGAGAGAAAAATACTGCTGG	TRINITY_DN23232_c0_g2	up	HAK10_ORYSJ	Potassium transporter 10
miR6235-5p	ATTGTGAGAGAAAAATACTGCTGG	TRINITY_DN24753_c0_g2	up	TF29_SCHPO	Transposon Tf2-9 polyprotein
miR6235-5p	ATTGTGAGAGAAAAATACTGCTGG	TRINITY_DN19059_c0_g2	up	ADF2_ORYSJ	Actin-depolymerizing factor 2
miR6235-5p	ATTGTGAGAGAAAAATACTGCTGG	TRINITY_DN20214_c2_g2	up	DNAJ_BEII9	Chaperone protein DnaJ {ECO:0000255|HAMAP-Rule:MF_01152}
miR6235-5p	ATTGTGAGAGAAAAATACTGCTGG	TRINITY_DN18974_c3_g1	down	BP73_ORYSJ	SAP-like protein BP-73
miR6235-5p	ATTGTGAGAGAAAAATACTGCTGG	TRINITY_DN18410_c3_g1	down	NAGS1_ARATH	Probable amino-acid acetyltransferase NAGS1, chloroplastic
miR6248	TAATTTGGAATGGAGGGAGTA	TRINITY_DN27427_c0_g1	up	MGLL_RAT	Monoglyceride lipase
miR6248	TAATTTGGAATGGAGGGAGTA	TRINITY_DN17625_c4_g1	up	GEML1_ARATH	GEM-like protein 1
miR6248	TAATTTGGAATGGAGGGAGTA	TRINITY_DN16664_c1_g1	up	LEA5D_GOSHI	Late embryogenesis abundant protein Lea5-D
miR6248	TAATTTGGAATGGAGGGAGTA	TRINITY_DN24779_c0_g2	down	AIR3_ARATH	Subtilisin-like protease SBT5.3
miR6248	TAATTTGGAATGGAGGGAGTA	TRINITY_DN22300_c0_g1	up	TRPC_ARATH	Indole-3-glycerol phosphate synthase, chloroplastic
miR6248	TAATTTGGAATGGAGGGAGTA	TRINITY_DN27362_c1_g4	down	LRK42_ARATH	L-type lectin-domain containing receptor kinase IV.2
miR6248	TAATTTGGAATGGAGGGAGTA	TRINITY_DN26689_c0_g1	up	Y1426_METJA	Uncharacterized protein MJ1426
miR6248	TAATTTGGAATGGAGGGAGTA	TRINITY_DN23603_c1_g4	down	NFYB3_ARATH	Nuclear transcription factor Y subunit B-3
miR6248	TAATTTGGAATGGAGGGAGTA	TRINITY_DN21944_c0_g1	down	E134_MAIZE	Endo-1,3;1,4-beta-D-glucanase
miR6248	TAATTTGGAATGGAGGGAGTA	TRINITY_DN19298_c0_g3	up	YG31B_YEAST	Transposon Ty3-G Gag-Pol polyprotein
miR6248	TAATTTGGAATGGAGGGAGTA	TRINITY_DN28177_c0_g1	down	HYES_PIG	Bifunctional epoxide hydrolase 2
miR6248	TAATTTGGAATGGAGGGAGTA	TRINITY_DN26367_c1_g2	up	EXEC1_ARATH	Protein EXECUTER 1, chloroplastic
miR6248	TAATTTGGAATGGAGGGAGTA	TRINITY_DN28475_c2_g1	down
miR6248	TAATTTGGAATGGAGGGAGTA	TRINITY_DN16730_c2_g2	down	CRR38_ARATH	Cysteine-rich repeat secretory protein 38
miR6248	TAATTTGGAATGGAGGGAGTA	TRINITY_DN17964_c0_g2	up
miR6248	TAATTTGGAATGGAGGGAGTA	TRINITY_DN21627_c0_g3	down	PXN_ARATH	Peroxisomal nicotinamide adenine dinucleotide carrier
miR6248	TAATTTGGAATGGAGGGAGTA	TRINITY_DN27045_c3_g2	down
miR6248	TAATTTGGAATGGAGGGAGTA	TRINITY_DN26068_c2_g1	up	IDI1_CAMAC	Isopentenyl-diphosphate Delta-isomerase I
miR6248	TAATTTGGAATGGAGGGAGTA	TRINITY_DN27839_c1_g1	down	WAKLM_ARATH	Wall-associated receptor kinase-like 17
miR6248	TAATTTGGAATGGAGGGAGTA	TRINITY_DN26349_c2_g1	down	TIP42_MAIZE	Aquaporin TIP4-2
miR6248	TAATTTGGAATGGAGGGAGTA	TRINITY_DN27183_c0_g1	up	IMCL2_ORYSJ	Probable isoprenylcysteine alpha-carbonyl methylesterase ICMEL2
miR6248	TAATTTGGAATGGAGGGAGTA	TRINITY_DN25766_c1_g3	down	MT3B_ORYSJ	Metallothionein-like protein 3B
miR6248	TAATTTGGAATGGAGGGAGTA	TRINITY_DN23336_c1_g1	down	PPD1_ARATH	PsbP domain-containing protein 1, chloroplastic
miR6248	TAATTTGGAATGGAGGGAGTA	TRINITY_DN28683_c3_g2	down
miR6248	TAATTTGGAATGGAGGGAGTA	TRINITY_DN26424_c6_g1	up	LEA5_CITSI	Late embryogenesis abundant protein Lea5
miR6248	TAATTTGGAATGGAGGGAGTA	TRINITY_DN26424_c8_g1	down
miR6248	TAATTTGGAATGGAGGGAGTA	TRINITY_DN26484_c0_g1	up
miR6248	TAATTTGGAATGGAGGGAGTA	TRINITY_DN19672_c0_g1	up	TPC1_ORYSJ	Two pore calcium channel protein 1
miR6248	TAATTTGGAATGGAGGGAGTA	TRINITY_DN17967_c1_g2	down
miR6248	TAATTTGGAATGGAGGGAGTA	TRINITY_DN17326_c1_g1	up
miR6248	TAATTTGGAATGGAGGGAGTA	TRINITY_DN23120_c2_g1	up	MDARP_ARATH	Monodehydroascorbate reductase, chloroplastic
miR6248	TAATTTGGAATGGAGGGAGTA	TRINITY_DN25382_c2_g1	up
miR6248	TAATTTGGAATGGAGGGAGTA	TRINITY_DN20504_c4_g2	down	C78A3_SOYBN	Cytochrome P450 78A3
miR6248	TAATTTGGAATGGAGGGAGTA	TRINITY_DN19750_c0_g1	down	NDHL_SYNS3	NAD(P)H-quinone oxidoreductase subunit L {ECO:0000255|HAMAP-Rule:MF_01355}
miR6248	TAATTTGGAATGGAGGGAGTA	TRINITY_DN24732_c1_g1	down	RK12_ORYSJ	50S ribosomal protein L12, chloroplastic
miR6248	TAATTTGGAATGGAGGGAGTA	TRINITY_DN25031_c0_g1	down	RSC5_DICDI	Random slug protein 5
miR6248	TAATTTGGAATGGAGGGAGTA	TRINITY_DN17990_c0_g1	up	EF114_ARATH	Ethylene-responsive transcription factor ERF114
miR6248	TAATTTGGAATGGAGGGAGTA	TRINITY_DN20530_c1_g2	up	Y5957_ARATH	Uncharacterized protein At5g39570
miR6248	TAATTTGGAATGGAGGGAGTA	TRINITY_DN24865_c2_g1	down
miR6248	TAATTTGGAATGGAGGGAGTA	TRINITY_DN23265_c2_g5	up
miR6248	TAATTTGGAATGGAGGGAGTA	TRINITY_DN18463_c1_g1	up
miR6248	TAATTTGGAATGGAGGGAGTA	TRINITY_DN24970_c0_g1	up
miR6284	TTTGGACGCATGCATGGAGCATT	TRINITY_DN23042_c0_g1	up	Y3707_ARATH	Serine/threonine-protein kinase At3g07070
miR6284	TTTGGACGCATGCATGGAGCATT	TRINITY_DN21061_c4_g1	down
miR6284	TTTGGACGCATGCATGGAGCATT	TRINITY_DN25766_c0_g2	up	NAC22_ARATH	NAC domain-containing protein 21/22
miR6284	TTTGGACGCATGCATGGAGCATT	TRINITY_DN24021_c2_g2	down
miR6284	TTTGGACGCATGCATGGAGCATT	TRINITY_DN19490_c0_g1	up	WRK54_ARATH	Probable WRKY transcription factor 54
miR6284	TTTGGACGCATGCATGGAGCATT	TRINITY_DN22209_c1_g4	up	BAC2_ARATH	Mitochondrial arginine transporter BAC2
miR6284	TTTGGACGCATGCATGGAGCATT	TRINITY_DN19097_c2_g1	down	IBBR_ORYSI	Bowman-Birk type bran trypsin inhibitor
miR6284	TTTGGACGCATGCATGGAGCATT	TRINITY_DN28602_c0_g2	up
miR6284	TTTGGACGCATGCATGGAGCATT	TRINITY_DN24383_c1_g4	up	CML16_ORYSJ	Probable calcium-binding protein CML16
miR6284	TTTGGACGCATGCATGGAGCATT	TRINITY_DN26471_c2_g1	down	AL2B7_ARATH	Aldehyde dehydrogenase family 2 member B7, mitochondrial
miR6284	TTTGGACGCATGCATGGAGCATT	TRINITY_DN27872_c4_g7	up
miR6284	TTTGGACGCATGCATGGAGCATT	TRINITY_DN19854_c2_g6	up
miR6284	TTTGGACGCATGCATGGAGCATT	TRINITY_DN19134_c2_g1	up
miR6284	TTTGGACGCATGCATGGAGCATT	TRINITY_DN19995_c3_g1	up	BCAT5_ARATH	Branched-chain-amino-acid aminotransferase 5, chloroplastic
miR6284	TTTGGACGCATGCATGGAGCATT	TRINITY_DN19707_c5_g6	down	C71AM_ARATH	Cytochrome P450 71A22
miR6443	AGGATGATATAGATGATGGAT	TRINITY_DN20122_c1_g2	down
miR774b-5p	TGGTGATGAAGATATCGGTGA	TRINITY_DN26367_c1_g2	up	EXEC1_ARATH	Protein EXECUTER 1, chloroplastic
miR7753-3p	TAGCAAGGGAGAAGAGCTGGT	TRINITY_DN22784_c1_g1	down	PSBO_HELAN	Oxygen-evolving enhancer protein 1, chloroplastic {ECO:0000250|UniProtKB:P23321}
miR7774-5p	ACAATGGTCAGGAGGATGGCAC	TRINITY_DN21713_c0_g2	down	BH082_ARATH	Transcription factor bHLH82
miR7819	TCTTTAGACACATGCATGAATCA	TRINITY_DN23585_c3_g1	down	ARR8_ARATH	Two-component response regulator ARR8
miR7819	TCTTTAGACACATGCATGAATCA	TRINITY_DN26471_c2_g1	down	AL2B7_ARATH	Aldehyde dehydrogenase family 2 member B7, mitochondrial
miR7819	TCTTTAGACACATGCATGAATCA	TRINITY_DN24021_c2_g2	down
miR8005a	TTTAGAGTTTAGGGTTTAGGGT	TRINITY_DN22408_c1_g1	up
miR8014-3p	ATTAATCAATGTTTGGACAATT	TRINITY_DN19033_c1_g1	up	SPX1_ORYSJ	SPX domain-containing protein 1
miR8014-3p	ATTAATCAATGTTTGGACAATT	TRINITY_DN20066_c3_g1	down	RGA3_SOLBU	Putative disease resistance protein RGA3
miR8014-3p	ATTAATCAATGTTTGGACAATT	TRINITY_DN28602_c0_g2	up
miR8014-3p	ATTAATCAATGTTTGGACAATT	TRINITY_DN25481_c4_g1	up	IOLC_CLOTE	5-dehydro-2-deoxygluconokinase {ECO:0000255|HAMAP-Rule:MF_01668}
miR827	TTAGATGACCATCAGCAAACA	TRINITY_DN25841_c0_g1	up	SPXM2_ORYSJ	SPX domain-containing membrane protein Os04g0573000
miR837-3p	AAAGAACAAGCAATTGATTGA	TRINITY_DN17057_c0_g1	up
miR854a	GAGGAGGAAGAGGAGGAGGAG	TRINITY_DN26945_c1_g1	down	STR9_ARATH	Rhodanese-like domain-containing protein 9, chloroplastic
miR854a	GAGGAGGAAGAGGAGGAGGAG	TRINITY_DN28482_c2_g1	down	PSD1A_ARATH	26S proteasome non-ATPase regulatory subunit 1 homolog A
miR854a	GAGGAGGAAGAGGAGGAGGAG	TRINITY_DN20073_c3_g1	down	Y4141_ARATH	Uncharacterized protein At4g14100
miR854a	GAGGAGGAAGAGGAGGAGGAG	TRINITY_DN20612_c0_g1	up
miR854a	GAGGAGGAAGAGGAGGAGGAG	TRINITY_DN16359_c0_g1	up	CUT1D_ARATH	Protein CURVATURE THYLAKOID 1D, chloroplastic
miR854a	GAGGAGGAAGAGGAGGAGGAG	TRINITY_DN27034_c1_g2	down	Y4814_ORYSJ	B3 domain-containing protein Os04g0581400
miR854a	GAGGAGGAAGAGGAGGAGGAG	TRINITY_DN26491_c2_g1	down	NAT12_ARATH	Nucleobase-ascorbate transporter 12
miR854a	GAGGAGGAAGAGGAGGAGGAG	TRINITY_DN25639_c1_g1	down	WRK19_ARATH	Probable WRKY transcription factor 19
miR854a	GAGGAGGAAGAGGAGGAGGAG	TRINITY_DN20050_c2_g1	up	EF114_ARATH	Ethylene-responsive transcription factor ERF114
miR854a	GAGGAGGAAGAGGAGGAGGAG	TRINITY_DN18628_c0_g2	down
miR854a	GAGGAGGAAGAGGAGGAGGAG	TRINITY_DN26375_c0_g4	up	NIR_MAIZE	Ferredoxin--nitrite reductase, chloroplastic
miR854a	GAGGAGGAAGAGGAGGAGGAG	TRINITY_DN18780_c1_g2	down	RK28_ARATH	50S ribosomal protein L28, chloroplastic
miR854a	GAGGAGGAAGAGGAGGAGGAG	TRINITY_DN22336_c0_g3	up
miR854a	GAGGAGGAAGAGGAGGAGGAG	TRINITY_DN20862_c0_g1	down
miR854a	GAGGAGGAAGAGGAGGAGGAG	TRINITY_DN23247_c0_g2	down	NORA_STAAS	Quinolone resistance protein NorA
miR854a	GAGGAGGAAGAGGAGGAGGAG	TRINITY_DN27417_c1_g2	down
miR854a	GAGGAGGAAGAGGAGGAGGAG	TRINITY_DN20517_c0_g1	up	DGP10_ARATH	Protease Do-like 10, mitochondrial
miR854a	GAGGAGGAAGAGGAGGAGGAG	TRINITY_DN29398_c2_g4	down	DER_ANAVT	GTPase Der {ECO:0000255|HAMAP-Rule:MF_00195}
miR854a	GAGGAGGAAGAGGAGGAGGAG	TRINITY_DN26304_c0_g1	down	INVB_ARATH	Probable alkaline/neutral invertase B {ECO:0000305}
miR854a	GAGGAGGAAGAGGAGGAGGAG	TRINITY_DN23794_c0_g2	up	NIP21_MAIZE	Aquaporin NIP2-1
miR854a	GAGGAGGAAGAGGAGGAGGAG	TRINITY_DN21750_c0_g1	up	GAGT2_ARATH	Gamma-glutamyltranspeptidase 2
miR854a	GAGGAGGAAGAGGAGGAGGAG	TRINITY_DN25185_c4_g1	down
miR854a	GAGGAGGAAGAGGAGGAGGAG	TRINITY_DN17388_c2_g3	up
miR854a	GAGGAGGAAGAGGAGGAGGAG	TRINITY_DN22353_c2_g1	up	AAP7_ARATH	Probable amino acid permease 7
miR854a	GAGGAGGAAGAGGAGGAGGAG	TRINITY_DN25829_c1_g3	up	RGA3_SOLBU	Putative disease resistance protein RGA3
miR854a	GAGGAGGAAGAGGAGGAGGAG	TRINITY_DN26079_c1_g2	up	GAPN_MAIZE	NADP-dependent glyceraldehyde-3-phosphate dehydrogenase
miR854a	GAGGAGGAAGAGGAGGAGGAG	TRINITY_DN16488_c0_g1	up	SMBP2_MOUSE	DNA-binding protein SMUBP-2
miR854a	GAGGAGGAAGAGGAGGAGGAG	TRINITY_DN23966_c1_g3	up	ZWIP5_ARATH	Zinc finger protein WIP5
miR854a	GAGGAGGAAGAGGAGGAGGAG	TRINITY_DN20365_c0_g2	up	LTPG1_ARATH	Non-specific lipid transfer protein GPI-anchored 1
miR854a	GAGGAGGAAGAGGAGGAGGAG	TRINITY_DN21043_c4_g2	up	PSK5_ORYSJ	Phytosulfokines 5
miR854a	GAGGAGGAAGAGGAGGAGGAG	TRINITY_DN23683_c3_g1	down	CAP11_ARATH	Putative clathrin assembly protein At1g33340
miR854a	GAGGAGGAAGAGGAGGAGGAG	TRINITY_DN27436_c0_g2	up	PMGT2_XENLA	Protein O-linked-mannose beta-1,4-N-acetylglucosaminyltransferase 2
miR854a	GAGGAGGAAGAGGAGGAGGAG	TRINITY_DN16845_c0_g1	up	U3IP2_HUMAN	U3 small nucleolar RNA-interacting protein 2
miR854a	GAGGAGGAAGAGGAGGAGGAG	TRINITY_DN18306_c0_g1	down
miR854a	GAGGAGGAAGAGGAGGAGGAG	TRINITY_DN29541_c1_g2	down	AMPD_ORYSJ	Probable AMP deaminase
miR854a	GAGGAGGAAGAGGAGGAGGAG	TRINITY_DN22090_c1_g1	up	ABAH1_ORYSJ	Abscisic acid 8'-hydroxylase 1
miR854a	GAGGAGGAAGAGGAGGAGGAG	TRINITY_DN23452_c1_g3	up
miR854a	GAGGAGGAAGAGGAGGAGGAG	TRINITY_DN18351_c2_g2	up	ATL36_ARATH	Putative RING-H2 finger protein ATL36
miR854a	GAGGAGGAAGAGGAGGAGGAG	TRINITY_DN22688_c0_g1	down	RGA3_SOLBU	Putative disease resistance protein RGA3
miR854a	GAGGAGGAAGAGGAGGAGGAG	TRINITY_DN23302_c0_g1	up	LPA1_ARATH	Protein LOW PSII ACCUMULATION 1, chloroplastic
miR854a	GAGGAGGAAGAGGAGGAGGAG	TRINITY_DN17421_c1_g1	down
miR854a	GAGGAGGAAGAGGAGGAGGAG	TRINITY_DN17552_c0_g1	down
miR854a	GAGGAGGAAGAGGAGGAGGAG	TRINITY_DN28596_c0_g3	down
miR854a	GAGGAGGAAGAGGAGGAGGAG	TRINITY_DN22992_c0_g3	up
miR854a	GAGGAGGAAGAGGAGGAGGAG	TRINITY_DN23859_c0_g1	up	WRK40_ARATH	Probable WRKY transcription factor 40
miR854a	GAGGAGGAAGAGGAGGAGGAG	TRINITY_DN20073_c3_g3	up	TOCC_ORYSJ	Probable tocopherol cyclase, chloroplastic
miR854a	GAGGAGGAAGAGGAGGAGGAG	TRINITY_DN26085_c0_g3	down	ILL7_ORYSJ	IAA-amino acid hydrolase ILR1-like 7
miR854a	GAGGAGGAAGAGGAGGAGGAG	TRINITY_DN28559_c3_g3	down	COL16_ARATH	Zinc finger protein CONSTANS-LIKE 16
miR854a	GAGGAGGAAGAGGAGGAGGAG	TRINITY_DN29040_c2_g2	up	GLT1_ORYSJ	Glutamate synthase 1 [NADH], chloroplastic
miR854a	GAGGAGGAAGAGGAGGAGGAG	TRINITY_DN19792_c0_g1	up	LBD41_ARATH	LOB domain-containing protein 41
miR854a	GAGGAGGAAGAGGAGGAGGAG	TRINITY_DN21857_c1_g1	up	MYB44_ARATH	Transcription factor MYB44
miR854a	GAGGAGGAAGAGGAGGAGGAG	TRINITY_DN23220_c0_g2	up
miR854a	GAGGAGGAAGAGGAGGAGGAG	TRINITY_DN29245_c1_g1	down	RDR4_ORYSJ	Probable RNA-dependent RNA polymerase 4
miR854a	GAGGAGGAAGAGGAGGAGGAG	TRINITY_DN29197_c1_g2	up	ENDO1_ARATH	Endonuclease 1
miR854a	GAGGAGGAAGAGGAGGAGGAG	TRINITY_DN24075_c2_g3	up	ERF53_ARATH	Ethylene-responsive transcription factor ERF053
miR854a	GAGGAGGAAGAGGAGGAGGAG	TRINITY_DN29677_c3_g2	down	PHT1B_ORYSJ	Phototropin-1B
miR854a	GAGGAGGAAGAGGAGGAGGAG	TRINITY_DN28080_c0_g1	down
miR854a	GAGGAGGAAGAGGAGGAGGAG	TRINITY_DN18153_c0_g1	down	DCUP1_ORYSJ	Uroporphyrinogen decarboxylase 1, chloroplastic
miR854a	GAGGAGGAAGAGGAGGAGGAG	TRINITY_DN29059_c0_g1	down	CK5P1_ORYSJ	CDK5RAP1-like protein
miR854a	GAGGAGGAAGAGGAGGAGGAG	TRINITY_DN17388_c2_g4	up
miR854a	GAGGAGGAAGAGGAGGAGGAG	TRINITY_DN15977_c0_g1	down	RPB9B_ARATH	DNA-directed RNA polymerases II, IV and V subunit 9B
miR854a	GAGGAGGAAGAGGAGGAGGAG	TRINITY_DN28490_c0_g2	up
miR854a	GAGGAGGAAGAGGAGGAGGAG	TRINITY_DN23765_c0_g1	down	FAS1_ORYSJ	Chromatin assembly factor 1 subunit FSM
miR858b	TTCGTTGTCTGTTCGACCTCG	TRINITY_DN28085_c1_g3	up	ODO1_PETHY	Protein ODORANT1
nov-miR20_3p	ACCGACGACGACGACGGCGAC	TRINITY_DN20634_c0_g1	down	ARR8_ARATH	Two-component response regulator ARR8
nov-miR20_3p	ACCGACGACGACGACGGCGAC	TRINITY_DN22079_c0_g1	down	RPT2_ARATH	Root phototropism protein 2
nov-miR20_3p	ACCGACGACGACGACGGCGAC	TRINITY_DN23113_c2_g2	up	DRE1A_ORYSJ	Dehydration-responsive element-binding protein 1A
nov-miR20_3p	ACCGACGACGACGACGGCGAC	TRINITY_DN16845_c0_g1	up	U3IP2_HUMAN	U3 small nucleolar RNA-interacting protein 2
nov-miR20_3p	ACCGACGACGACGACGGCGAC	TRINITY_DN16246_c0_g1	down
nov-miR20_3p	ACCGACGACGACGACGGCGAC	TRINITY_DN20367_c0_g1	up
nov-miR20_3p	ACCGACGACGACGACGGCGAC	TRINITY_DN21630_c1_g2	up
nov-miR20_3p	ACCGACGACGACGACGGCGAC	TRINITY_DN25586_c0_g2	down	MURE_BACSU	UDP-N-acetylmuramoyl-L-alanyl-D-glutamate--2,6-diaminopimelate ligase {ECO:0000255|HAMAP-Rule:MF_00208}
nov-miR20_3p	ACCGACGACGACGACGGCGAC	TRINITY_DN19376_c0_g2	down	CSLF9_ORYSJ	Probable mixed-linked glucan synthase 9
nov-miR20_3p	ACCGACGACGACGACGGCGAC	TRINITY_DN21845_c2_g1	up	P2C37_ARATH	Protein phosphatase 2C 37
nov-miR20_3p	ACCGACGACGACGACGGCGAC	TRINITY_DN26266_c4_g1	up	CIPKG_ORYSJ	CBL-interacting protein kinase 16
nov-miR20_3p	ACCGACGACGACGACGGCGAC	TRINITY_DN19926_c1_g3	up	HOX22_ORYSJ	Homeobox-leucine zipper protein HOX22
nov-miR20_3p	ACCGACGACGACGACGGCGAC	TRINITY_DN25699_c0_g1	up	ATL60_ARATH	RING-H2 finger protein ATL60
nov-miR20_3p	ACCGACGACGACGACGGCGAC	TRINITY_DN9188_c0_g1	up
nov-miR20_3p	ACCGACGACGACGACGGCGAC	TRINITY_DN19720_c9_g4	down	LRK41_ARATH	L-type lectin-domain containing receptor kinase IV.1
nov-miR20_3p	ACCGACGACGACGACGGCGAC	TRINITY_DN23715_c0_g3	down	E70B1_ARATH	Exocyst complex component EXO70B1
nov-miR20_3p	ACCGACGACGACGACGGCGAC	TRINITY_DN26432_c1_g4	down	CMBL_MOUSE	Carboxymethylenebutenolidase homolog
nov-miR20_3p	ACCGACGACGACGACGGCGAC	TRINITY_DN18031_c0_g1	up	NAC42_ARATH	Transcription factor JUNGBRUNNEN 1
nov-miR20_3p	ACCGACGACGACGACGGCGAC	TRINITY_DN19207_c1_g1	down	OCS1_MAIZE	Ocs element-binding factor 1
nov-miR20_3p	ACCGACGACGACGACGGCGAC	TRINITY_DN26172_c1_g2	up
nov-miR20_3p	ACCGACGACGACGACGGCGAC	TRINITY_DN18101_c1_g3	up
nov-miR20_3p	ACCGACGACGACGACGGCGAC	TRINITY_DN15770_c0_g1	up
nov-miR22_5p	CTCTGGACATGGTAGAAAAGAGA	TRINITY_DN23448_c1_g2	down
nov-miR27_3p	AGAGAAGTTTGACTTAGGACA	TRINITY_DN29559_c3_g1	up	PUB33_ARATH	U-box domain-containing protein 33
nov-miR27_3p	AGAGAAGTTTGACTTAGGACA	TRINITY_DN22318_c0_g2	up	E131_ARATH	Glucan endo-1,3-beta-glucosidase 1
nov-miR27_3p	AGAGAAGTTTGACTTAGGACA	TRINITY_DN16805_c4_g2	up
nov-miR27_3p	AGAGAAGTTTGACTTAGGACA	TRINITY_DN19672_c0_g1	up	TPC1_ORYSJ	Two pore calcium channel protein 1
nov-miR27_3p	AGAGAAGTTTGACTTAGGACA	TRINITY_DN19037_c0_g1	down	SUT41_ARATH	Sulfate transporter 4.1, chloroplastic
nov-miR27_3p	AGAGAAGTTTGACTTAGGACA	TRINITY_DN17326_c1_g1	up
nov-miR27_3p	AGAGAAGTTTGACTTAGGACA	TRINITY_DN28177_c0_g1	down	HYES_PIG	Bifunctional epoxide hydrolase 2
nov-miR27_3p	AGAGAAGTTTGACTTAGGACA	TRINITY_DN21125_c0_g1	down	PP319_ARATH	Pentatricopeptide repeat-containing protein At4g18520
nov-miR28_3p	TCAAAGTTAGAGAAGTTTGAC	TRINITY_DN22318_c0_g2	up	E131_ARATH	Glucan endo-1,3-beta-glucosidase 1
nov-miR28_3p	TCAAAGTTAGAGAAGTTTGAC	TRINITY_DN21852_c0_g1	up
nov-miR28_3p	TCAAAGTTAGAGAAGTTTGAC	TRINITY_DN16805_c4_g2	up
nov-miR28_3p	TCAAAGTTAGAGAAGTTTGAC	TRINITY_DN28658_c1_g3	up
nov-miR28_3p	TCAAAGTTAGAGAAGTTTGAC	TRINITY_DN17326_c1_g1	up
nov-miR28_3p	TCAAAGTTAGAGAAGTTTGAC	TRINITY_DN28475_c2_g1	down
nov-miR30_3p	TTTTAGCTAATGAGGATGCCC	TRINITY_DN21082_c1_g1	up
nov-miR30_3p	TTTTAGCTAATGAGGATGCCC	TRINITY_DN24256_c0_g2	up	DGAT2_ARATH	Diacylglycerol O-acyltransferase 2
nov_miR100_3p	GCGGCGGCGGCGGCGAAGGGC	TRINITY_DN23097_c0_g1	down	LUT1_ARATH	Carotene epsilon-monooxygenase, chloroplastic
nov_miR100_3p	GCGGCGGCGGCGGCGAAGGGC	TRINITY_DN20599_c1_g1	up	ASPG1_ARATH	Protein ASPARTIC PROTEASE IN GUARD CELL 1
nov_miR100_3p	GCGGCGGCGGCGGCGAAGGGC	TRINITY_DN18761_c2_g1	up	APG_ORYSJ	Transcription factor APG
nov_miR100_3p	GCGGCGGCGGCGGCGAAGGGC	TRINITY_DN18628_c0_g4	down	YOF7_SCHPO	Uncharacterized RING finger protein P4H10.07
nov_miR100_3p	GCGGCGGCGGCGGCGAAGGGC	TRINITY_DN20426_c2_g2	down	ATL41_ORYSJ	E3 ubiquitin-protein ligase Os04g0590900
nov_miR100_3p	GCGGCGGCGGCGGCGAAGGGC	TRINITY_DN20868_c0_g2	up	PTR50_ARATH	Protein NRT1/ PTR FAMILY 5.8
nov_miR100_3p	GCGGCGGCGGCGGCGAAGGGC	TRINITY_DN19069_c0_g3	up
nov_miR100_3p	GCGGCGGCGGCGGCGAAGGGC	TRINITY_DN22081_c2_g1	down
nov_miR100_3p	GCGGCGGCGGCGGCGAAGGGC	TRINITY_DN22512_c0_g1	down	NUD10_ARATH	Nudix hydrolase 10
nov_miR100_3p	GCGGCGGCGGCGGCGAAGGGC	TRINITY_DN23371_c0_g2	down	XB3_ORYSJ	E3 ubiquitin-protein ligase XB3
nov_miR100_3p	GCGGCGGCGGCGGCGAAGGGC	TRINITY_DN18794_c0_g1	up
nov_miR100_3p	GCGGCGGCGGCGGCGAAGGGC	TRINITY_DN21352_c0_g1	up	PDR4_ORYSJ	Pleiotropic drug resistance protein 4
nov_miR100_3p	GCGGCGGCGGCGGCGAAGGGC	TRINITY_DN17103_c0_g1	up	PRR3_JUNAS	Pathogenesis-related protein
nov_miR100_3p	GCGGCGGCGGCGGCGAAGGGC	TRINITY_DN20752_c3_g4	up
nov_miR100_3p	GCGGCGGCGGCGGCGAAGGGC	TRINITY_DN26009_c3_g1	up	TGA4_ARATH	Transcription factor TGA4
nov_miR100_3p	GCGGCGGCGGCGGCGAAGGGC	TRINITY_DN19186_c1_g1	up	BAG7_ARATH	BAG family molecular chaperone regulator 7
nov_miR100_3p	GCGGCGGCGGCGGCGAAGGGC	TRINITY_DN22501_c1_g1	up	WRK57_ARATH	Probable WRKY transcription factor 57
nov_miR100_3p	GCGGCGGCGGCGGCGAAGGGC	TRINITY_DN18017_c0_g1	up	PDCB3_ARATH	PLASMODESMATA CALLOSE-BINDING PROTEIN 3
nov_miR100_3p	GCGGCGGCGGCGGCGAAGGGC	TRINITY_DN23644_c0_g1	down	BAS1B_ARATH	2-Cys peroxiredoxin BAS1-like, chloroplastic
nov_miR100_3p	GCGGCGGCGGCGGCGAAGGGC	TRINITY_DN23513_c0_g3	up	GATL9_ARATH	Probable galacturonosyltransferase-like 9
nov_miR100_3p	GCGGCGGCGGCGGCGAAGGGC	TRINITY_DN26188_c1_g1	down	FBK17_ARATH	F-box/kelch-repeat protein At1g30090
nov_miR100_3p	GCGGCGGCGGCGGCGAAGGGC	TRINITY_DN28241_c2_g1	down
nov_miR100_3p	GCGGCGGCGGCGGCGAAGGGC	TRINITY_DN27879_c3_g1	up
nov_miR100_3p	GCGGCGGCGGCGGCGAAGGGC	TRINITY_DN28719_c1_g1	down	MAA3_ARATH	Probable helicase MAGATAMA 3
nov_miR100_3p	GCGGCGGCGGCGGCGAAGGGC	TRINITY_DN27041_c1_g2	up	HSFB1_ORYSJ	Heat stress transcription factor B-1
nov_miR100_3p	GCGGCGGCGGCGGCGAAGGGC	TRINITY_DN18268_c3_g1	up	ATL80_ARATH	RING-H2 finger protein ATL80
nov_miR100_3p	GCGGCGGCGGCGGCGAAGGGC	TRINITY_DN17895_c0_g1	up	HFC2B_ORYSJ	Heat stress transcription factor C-2b
nov_miR100_3p	GCGGCGGCGGCGGCGAAGGGC	TRINITY_DN23565_c1_g3	down	BBX22_ARATH	B-box zinc finger protein 22 {ECO:0000303|PubMed:19920209}
nov_miR100_3p	GCGGCGGCGGCGGCGAAGGGC	TRINITY_DN19377_c1_g1	down	PHSC_ARATH	Probable polyamine transporter At3g13620
nov_miR100_3p	GCGGCGGCGGCGGCGAAGGGC	TRINITY_DN27644_c2_g3	down
nov_miR100_3p	GCGGCGGCGGCGGCGAAGGGC	TRINITY_DN24981_c1_g1	down
nov_miR100_3p	GCGGCGGCGGCGGCGAAGGGC	TRINITY_DN17025_c0_g1	up	BXL7_ARATH	Probable beta-D-xylosidase 7
nov_miR100_3p	GCGGCGGCGGCGGCGAAGGGC	TRINITY_DN20050_c1_g2	up	ERF4_TOBAC	Ethylene-responsive transcription factor 4
nov_miR100_3p	GCGGCGGCGGCGGCGAAGGGC	TRINITY_DN23307_c0_g1	down	BLUS1_ARATH	Serine/threonine-protein kinase BLUS1
nov_miR100_3p	GCGGCGGCGGCGGCGAAGGGC	TRINITY_DN21845_c2_g1	up	P2C37_ARATH	Protein phosphatase 2C 37
nov_miR100_3p	GCGGCGGCGGCGGCGAAGGGC	TRINITY_DN25710_c0_g2	up	NAC19_ARATH	NAC domain-containing protein 19
nov_miR100_3p	GCGGCGGCGGCGGCGAAGGGC	TRINITY_DN26636_c0_g1	up
nov_miR100_3p	GCGGCGGCGGCGGCGAAGGGC	TRINITY_DN27444_c0_g1	up	SIB1_ARATH	Sigma factor binding protein 1, chloroplastic
nov_miR100_3p	GCGGCGGCGGCGGCGAAGGGC	TRINITY_DN23120_c2_g1	up	MDARP_ARATH	Monodehydroascorbate reductase, chloroplastic
nov_miR100_3p	GCGGCGGCGGCGGCGAAGGGC	TRINITY_DN28373_c1_g1	down	C81E1_GLYEC	Isoflavone 2'-hydroxylase
nov_miR100_3p	GCGGCGGCGGCGGCGAAGGGC	TRINITY_DN27041_c1_g5	down
nov_miR100_3p	GCGGCGGCGGCGGCGAAGGGC	TRINITY_DN25093_c2_g1	up
nov_miR100_3p	GCGGCGGCGGCGGCGAAGGGC	TRINITY_DN22510_c0_g4	up	MKKA_DICDI	Mitogen-activated protein kinase kinase kinase A {ECO:0000303|PubMed:9832508}
nov_miR100_3p	GCGGCGGCGGCGGCGAAGGGC	TRINITY_DN18036_c0_g1	down	GDL72_ARATH	GDSL esterase/lipase At5g03810
nov_miR100_3p	GCGGCGGCGGCGGCGAAGGGC	TRINITY_DN17765_c0_g2	up
nov_miR100_3p	GCGGCGGCGGCGGCGAAGGGC	TRINITY_DN18801_c1_g1	up	IAA24_ORYSJ	Auxin-responsive protein IAA24
nov_miR100_3p	GCGGCGGCGGCGGCGAAGGGC	TRINITY_DN27298_c0_g1	down	GGPPS_HEVBR	Geranylgeranyl pyrophosphate synthase, chloroplastic
nov_miR100_3p	GCGGCGGCGGCGGCGAAGGGC	TRINITY_DN26259_c0_g1	up	DCVR_MAIZE	Divinyl chlorophyllide a 8-vinyl-reductase, chloroplastic
nov_miR100_3p	GCGGCGGCGGCGGCGAAGGGC	TRINITY_DN21973_c0_g1	down	PSBP_PEA	Oxygen-evolving enhancer protein 2, chloroplastic
nov_miR100_3p	GCGGCGGCGGCGGCGAAGGGC	TRINITY_DN23728_c0_g1	up	P2C48_ORYSJ	Probable protein phosphatase 2C 48
nov_miR100_3p	GCGGCGGCGGCGGCGAAGGGC	TRINITY_DN25816_c0_g3	up	B2_DAUCA	B2 protein
nov_miR100_3p	GCGGCGGCGGCGGCGAAGGGC	TRINITY_DN28825_c0_g1	down
nov_miR100_3p	GCGGCGGCGGCGGCGAAGGGC	TRINITY_DN27250_c1_g1	up
nov_miR100_3p	GCGGCGGCGGCGGCGAAGGGC	TRINITY_DN27230_c0_g1	up	SMAL1_XENLA	SWI/SNF-related matrix-associated actin-dependent regulator of chromatin subfamily A-like protein 1
nov_miR100_3p	GCGGCGGCGGCGGCGAAGGGC	TRINITY_DN27106_c0_g1	down	CHLD_PEA	Magnesium-chelatase subunit ChlD, chloroplastic
nov_miR100_3p	GCGGCGGCGGCGGCGAAGGGC	TRINITY_DN23605_c0_g1	down	HMDH_MAIZE	3-hydroxy-3-methylglutaryl-coenzyme A reductase
nov_miR100_3p	GCGGCGGCGGCGGCGAAGGGC	TRINITY_DN24279_c1_g1	down	LEU11_ARATH	2-isopropylmalate synthase 1, chloroplastic
nov_miR100_3p	GCGGCGGCGGCGGCGAAGGGC	TRINITY_DN26889_c0_g1	down	Y4361_ARATH	Probable LRR receptor-like serine/threonine-protein kinase At4g36180
nov_miR100_3p	GCGGCGGCGGCGGCGAAGGGC	TRINITY_DN23564_c0_g1	up	LIP_RHIMI	Lipase
nov_miR100_3p	GCGGCGGCGGCGGCGAAGGGC	TRINITY_DN26296_c2_g3	down	MD26C_ARATH	Probable mediator of RNA polymerase II transcription subunit 26c
nov_miR100_3p	GCGGCGGCGGCGGCGAAGGGC	TRINITY_DN27786_c1_g1	up	TI10B_ARATH	Protein TIFY 10B
nov_miR100_3p	GCGGCGGCGGCGGCGAAGGGC	TRINITY_DN29196_c1_g4	up	AAE1_ARATH	Probable acyl-activating enzyme 1, peroxisomal
nov_miR100_3p	GCGGCGGCGGCGGCGAAGGGC	TRINITY_DN19650_c1_g1	up	PYRG1_DANRE	CTP synthase 1 {ECO:0000305}
nov_miR100_3p	GCGGCGGCGGCGGCGAAGGGC	TRINITY_DN22039_c1_g1	up	NAC48_ORYSJ	NAC domain-containing protein 48
nov_miR100_3p	GCGGCGGCGGCGGCGAAGGGC	TRINITY_DN28970_c2_g2	up	AAP4_ARATH	Amino acid permease 4
nov_miR101_3p	TCAAAGTTAGAGAAGTTTGAC	TRINITY_DN22318_c0_g2	up	E131_ARATH	Glucan endo-1,3-beta-glucosidase 1
nov_miR101_3p	TCAAAGTTAGAGAAGTTTGAC	TRINITY_DN21852_c0_g1	up
nov_miR101_3p	TCAAAGTTAGAGAAGTTTGAC	TRINITY_DN16805_c4_g2	up
nov_miR101_3p	TCAAAGTTAGAGAAGTTTGAC	TRINITY_DN28658_c1_g3	up
nov_miR101_3p	TCAAAGTTAGAGAAGTTTGAC	TRINITY_DN17326_c1_g1	up
nov_miR101_3p	TCAAAGTTAGAGAAGTTTGAC	TRINITY_DN28475_c2_g1	down
nov_miR106_5p	CCCAAACAAGTTGGGGTAGGCTA	TRINITY_DN25625_c0_g1	down	HIR1_ARATH	Hypersensitive-induced response protein 1
nov_miR106_5p	CCCAAACAAGTTGGGGTAGGCTA	TRINITY_DN17243_c2_g1	up
nov_miR106_5p	CCCAAACAAGTTGGGGTAGGCTA	TRINITY_DN27888_c1_g1	up	CIPKT_ORYSJ	CBL-interacting protein kinase 29
nov_miR106_5p	CCCAAACAAGTTGGGGTAGGCTA	TRINITY_DN26997_c1_g1	down	FMO1_ARATH	Probable flavin-containing monooxygenase 1
nov_miR106_5p	CCCAAACAAGTTGGGGTAGGCTA	TRINITY_DN23824_c1_g1	down	Y3475_ARATH	Probable LRR receptor-like serine/threonine-protein kinase At3g47570
nov_miR107_5p	AGCAGATTGTAAATTAGATGGTT	TRINITY_DN26172_c1_g2	up
nov_miR108_5p	AGCAGATTGTAAATTAGATGGTT	TRINITY_DN26172_c1_g2	up
nov_miR110_5p	ATAAGACGTTTTGGCTTTTCT	TRINITY_DN23947_c0_g1	up	LONF1_HUMAN	LON peptidase N-terminal domain and RING finger protein 1
nov_miR110_5p	ATAAGACGTTTTGGCTTTTCT	TRINITY_DN17608_c1_g3	up	ANGLT_ROSHC	Anthocyanidin 5,3-O-glucosyltransferase
nov_miR110_5p	ATAAGACGTTTTGGCTTTTCT	TRINITY_DN22133_c0_g2	down	CUT1C_ARATH	Protein CURVATURE THYLAKOID 1C, chloroplastic
nov_miR110_5p	ATAAGACGTTTTGGCTTTTCT	TRINITY_DN16450_c0_g1	down
nov_miR110_5p	ATAAGACGTTTTGGCTTTTCT	TRINITY_DN17967_c1_g2	down
nov_miR110_5p	ATAAGACGTTTTGGCTTTTCT	TRINITY_DN27919_c4_g1	down	TCP14_ARATH	Transcription factor TCP14
nov_miR110_5p	ATAAGACGTTTTGGCTTTTCT	TRINITY_DN23120_c2_g1	up	MDARP_ARATH	Monodehydroascorbate reductase, chloroplastic
nov_miR110_5p	ATAAGACGTTTTGGCTTTTCT	TRINITY_DN26367_c1_g2	up	EXEC1_ARATH	Protein EXECUTER 1, chloroplastic
nov_miR110_5p	ATAAGACGTTTTGGCTTTTCT	TRINITY_DN19750_c0_g1	down	NDHL_SYNS3	NAD(P)H-quinone oxidoreductase subunit L {ECO:0000255|HAMAP-Rule:MF_01355}
nov_miR110_5p	ATAAGACGTTTTGGCTTTTCT	TRINITY_DN18029_c2_g3	up	HMOX1_ORYSJ	Heme oxygenase 1, chloroplastic
nov_miR110_5p	ATAAGACGTTTTGGCTTTTCT	TRINITY_DN26349_c2_g1	down	TIP42_MAIZE	Aquaporin TIP4-2
nov_miR110_5p	ATAAGACGTTTTGGCTTTTCT	TRINITY_DN20590_c3_g1	down	SD16_ARATH	Receptor-like serine/threonine-protein kinase SD1-6
nov_miR110_5p	ATAAGACGTTTTGGCTTTTCT	TRINITY_DN17608_c0_g1	down	RR31_ARATH	30S ribosomal protein S31, chloroplastic
nov_miR110_5p	ATAAGACGTTTTGGCTTTTCT	TRINITY_DN17608_c1_g2	down	GDL13_ARATH	GDSL esterase/lipase At1g28670
nov_miR111_3p	TGGGACAAAAGGCTATGTTGTTA	TRINITY_DN29059_c0_g1	down	CK5P1_ORYSJ	CDK5RAP1-like protein
nov_miR111_3p	TGGGACAAAAGGCTATGTTGTTA	TRINITY_DN24138_c1_g1	down	WAK1_ARATH	Wall-associated receptor kinase 1
nov_miR111_3p	TGGGACAAAAGGCTATGTTGTTA	TRINITY_DN23592_c0_g2	up
nov_miR112_3p	GGCGGCTGCGGCGCTGGGTGGC	TRINITY_DN26009_c3_g1	up	TGA4_ARATH	Transcription factor TGA4
nov_miR113_5p	TCTAAATTATAAGTCGTTTTG	TRINITY_DN29607_c0_g1	down	PAM68_ARATH	Protein PAM68, chloroplastic
nov_miR113_5p	TCTAAATTATAAGTCGTTTTG	TRINITY_DN19490_c0_g1	up	WRK54_ARATH	Probable WRKY transcription factor 54
nov_miR113_5p	TCTAAATTATAAGTCGTTTTG	TRINITY_DN29557_c1_g2	up	MAOC_FLATR	NADP-dependent malic enzyme, chloroplastic
nov_miR113_5p	TCTAAATTATAAGTCGTTTTG	TRINITY_DN19287_c1_g2	down	MLO_HORVU	Protein MLO
nov_miR113_5p	TCTAAATTATAAGTCGTTTTG	TRINITY_DN27919_c4_g1	down	TCP14_ARATH	Transcription factor TCP14
nov_miR113_5p	TCTAAATTATAAGTCGTTTTG	TRINITY_DN20001_c0_g4	up	AZG2_ARATH	Adenine/guanine permease AZG2
nov_miR113_5p	TCTAAATTATAAGTCGTTTTG	TRINITY_DN23120_c2_g1	up	MDARP_ARATH	Monodehydroascorbate reductase, chloroplastic
nov_miR113_5p	TCTAAATTATAAGTCGTTTTG	TRINITY_DN19750_c0_g1	down	NDHL_SYNS3	NAD(P)H-quinone oxidoreductase subunit L {ECO:0000255|HAMAP-Rule:MF_01355}
nov_miR113_5p	TCTAAATTATAAGTCGTTTTG	TRINITY_DN25031_c0_g1	down	RSC5_DICDI	Random slug protein 5
nov_miR113_5p	TCTAAATTATAAGTCGTTTTG	TRINITY_DN17964_c0_g2	up
nov_miR113_5p	TCTAAATTATAAGTCGTTTTG	TRINITY_DN19562_c0_g2	down	CKX4_ORYSJ	Cytokinin dehydrogenase 4
nov_miR113_5p	TCTAAATTATAAGTCGTTTTG	TRINITY_DN20590_c3_g1	down	SD16_ARATH	Receptor-like serine/threonine-protein kinase SD1-6
nov_miR113_5p	TCTAAATTATAAGTCGTTTTG	TRINITY_DN27531_c1_g1	up	GTO2_SCHPO	Glutathione S-transferase omega-like 2
nov_miR113_5p	TCTAAATTATAAGTCGTTTTG	TRINITY_DN20086_c2_g1	up
nov_miR113_5p	TCTAAATTATAAGTCGTTTTG	TRINITY_DN28693_c0_g1	down	PIGN_MOUSE	GPI ethanolamine phosphate transferase 1
nov_miR114_3p	CCGGCGGCGAGGGCGGGACCG	TRINITY_DN24383_c1_g4	up	CML16_ORYSJ	Probable calcium-binding protein CML16
nov_miR114_3p	CCGGCGGCGAGGGCGGGACCG	TRINITY_DN25258_c1_g1	up	BAM1_ARATH	Beta-amylase 1, chloroplastic
nov_miR114_3p	CCGGCGGCGAGGGCGGGACCG	TRINITY_DN26312_c0_g2	up	AIB_ARATH	Transcription factor ABA-INDUCIBLE bHLH-TYPE
nov_miR114_3p	CCGGCGGCGAGGGCGGGACCG	TRINITY_DN14755_c0_g1	up
nov_miR114_3p	CCGGCGGCGAGGGCGGGACCG	TRINITY_DN17253_c0_g1	down	ZIP3_ORYSJ	Zinc transporter 3
nov_miR116_3p	CGGAGACGAGGACGACGGCGGC	TRINITY_DN13301_c0_g1	up
nov_miR116_3p	CGGAGACGAGGACGACGGCGGC	TRINITY_DN18077_c0_g2	down	ATL61_ORYSJ	E3 ubiquitin-protein ligase Os06g0535400
nov_miR116_3p	CGGAGACGAGGACGACGGCGGC	TRINITY_DN17668_c0_g1	up
nov_miR116_3p	CGGAGACGAGGACGACGGCGGC	TRINITY_DN25656_c2_g3	up
nov_miR116_3p	CGGAGACGAGGACGACGGCGGC	TRINITY_DN19207_c1_g1	down	OCS1_MAIZE	Ocs element-binding factor 1
nov_miR116_3p	CGGAGACGAGGACGACGGCGGC	TRINITY_DN25710_c0_g5	up
nov_miR116_3p	CGGAGACGAGGACGACGGCGGC	TRINITY_DN28080_c0_g1	down
nov_miR116_3p	CGGAGACGAGGACGACGGCGGC	TRINITY_DN21944_c0_g1	down	E134_MAIZE	Endo-1,3;1,4-beta-D-glucanase
nov_miR119_5p	AGCAGATTGTAAATTAGATGGTT	TRINITY_DN26172_c1_g2	up
nov_miR11_5p	GCTGAAAGCACTGTTCGCTGGTT	TRINITY_DN26961_c0_g1	down	PIF3_ARATH	Transcription factor PIF3
nov_miR11_5p	GCTGAAAGCACTGTTCGCTGGTT	TRINITY_DN23002_c1_g1	down	CZOG_SORBI	Putative cis-zeatin O-glucosyltransferase
nov_miR120_3p	GGCGGCTGCGGCGCTGGGTGGC	TRINITY_DN26009_c3_g1	up	TGA4_ARATH	Transcription factor TGA4
nov_miR121_3p	GCGGCGGCGGCGGCGAAGGGC	TRINITY_DN23097_c0_g1	down	LUT1_ARATH	Carotene epsilon-monooxygenase, chloroplastic
nov_miR121_3p	GCGGCGGCGGCGGCGAAGGGC	TRINITY_DN20599_c1_g1	up	ASPG1_ARATH	Protein ASPARTIC PROTEASE IN GUARD CELL 1
nov_miR121_3p	GCGGCGGCGGCGGCGAAGGGC	TRINITY_DN18761_c2_g1	up	APG_ORYSJ	Transcription factor APG
nov_miR121_3p	GCGGCGGCGGCGGCGAAGGGC	TRINITY_DN18628_c0_g4	down	YOF7_SCHPO	Uncharacterized RING finger protein P4H10.07
nov_miR121_3p	GCGGCGGCGGCGGCGAAGGGC	TRINITY_DN20426_c2_g2	down	ATL41_ORYSJ	E3 ubiquitin-protein ligase Os04g0590900
nov_miR121_3p	GCGGCGGCGGCGGCGAAGGGC	TRINITY_DN20868_c0_g2	up	PTR50_ARATH	Protein NRT1/ PTR FAMILY 5.8
nov_miR121_3p	GCGGCGGCGGCGGCGAAGGGC	TRINITY_DN19069_c0_g3	up
nov_miR121_3p	GCGGCGGCGGCGGCGAAGGGC	TRINITY_DN22081_c2_g1	down
nov_miR121_3p	GCGGCGGCGGCGGCGAAGGGC	TRINITY_DN22512_c0_g1	down	NUD10_ARATH	Nudix hydrolase 10
nov_miR121_3p	GCGGCGGCGGCGGCGAAGGGC	TRINITY_DN23371_c0_g2	down	XB3_ORYSJ	E3 ubiquitin-protein ligase XB3
nov_miR121_3p	GCGGCGGCGGCGGCGAAGGGC	TRINITY_DN18794_c0_g1	up
nov_miR121_3p	GCGGCGGCGGCGGCGAAGGGC	TRINITY_DN21352_c0_g1	up	PDR4_ORYSJ	Pleiotropic drug resistance protein 4
nov_miR121_3p	GCGGCGGCGGCGGCGAAGGGC	TRINITY_DN17103_c0_g1	up	PRR3_JUNAS	Pathogenesis-related protein
nov_miR121_3p	GCGGCGGCGGCGGCGAAGGGC	TRINITY_DN20752_c3_g4	up
nov_miR121_3p	GCGGCGGCGGCGGCGAAGGGC	TRINITY_DN26009_c3_g1	up	TGA4_ARATH	Transcription factor TGA4
nov_miR121_3p	GCGGCGGCGGCGGCGAAGGGC	TRINITY_DN19186_c1_g1	up	BAG7_ARATH	BAG family molecular chaperone regulator 7
nov_miR121_3p	GCGGCGGCGGCGGCGAAGGGC	TRINITY_DN22501_c1_g1	up	WRK57_ARATH	Probable WRKY transcription factor 57
nov_miR121_3p	GCGGCGGCGGCGGCGAAGGGC	TRINITY_DN18017_c0_g1	up	PDCB3_ARATH	PLASMODESMATA CALLOSE-BINDING PROTEIN 3
nov_miR121_3p	GCGGCGGCGGCGGCGAAGGGC	TRINITY_DN23644_c0_g1	down	BAS1B_ARATH	2-Cys peroxiredoxin BAS1-like, chloroplastic
nov_miR121_3p	GCGGCGGCGGCGGCGAAGGGC	TRINITY_DN23513_c0_g3	up	GATL9_ARATH	Probable galacturonosyltransferase-like 9
nov_miR121_3p	GCGGCGGCGGCGGCGAAGGGC	TRINITY_DN26188_c1_g1	down	FBK17_ARATH	F-box/kelch-repeat protein At1g30090
nov_miR121_3p	GCGGCGGCGGCGGCGAAGGGC	TRINITY_DN28241_c2_g1	down
nov_miR121_3p	GCGGCGGCGGCGGCGAAGGGC	TRINITY_DN27879_c3_g1	up
nov_miR121_3p	GCGGCGGCGGCGGCGAAGGGC	TRINITY_DN28719_c1_g1	down	MAA3_ARATH	Probable helicase MAGATAMA 3
nov_miR121_3p	GCGGCGGCGGCGGCGAAGGGC	TRINITY_DN27041_c1_g2	up	HSFB1_ORYSJ	Heat stress transcription factor B-1
nov_miR121_3p	GCGGCGGCGGCGGCGAAGGGC	TRINITY_DN18268_c3_g1	up	ATL80_ARATH	RING-H2 finger protein ATL80
nov_miR121_3p	GCGGCGGCGGCGGCGAAGGGC	TRINITY_DN17895_c0_g1	up	HFC2B_ORYSJ	Heat stress transcription factor C-2b
nov_miR121_3p	GCGGCGGCGGCGGCGAAGGGC	TRINITY_DN23565_c1_g3	down	BBX22_ARATH	B-box zinc finger protein 22 {ECO:0000303|PubMed:19920209}
nov_miR121_3p	GCGGCGGCGGCGGCGAAGGGC	TRINITY_DN19377_c1_g1	down	PHSC_ARATH	Probable polyamine transporter At3g13620
nov_miR121_3p	GCGGCGGCGGCGGCGAAGGGC	TRINITY_DN27644_c2_g3	down
nov_miR121_3p	GCGGCGGCGGCGGCGAAGGGC	TRINITY_DN24981_c1_g1	down
nov_miR121_3p	GCGGCGGCGGCGGCGAAGGGC	TRINITY_DN17025_c0_g1	up	BXL7_ARATH	Probable beta-D-xylosidase 7
nov_miR121_3p	GCGGCGGCGGCGGCGAAGGGC	TRINITY_DN20050_c1_g2	up	ERF4_TOBAC	Ethylene-responsive transcription factor 4
nov_miR121_3p	GCGGCGGCGGCGGCGAAGGGC	TRINITY_DN23307_c0_g1	down	BLUS1_ARATH	Serine/threonine-protein kinase BLUS1
nov_miR121_3p	GCGGCGGCGGCGGCGAAGGGC	TRINITY_DN21845_c2_g1	up	P2C37_ARATH	Protein phosphatase 2C 37
nov_miR121_3p	GCGGCGGCGGCGGCGAAGGGC	TRINITY_DN25710_c0_g2	up	NAC19_ARATH	NAC domain-containing protein 19
nov_miR121_3p	GCGGCGGCGGCGGCGAAGGGC	TRINITY_DN26636_c0_g1	up
nov_miR121_3p	GCGGCGGCGGCGGCGAAGGGC	TRINITY_DN27444_c0_g1	up	SIB1_ARATH	Sigma factor binding protein 1, chloroplastic
nov_miR121_3p	GCGGCGGCGGCGGCGAAGGGC	TRINITY_DN23120_c2_g1	up	MDARP_ARATH	Monodehydroascorbate reductase, chloroplastic
nov_miR121_3p	GCGGCGGCGGCGGCGAAGGGC	TRINITY_DN28373_c1_g1	down	C81E1_GLYEC	Isoflavone 2'-hydroxylase
nov_miR121_3p	GCGGCGGCGGCGGCGAAGGGC	TRINITY_DN27041_c1_g5	down
nov_miR121_3p	GCGGCGGCGGCGGCGAAGGGC	TRINITY_DN25093_c2_g1	up
nov_miR121_3p	GCGGCGGCGGCGGCGAAGGGC	TRINITY_DN22510_c0_g4	up	MKKA_DICDI	Mitogen-activated protein kinase kinase kinase A {ECO:0000303|PubMed:9832508}
nov_miR121_3p	GCGGCGGCGGCGGCGAAGGGC	TRINITY_DN18036_c0_g1	down	GDL72_ARATH	GDSL esterase/lipase At5g03810
nov_miR121_3p	GCGGCGGCGGCGGCGAAGGGC	TRINITY_DN17765_c0_g2	up
nov_miR121_3p	GCGGCGGCGGCGGCGAAGGGC	TRINITY_DN18801_c1_g1	up	IAA24_ORYSJ	Auxin-responsive protein IAA24
nov_miR121_3p	GCGGCGGCGGCGGCGAAGGGC	TRINITY_DN27298_c0_g1	down	GGPPS_HEVBR	Geranylgeranyl pyrophosphate synthase, chloroplastic
nov_miR121_3p	GCGGCGGCGGCGGCGAAGGGC	TRINITY_DN26259_c0_g1	up	DCVR_MAIZE	Divinyl chlorophyllide a 8-vinyl-reductase, chloroplastic
nov_miR121_3p	GCGGCGGCGGCGGCGAAGGGC	TRINITY_DN21973_c0_g1	down	PSBP_PEA	Oxygen-evolving enhancer protein 2, chloroplastic
nov_miR121_3p	GCGGCGGCGGCGGCGAAGGGC	TRINITY_DN23728_c0_g1	up	P2C48_ORYSJ	Probable protein phosphatase 2C 48
nov_miR121_3p	GCGGCGGCGGCGGCGAAGGGC	TRINITY_DN25816_c0_g3	up	B2_DAUCA	B2 protein
nov_miR121_3p	GCGGCGGCGGCGGCGAAGGGC	TRINITY_DN28825_c0_g1	down
nov_miR121_3p	GCGGCGGCGGCGGCGAAGGGC	TRINITY_DN27250_c1_g1	up
nov_miR121_3p	GCGGCGGCGGCGGCGAAGGGC	TRINITY_DN27230_c0_g1	up	SMAL1_XENLA	SWI/SNF-related matrix-associated actin-dependent regulator of chromatin subfamily A-like protein 1
nov_miR121_3p	GCGGCGGCGGCGGCGAAGGGC	TRINITY_DN27106_c0_g1	down	CHLD_PEA	Magnesium-chelatase subunit ChlD, chloroplastic
nov_miR121_3p	GCGGCGGCGGCGGCGAAGGGC	TRINITY_DN23605_c0_g1	down	HMDH_MAIZE	3-hydroxy-3-methylglutaryl-coenzyme A reductase
nov_miR121_3p	GCGGCGGCGGCGGCGAAGGGC	TRINITY_DN24279_c1_g1	down	LEU11_ARATH	2-isopropylmalate synthase 1, chloroplastic
nov_miR121_3p	GCGGCGGCGGCGGCGAAGGGC	TRINITY_DN26889_c0_g1	down	Y4361_ARATH	Probable LRR receptor-like serine/threonine-protein kinase At4g36180
nov_miR121_3p	GCGGCGGCGGCGGCGAAGGGC	TRINITY_DN23564_c0_g1	up	LIP_RHIMI	Lipase
nov_miR121_3p	GCGGCGGCGGCGGCGAAGGGC	TRINITY_DN26296_c2_g3	down	MD26C_ARATH	Probable mediator of RNA polymerase II transcription subunit 26c
nov_miR121_3p	GCGGCGGCGGCGGCGAAGGGC	TRINITY_DN27786_c1_g1	up	TI10B_ARATH	Protein TIFY 10B
nov_miR121_3p	GCGGCGGCGGCGGCGAAGGGC	TRINITY_DN29196_c1_g4	up	AAE1_ARATH	Probable acyl-activating enzyme 1, peroxisomal
nov_miR121_3p	GCGGCGGCGGCGGCGAAGGGC	TRINITY_DN19650_c1_g1	up	PYRG1_DANRE	CTP synthase 1 {ECO:0000305}
nov_miR121_3p	GCGGCGGCGGCGGCGAAGGGC	TRINITY_DN22039_c1_g1	up	NAC48_ORYSJ	NAC domain-containing protein 48
nov_miR121_3p	GCGGCGGCGGCGGCGAAGGGC	TRINITY_DN28970_c2_g2	up	AAP4_ARATH	Amino acid permease 4
nov_miR124_3p	CAATCGTGGACCAACTAGGCT	TRINITY_DN21503_c3_g1	down	IBB3_WHEAT	Bowman-Birk type trypsin inhibitor
nov_miR125_3p	GCGGAGCCGGTGAGCATCGAC	TRINITY_DN22806_c1_g1	up	XYLT2_CANFA	Xylosyltransferase 2
nov_miR126_5p	AGAGAAGTTTGACTTAGGACA	TRINITY_DN29559_c3_g1	up	PUB33_ARATH	U-box domain-containing protein 33
nov_miR126_5p	AGAGAAGTTTGACTTAGGACA	TRINITY_DN22318_c0_g2	up	E131_ARATH	Glucan endo-1,3-beta-glucosidase 1
nov_miR126_5p	AGAGAAGTTTGACTTAGGACA	TRINITY_DN16805_c4_g2	up
nov_miR126_5p	AGAGAAGTTTGACTTAGGACA	TRINITY_DN19672_c0_g1	up	TPC1_ORYSJ	Two pore calcium channel protein 1
nov_miR126_5p	AGAGAAGTTTGACTTAGGACA	TRINITY_DN19037_c0_g1	down	SUT41_ARATH	Sulfate transporter 4.1, chloroplastic
nov_miR126_5p	AGAGAAGTTTGACTTAGGACA	TRINITY_DN17326_c1_g1	up
nov_miR126_5p	AGAGAAGTTTGACTTAGGACA	TRINITY_DN28177_c0_g1	down	HYES_PIG	Bifunctional epoxide hydrolase 2
nov_miR126_5p	AGAGAAGTTTGACTTAGGACA	TRINITY_DN21125_c0_g1	down	PP319_ARATH	Pentatricopeptide repeat-containing protein At4g18520
nov_miR127_5p	TCAAATTATAAGTCGTTTTGG	TRINITY_DN29607_c0_g1	down	PAM68_ARATH	Protein PAM68, chloroplastic
nov_miR127_5p	TCAAATTATAAGTCGTTTTGG	TRINITY_DN29557_c1_g2	up	MAOC_FLATR	NADP-dependent malic enzyme, chloroplastic
nov_miR127_5p	TCAAATTATAAGTCGTTTTGG	TRINITY_DN19287_c1_g2	down	MLO_HORVU	Protein MLO
nov_miR127_5p	TCAAATTATAAGTCGTTTTGG	TRINITY_DN16450_c0_g1	down
nov_miR127_5p	TCAAATTATAAGTCGTTTTGG	TRINITY_DN27919_c4_g1	down	TCP14_ARATH	Transcription factor TCP14
nov_miR127_5p	TCAAATTATAAGTCGTTTTGG	TRINITY_DN20001_c0_g4	up	AZG2_ARATH	Adenine/guanine permease AZG2
nov_miR127_5p	TCAAATTATAAGTCGTTTTGG	TRINITY_DN17917_c0_g2	down	RGA1_SOLBU	Putative disease resistance protein RGA1
nov_miR127_5p	TCAAATTATAAGTCGTTTTGG	TRINITY_DN26367_c1_g2	up	EXEC1_ARATH	Protein EXECUTER 1, chloroplastic
nov_miR127_5p	TCAAATTATAAGTCGTTTTGG	TRINITY_DN19750_c0_g1	down	NDHL_SYNS3	NAD(P)H-quinone oxidoreductase subunit L {ECO:0000255|HAMAP-Rule:MF_01355}
nov_miR127_5p	TCAAATTATAAGTCGTTTTGG	TRINITY_DN27056_c0_g2	up	BPOC_MYCTU	Putative non-heme bromoperoxidase BpoC
nov_miR127_5p	TCAAATTATAAGTCGTTTTGG	TRINITY_DN25031_c0_g1	down	RSC5_DICDI	Random slug protein 5
nov_miR127_5p	TCAAATTATAAGTCGTTTTGG	TRINITY_DN17964_c0_g2	up
nov_miR127_5p	TCAAATTATAAGTCGTTTTGG	TRINITY_DN21113_c1_g2	up
nov_miR127_5p	TCAAATTATAAGTCGTTTTGG	TRINITY_DN19562_c0_g2	down	CKX4_ORYSJ	Cytokinin dehydrogenase 4
nov_miR127_5p	TCAAATTATAAGTCGTTTTGG	TRINITY_DN22414_c0_g1	up	SAT2_ORYSJ	Probable serine acetyltransferase 2
nov_miR127_5p	TCAAATTATAAGTCGTTTTGG	TRINITY_DN24755_c0_g2	down	LSD1_ORYSJ	Protein LSD1
nov_miR127_5p	TCAAATTATAAGTCGTTTTGG	TRINITY_DN20590_c3_g1	down	SD16_ARATH	Receptor-like serine/threonine-protein kinase SD1-6
nov_miR127_5p	TCAAATTATAAGTCGTTTTGG	TRINITY_DN26349_c2_g1	down	TIP42_MAIZE	Aquaporin TIP4-2
nov_miR127_5p	TCAAATTATAAGTCGTTTTGG	TRINITY_DN27531_c1_g1	up	GTO2_SCHPO	Glutathione S-transferase omega-like 2
nov_miR127_5p	TCAAATTATAAGTCGTTTTGG	TRINITY_DN27045_c2_g1	down
nov_miR127_5p	TCAAATTATAAGTCGTTTTGG	TRINITY_DN20086_c2_g1	up
nov_miR127_5p	TCAAATTATAAGTCGTTTTGG	TRINITY_DN26031_c2_g4	down
nov_miR127_5p	TCAAATTATAAGTCGTTTTGG	TRINITY_DN28693_c0_g1	down	PIGN_MOUSE	GPI ethanolamine phosphate transferase 1
nov_miR128_5p	CCGAGGACACAGACNGCGGCG	TRINITY_DN24988_c2_g1	up
nov_miR12_3p	CAAGCAAGTTGGGATAGGCTAG	TRINITY_DN25625_c0_g1	down	HIR1_ARATH	Hypersensitive-induced response protein 1
nov_miR12_3p	CAAGCAAGTTGGGATAGGCTAG	TRINITY_DN17243_c2_g1	up
nov_miR12_3p	CAAGCAAGTTGGGATAGGCTAG	TRINITY_DN26997_c1_g1	down	FMO1_ARATH	Probable flavin-containing monooxygenase 1
nov_miR12_3p	CAAGCAAGTTGGGATAGGCTAG	TRINITY_DN23824_c1_g1	down	Y3475_ARATH	Probable LRR receptor-like serine/threonine-protein kinase At3g47570
nov_miR130_5p	TTTTGTTGGTGGTCATTTAACC	TRINITY_DN26219_c1_g3	up	HTH_ARATH	Protein HOTHEAD
nov_miR131_3p	ATAAGACGAGTGGTCAAACTT	TRINITY_DN24755_c0_g2	down	LSD1_ORYSJ	Protein LSD1
nov_miR131_3p	ATAAGACGAGTGGTCAAACTT	TRINITY_DN26515_c0_g8	up
nov_miR131_3p	ATAAGACGAGTGGTCAAACTT	TRINITY_DN27678_c1_g1	down	POLX_TOBAC	Retrovirus-related Pol polyprotein from transposon TNT 1-94
nov_miR131_3p	ATAAGACGAGTGGTCAAACTT	TRINITY_DN29638_c2_g3	up	FRI2_TOBAC	Ferritin-2, chloroplastic
nov_miR131_3p	ATAAGACGAGTGGTCAAACTT	TRINITY_DN23629_c3_g5	down
nov_miR131_3p	ATAAGACGAGTGGTCAAACTT	TRINITY_DN26484_c0_g1	up
nov_miR131_3p	ATAAGACGAGTGGTCAAACTT	TRINITY_DN20239_c0_g4	up
nov_miR131_3p	ATAAGACGAGTGGTCAAACTT	TRINITY_DN27937_c0_g3	up
nov_miR131_3p	ATAAGACGAGTGGTCAAACTT	TRINITY_DN21084_c1_g2	up
nov_miR131_3p	ATAAGACGAGTGGTCAAACTT	TRINITY_DN27053_c2_g1	down	MGL_ARATH	Methionine gamma-lyase
nov_miR133_3p	TCTTGACCTTGTAAGGCCTCT	TRINITY_DN28668_c1_g1	up
nov_miR136_5p	CCGAGGACACAGACGGCGGCG	TRINITY_DN24988_c2_g1	up
nov_miR137_3p	GGTCCCTGAACTTGGCAGCTG	TRINITY_DN19428_c1_g1	down	PP200_ARATH	Pentatricopeptide repeat-containing protein At2g42920, chloroplastic
nov_miR138_5p	GTCGTCGCCGTCGTCGTCGTC	TRINITY_DN29133_c0_g2	up	SPSA2_CRAPL	Probable sucrose-phosphate synthase 2
nov_miR138_5p	GTCGTCGCCGTCGTCGTCGTC	TRINITY_DN25645_c0_g3	down
nov_miR138_5p	GTCGTCGCCGTCGTCGTCGTC	TRINITY_DN20599_c1_g1	up	ASPG1_ARATH	Protein ASPARTIC PROTEASE IN GUARD CELL 1
nov_miR138_5p	GTCGTCGCCGTCGTCGTCGTC	TRINITY_DN20426_c2_g2	down	ATL41_ORYSJ	E3 ubiquitin-protein ligase Os04g0590900
nov_miR138_5p	GTCGTCGCCGTCGTCGTCGTC	TRINITY_DN22545_c0_g1	down
nov_miR138_5p	GTCGTCGCCGTCGTCGTCGTC	TRINITY_DN23924_c1_g4	down	SCL31_ARATH	Scarecrow-like protein 31
nov_miR138_5p	GTCGTCGCCGTCGTCGTCGTC	TRINITY_DN20241_c0_g1	down	ATL80_ARATH	RING-H2 finger protein ATL80
nov_miR138_5p	GTCGTCGCCGTCGTCGTCGTC	TRINITY_DN22085_c0_g2	up	FUT1_ARATH	Galactoside 2-alpha-L-fucosyltransferase
nov_miR138_5p	GTCGTCGCCGTCGTCGTCGTC	TRINITY_DN26375_c0_g3	up	NIR_MAIZE	Ferredoxin--nitrite reductase, chloroplastic
nov_miR138_5p	GTCGTCGCCGTCGTCGTCGTC	TRINITY_DN20252_c0_g1	up
nov_miR138_5p	GTCGTCGCCGTCGTCGTCGTC	TRINITY_DN28011_c3_g1	up
nov_miR138_5p	GTCGTCGCCGTCGTCGTCGTC	TRINITY_DN19490_c0_g1	up	WRK54_ARATH	Probable WRKY transcription factor 54
nov_miR138_5p	GTCGTCGCCGTCGTCGTCGTC	TRINITY_DN12713_c0_g1	down	NEP2_NEPGR	Aspartic proteinase nepenthesin-2
nov_miR138_5p	GTCGTCGCCGTCGTCGTCGTC	TRINITY_DN18362_c6_g1	up	MCA1_ARATH	Metacaspase-1
nov_miR138_5p	GTCGTCGCCGTCGTCGTCGTC	TRINITY_DN25350_c1_g1	down
nov_miR138_5p	GTCGTCGCCGTCGTCGTCGTC	TRINITY_DN22208_c1_g2	down
nov_miR138_5p	GTCGTCGCCGTCGTCGTCGTC	TRINITY_DN24445_c2_g1	up	PERK1_ARATH	Proline-rich receptor-like protein kinase PERK1
nov_miR138_5p	GTCGTCGCCGTCGTCGTCGTC	TRINITY_DN15837_c0_g1	up
nov_miR138_5p	GTCGTCGCCGTCGTCGTCGTC	TRINITY_DN20613_c0_g3	up	SIGE_ARATH	RNA polymerase sigma factor sigE, chloroplastic/mitochondrial
nov_miR138_5p	GTCGTCGCCGTCGTCGTCGTC	TRINITY_DN25586_c0_g1	up
nov_miR138_5p	GTCGTCGCCGTCGTCGTCGTC	TRINITY_DN26853_c0_g2	down
nov_miR138_5p	GTCGTCGCCGTCGTCGTCGTC	TRINITY_DN23440_c2_g1	up	RHA1A_ARATH	RING-H2 zinc finger protein RHA1a
nov_miR138_5p	GTCGTCGCCGTCGTCGTCGTC	TRINITY_DN17867_c2_g1	up	AHSA2_BOVIN	Activator of 90 kDa heat shock protein ATPase homolog 2
nov_miR138_5p	GTCGTCGCCGTCGTCGTCGTC	TRINITY_DN24637_c1_g1	up	MCU2_ARATH	Calcium uniporter protein 2, mitochondrial
nov_miR138_5p	GTCGTCGCCGTCGTCGTCGTC	TRINITY_DN14975_c0_g1	down
nov_miR138_5p	GTCGTCGCCGTCGTCGTCGTC	TRINITY_DN22667_c2_g1	up
nov_miR138_5p	GTCGTCGCCGTCGTCGTCGTC	TRINITY_DN20852_c0_g1	up	WRK67_ARATH	Probable WRKY transcription factor 67
nov_miR138_5p	GTCGTCGCCGTCGTCGTCGTC	TRINITY_DN23328_c0_g2	down	FAFL_ARATH	Protein FAF-like, chloroplastic
nov_miR138_5p	GTCGTCGCCGTCGTCGTCGTC	TRINITY_DN19264_c4_g1	down	PETM_SPIOL	Cytochrome b6-f complex subunit 7
nov_miR138_5p	GTCGTCGCCGTCGTCGTCGTC	TRINITY_DN22531_c1_g2	down	ATL3_ARATH	RING-H2 finger protein ATL3
nov_miR138_5p	GTCGTCGCCGTCGTCGTCGTC	TRINITY_DN23585_c3_g1	down	ARR8_ARATH	Two-component response regulator ARR8
nov_miR138_5p	GTCGTCGCCGTCGTCGTCGTC	TRINITY_DN17327_c2_g1	down	Y5262_ARATH	Ankyrin repeat-containing protein At5g02620
nov_miR138_5p	GTCGTCGCCGTCGTCGTCGTC	TRINITY_DN25697_c1_g2	up	AAP6_ARATH	Amino acid permease 6
nov_miR138_5p	GTCGTCGCCGTCGTCGTCGTC	TRINITY_DN26907_c0_g1	down
nov_miR138_5p	GTCGTCGCCGTCGTCGTCGTC	TRINITY_DN23245_c2_g2	down	NEP1_NEPGR	Aspartic proteinase nepenthesin-1
nov_miR138_5p	GTCGTCGCCGTCGTCGTCGTC	TRINITY_DN22151_c1_g1	up	NC100_ARATH	NAC domain-containing protein 100
nov_miR138_5p	GTCGTCGCCGTCGTCGTCGTC	TRINITY_DN18845_c0_g5	up	GEML6_ARATH	GEM-like protein 6
nov_miR138_5p	GTCGTCGCCGTCGTCGTCGTC	TRINITY_DN23812_c0_g1	down	WUN1_SOLTU	Wound-induced protein 1
nov_miR138_5p	GTCGTCGCCGTCGTCGTCGTC	TRINITY_DN28063_c0_g2	down	DEGP2_ARATH	Protease Do-like 2, chloroplastic
nov_miR138_5p	GTCGTCGCCGTCGTCGTCGTC	TRINITY_DN18072_c0_g2	down
nov_miR138_5p	GTCGTCGCCGTCGTCGTCGTC	TRINITY_DN24057_c2_g1	down
nov_miR138_5p	GTCGTCGCCGTCGTCGTCGTC	TRINITY_DN19325_c0_g2	up	NLTL2_ARATH	Non-specific lipid-transfer protein-like protein At2g13820
nov_miR138_5p	GTCGTCGCCGTCGTCGTCGTC	TRINITY_DN16472_c0_g2	down
nov_miR138_5p	GTCGTCGCCGTCGTCGTCGTC	TRINITY_DN28993_c2_g1	up	RFS2_ARATH	Probable galactinol--sucrose galactosyltransferase 2
nov_miR138_5p	GTCGTCGCCGTCGTCGTCGTC	TRINITY_DN26420_c0_g3	down
nov_miR138_5p	GTCGTCGCCGTCGTCGTCGTC	TRINITY_DN19160_c1_g1	up
nov_miR138_5p	GTCGTCGCCGTCGTCGTCGTC	TRINITY_DN17162_c3_g1	down	BLH7_ARATH	BEL1-like homeodomain protein 7
nov_miR138_5p	GTCGTCGCCGTCGTCGTCGTC	TRINITY_DN16009_c0_g1	up	HVA22_HORVU	Protein HVA22
nov_miR138_5p	GTCGTCGCCGTCGTCGTCGTC	TRINITY_DN24668_c0_g1	up
nov_miR138_5p	GTCGTCGCCGTCGTCGTCGTC	TRINITY_DN28993_c2_g2	up	RFS2_ARATH	Probable galactinol--sucrose galactosyltransferase 2
nov_miR138_5p	GTCGTCGCCGTCGTCGTCGTC	TRINITY_DN26061_c1_g2	up	WNK1_ORYSJ	Probable serine/threonine-protein kinase WNK1
nov_miR138_5p	GTCGTCGCCGTCGTCGTCGTC	TRINITY_DN23220_c0_g2	up
nov_miR138_5p	GTCGTCGCCGTCGTCGTCGTC	TRINITY_DN21802_c0_g1	up	GRXS9_ORYSJ	Monothiol glutaredoxin-S9
nov_miR138_5p	GTCGTCGCCGTCGTCGTCGTC	TRINITY_DN26091_c0_g2	up
nov_miR138_5p	GTCGTCGCCGTCGTCGTCGTC	TRINITY_DN22480_c0_g1	down	PSBY_SPIOL	Photosystem II core complex proteins psbY, chloroplastic
nov_miR138_5p	GTCGTCGCCGTCGTCGTCGTC	TRINITY_DN25645_c0_g2	down	PSBX_SYNJB	Photosystem II reaction center X protein {ECO:0000255|HAMAP-Rule:MF_01386}
nov_miR138_5p	GTCGTCGCCGTCGTCGTCGTC	TRINITY_DN14395_c0_g1	up
nov_miR138_5p	GTCGTCGCCGTCGTCGTCGTC	TRINITY_DN27888_c1_g1	up	CIPKT_ORYSJ	CBL-interacting protein kinase 29
nov_miR138_5p	GTCGTCGCCGTCGTCGTCGTC	TRINITY_DN20428_c1_g1	down
nov_miR138_5p	GTCGTCGCCGTCGTCGTCGTC	TRINITY_DN25884_c0_g1	down	PTR47_ARATH	Protein NRT1/ PTR FAMILY 7.2
nov_miR138_5p	GTCGTCGCCGTCGTCGTCGTC	TRINITY_DN22112_c0_g2	up
nov_miR138_5p	GTCGTCGCCGTCGTCGTCGTC	TRINITY_DN25905_c0_g1	up	P2C32_ORYSJ	Probable protein phosphatase 2C 32
nov_miR138_5p	GTCGTCGCCGTCGTCGTCGTC	TRINITY_DN29097_c0_g3	down	PRSP1_SPIOL	Ribosome-binding factor PSRP1, chloroplastic
nov_miR138_5p	GTCGTCGCCGTCGTCGTCGTC	TRINITY_DN29424_c1_g1	down	HLS1L_ARATH	Probable N-acetyltransferase HLS1-like
nov_miR138_5p	GTCGTCGCCGTCGTCGTCGTC	TRINITY_DN23966_c1_g3	up	ZWIP5_ARATH	Zinc finger protein WIP5
nov_miR138_5p	GTCGTCGCCGTCGTCGTCGTC	TRINITY_DN24396_c4_g2	up
nov_miR139_5p	GTCGTCGCCGTCGTCGTCGTC	TRINITY_DN29133_c0_g2	up	SPSA2_CRAPL	Probable sucrose-phosphate synthase 2
nov_miR139_5p	GTCGTCGCCGTCGTCGTCGTC	TRINITY_DN25645_c0_g3	down
nov_miR139_5p	GTCGTCGCCGTCGTCGTCGTC	TRINITY_DN20599_c1_g1	up	ASPG1_ARATH	Protein ASPARTIC PROTEASE IN GUARD CELL 1
nov_miR139_5p	GTCGTCGCCGTCGTCGTCGTC	TRINITY_DN20426_c2_g2	down	ATL41_ORYSJ	E3 ubiquitin-protein ligase Os04g0590900
nov_miR139_5p	GTCGTCGCCGTCGTCGTCGTC	TRINITY_DN22545_c0_g1	down
nov_miR139_5p	GTCGTCGCCGTCGTCGTCGTC	TRINITY_DN23924_c1_g4	down	SCL31_ARATH	Scarecrow-like protein 31
nov_miR139_5p	GTCGTCGCCGTCGTCGTCGTC	TRINITY_DN20241_c0_g1	down	ATL80_ARATH	RING-H2 finger protein ATL80
nov_miR139_5p	GTCGTCGCCGTCGTCGTCGTC	TRINITY_DN22085_c0_g2	up	FUT1_ARATH	Galactoside 2-alpha-L-fucosyltransferase
nov_miR139_5p	GTCGTCGCCGTCGTCGTCGTC	TRINITY_DN26375_c0_g3	up	NIR_MAIZE	Ferredoxin--nitrite reductase, chloroplastic
nov_miR139_5p	GTCGTCGCCGTCGTCGTCGTC	TRINITY_DN20252_c0_g1	up
nov_miR139_5p	GTCGTCGCCGTCGTCGTCGTC	TRINITY_DN28011_c3_g1	up
nov_miR139_5p	GTCGTCGCCGTCGTCGTCGTC	TRINITY_DN19490_c0_g1	up	WRK54_ARATH	Probable WRKY transcription factor 54
nov_miR139_5p	GTCGTCGCCGTCGTCGTCGTC	TRINITY_DN12713_c0_g1	down	NEP2_NEPGR	Aspartic proteinase nepenthesin-2
nov_miR139_5p	GTCGTCGCCGTCGTCGTCGTC	TRINITY_DN18362_c6_g1	up	MCA1_ARATH	Metacaspase-1
nov_miR139_5p	GTCGTCGCCGTCGTCGTCGTC	TRINITY_DN25350_c1_g1	down
nov_miR139_5p	GTCGTCGCCGTCGTCGTCGTC	TRINITY_DN22208_c1_g2	down
nov_miR139_5p	GTCGTCGCCGTCGTCGTCGTC	TRINITY_DN24445_c2_g1	up	PERK1_ARATH	Proline-rich receptor-like protein kinase PERK1
nov_miR139_5p	GTCGTCGCCGTCGTCGTCGTC	TRINITY_DN15837_c0_g1	up
nov_miR139_5p	GTCGTCGCCGTCGTCGTCGTC	TRINITY_DN20613_c0_g3	up	SIGE_ARATH	RNA polymerase sigma factor sigE, chloroplastic/mitochondrial
nov_miR139_5p	GTCGTCGCCGTCGTCGTCGTC	TRINITY_DN25586_c0_g1	up
nov_miR139_5p	GTCGTCGCCGTCGTCGTCGTC	TRINITY_DN26853_c0_g2	down
nov_miR139_5p	GTCGTCGCCGTCGTCGTCGTC	TRINITY_DN23440_c2_g1	up	RHA1A_ARATH	RING-H2 zinc finger protein RHA1a
nov_miR139_5p	GTCGTCGCCGTCGTCGTCGTC	TRINITY_DN17867_c2_g1	up	AHSA2_BOVIN	Activator of 90 kDa heat shock protein ATPase homolog 2
nov_miR139_5p	GTCGTCGCCGTCGTCGTCGTC	TRINITY_DN24637_c1_g1	up	MCU2_ARATH	Calcium uniporter protein 2, mitochondrial
nov_miR139_5p	GTCGTCGCCGTCGTCGTCGTC	TRINITY_DN14975_c0_g1	down
nov_miR139_5p	GTCGTCGCCGTCGTCGTCGTC	TRINITY_DN22667_c2_g1	up
nov_miR139_5p	GTCGTCGCCGTCGTCGTCGTC	TRINITY_DN20852_c0_g1	up	WRK67_ARATH	Probable WRKY transcription factor 67
nov_miR139_5p	GTCGTCGCCGTCGTCGTCGTC	TRINITY_DN23328_c0_g2	down	FAFL_ARATH	Protein FAF-like, chloroplastic
nov_miR139_5p	GTCGTCGCCGTCGTCGTCGTC	TRINITY_DN19264_c4_g1	down	PETM_SPIOL	Cytochrome b6-f complex subunit 7
nov_miR139_5p	GTCGTCGCCGTCGTCGTCGTC	TRINITY_DN22531_c1_g2	down	ATL3_ARATH	RING-H2 finger protein ATL3
nov_miR139_5p	GTCGTCGCCGTCGTCGTCGTC	TRINITY_DN23585_c3_g1	down	ARR8_ARATH	Two-component response regulator ARR8
nov_miR139_5p	GTCGTCGCCGTCGTCGTCGTC	TRINITY_DN17327_c2_g1	down	Y5262_ARATH	Ankyrin repeat-containing protein At5g02620
nov_miR139_5p	GTCGTCGCCGTCGTCGTCGTC	TRINITY_DN25697_c1_g2	up	AAP6_ARATH	Amino acid permease 6
nov_miR139_5p	GTCGTCGCCGTCGTCGTCGTC	TRINITY_DN26907_c0_g1	down
nov_miR139_5p	GTCGTCGCCGTCGTCGTCGTC	TRINITY_DN23245_c2_g2	down	NEP1_NEPGR	Aspartic proteinase nepenthesin-1
nov_miR139_5p	GTCGTCGCCGTCGTCGTCGTC	TRINITY_DN22151_c1_g1	up	NC100_ARATH	NAC domain-containing protein 100
nov_miR139_5p	GTCGTCGCCGTCGTCGTCGTC	TRINITY_DN18845_c0_g5	up	GEML6_ARATH	GEM-like protein 6
nov_miR139_5p	GTCGTCGCCGTCGTCGTCGTC	TRINITY_DN23812_c0_g1	down	WUN1_SOLTU	Wound-induced protein 1
nov_miR139_5p	GTCGTCGCCGTCGTCGTCGTC	TRINITY_DN28063_c0_g2	down	DEGP2_ARATH	Protease Do-like 2, chloroplastic
nov_miR139_5p	GTCGTCGCCGTCGTCGTCGTC	TRINITY_DN18072_c0_g2	down
nov_miR139_5p	GTCGTCGCCGTCGTCGTCGTC	TRINITY_DN24057_c2_g1	down
nov_miR139_5p	GTCGTCGCCGTCGTCGTCGTC	TRINITY_DN19325_c0_g2	up	NLTL2_ARATH	Non-specific lipid-transfer protein-like protein At2g13820
nov_miR139_5p	GTCGTCGCCGTCGTCGTCGTC	TRINITY_DN16472_c0_g2	down
nov_miR139_5p	GTCGTCGCCGTCGTCGTCGTC	TRINITY_DN28993_c2_g1	up	RFS2_ARATH	Probable galactinol--sucrose galactosyltransferase 2
nov_miR139_5p	GTCGTCGCCGTCGTCGTCGTC	TRINITY_DN26420_c0_g3	down
nov_miR139_5p	GTCGTCGCCGTCGTCGTCGTC	TRINITY_DN19160_c1_g1	up
nov_miR139_5p	GTCGTCGCCGTCGTCGTCGTC	TRINITY_DN17162_c3_g1	down	BLH7_ARATH	BEL1-like homeodomain protein 7
nov_miR139_5p	GTCGTCGCCGTCGTCGTCGTC	TRINITY_DN16009_c0_g1	up	HVA22_HORVU	Protein HVA22
nov_miR139_5p	GTCGTCGCCGTCGTCGTCGTC	TRINITY_DN24668_c0_g1	up
nov_miR139_5p	GTCGTCGCCGTCGTCGTCGTC	TRINITY_DN28993_c2_g2	up	RFS2_ARATH	Probable galactinol--sucrose galactosyltransferase 2
nov_miR139_5p	GTCGTCGCCGTCGTCGTCGTC	TRINITY_DN26061_c1_g2	up	WNK1_ORYSJ	Probable serine/threonine-protein kinase WNK1
nov_miR139_5p	GTCGTCGCCGTCGTCGTCGTC	TRINITY_DN23220_c0_g2	up
nov_miR139_5p	GTCGTCGCCGTCGTCGTCGTC	TRINITY_DN21802_c0_g1	up	GRXS9_ORYSJ	Monothiol glutaredoxin-S9
nov_miR139_5p	GTCGTCGCCGTCGTCGTCGTC	TRINITY_DN26091_c0_g2	up
nov_miR139_5p	GTCGTCGCCGTCGTCGTCGTC	TRINITY_DN22480_c0_g1	down	PSBY_SPIOL	Photosystem II core complex proteins psbY, chloroplastic
nov_miR139_5p	GTCGTCGCCGTCGTCGTCGTC	TRINITY_DN25645_c0_g2	down	PSBX_SYNJB	Photosystem II reaction center X protein {ECO:0000255|HAMAP-Rule:MF_01386}
nov_miR139_5p	GTCGTCGCCGTCGTCGTCGTC	TRINITY_DN14395_c0_g1	up
nov_miR139_5p	GTCGTCGCCGTCGTCGTCGTC	TRINITY_DN27888_c1_g1	up	CIPKT_ORYSJ	CBL-interacting protein kinase 29
nov_miR139_5p	GTCGTCGCCGTCGTCGTCGTC	TRINITY_DN20428_c1_g1	down
nov_miR139_5p	GTCGTCGCCGTCGTCGTCGTC	TRINITY_DN25884_c0_g1	down	PTR47_ARATH	Protein NRT1/ PTR FAMILY 7.2
nov_miR139_5p	GTCGTCGCCGTCGTCGTCGTC	TRINITY_DN22112_c0_g2	up
nov_miR139_5p	GTCGTCGCCGTCGTCGTCGTC	TRINITY_DN25905_c0_g1	up	P2C32_ORYSJ	Probable protein phosphatase 2C 32
nov_miR139_5p	GTCGTCGCCGTCGTCGTCGTC	TRINITY_DN29097_c0_g3	down	PRSP1_SPIOL	Ribosome-binding factor PSRP1, chloroplastic
nov_miR139_5p	GTCGTCGCCGTCGTCGTCGTC	TRINITY_DN29424_c1_g1	down	HLS1L_ARATH	Probable N-acetyltransferase HLS1-like
nov_miR139_5p	GTCGTCGCCGTCGTCGTCGTC	TRINITY_DN23966_c1_g3	up	ZWIP5_ARATH	Zinc finger protein WIP5
nov_miR139_5p	GTCGTCGCCGTCGTCGTCGTC	TRINITY_DN24396_c4_g2	up
nov_miR140_5p	TCCAAATTATAAGACGTTTTG	TRINITY_DN23947_c0_g1	up	LONF1_HUMAN	LON peptidase N-terminal domain and RING finger protein 1
nov_miR140_5p	TCCAAATTATAAGACGTTTTG	TRINITY_DN17608_c1_g3	up	ANGLT_ROSHC	Anthocyanidin 5,3-O-glucosyltransferase
nov_miR140_5p	TCCAAATTATAAGACGTTTTG	TRINITY_DN22133_c0_g2	down	CUT1C_ARATH	Protein CURVATURE THYLAKOID 1C, chloroplastic
nov_miR140_5p	TCCAAATTATAAGACGTTTTG	TRINITY_DN23290_c1_g3	down
nov_miR140_5p	TCCAAATTATAAGACGTTTTG	TRINITY_DN19287_c1_g2	down	MLO_HORVU	Protein MLO
nov_miR140_5p	TCCAAATTATAAGACGTTTTG	TRINITY_DN16450_c0_g1	down
nov_miR140_5p	TCCAAATTATAAGACGTTTTG	TRINITY_DN27919_c4_g1	down	TCP14_ARATH	Transcription factor TCP14
nov_miR140_5p	TCCAAATTATAAGACGTTTTG	TRINITY_DN20001_c0_g4	up	AZG2_ARATH	Adenine/guanine permease AZG2
nov_miR140_5p	TCCAAATTATAAGACGTTTTG	TRINITY_DN17917_c0_g2	down	RGA1_SOLBU	Putative disease resistance protein RGA1
nov_miR140_5p	TCCAAATTATAAGACGTTTTG	TRINITY_DN20504_c4_g2	down	C78A3_SOYBN	Cytochrome P450 78A3
nov_miR140_5p	TCCAAATTATAAGACGTTTTG	TRINITY_DN24361_c4_g3	down	SRG1_ARATH	Protein SRG1
nov_miR140_5p	TCCAAATTATAAGACGTTTTG	TRINITY_DN26367_c1_g2	up	EXEC1_ARATH	Protein EXECUTER 1, chloroplastic
nov_miR140_5p	TCCAAATTATAAGACGTTTTG	TRINITY_DN19750_c0_g1	down	NDHL_SYNS3	NAD(P)H-quinone oxidoreductase subunit L {ECO:0000255|HAMAP-Rule:MF_01355}
nov_miR140_5p	TCCAAATTATAAGACGTTTTG	TRINITY_DN27056_c0_g2	up	BPOC_MYCTU	Putative non-heme bromoperoxidase BpoC
nov_miR140_5p	TCCAAATTATAAGACGTTTTG	TRINITY_DN25031_c0_g1	down	RSC5_DICDI	Random slug protein 5
nov_miR140_5p	TCCAAATTATAAGACGTTTTG	TRINITY_DN25593_c2_g1	up	RGA4_SOLBU	Putative disease resistance protein RGA4
nov_miR140_5p	TCCAAATTATAAGACGTTTTG	TRINITY_DN26274_c0_g1	up	CHD1L_DANRE	Chromodomain-helicase-DNA-binding protein 1-like
nov_miR140_5p	TCCAAATTATAAGACGTTTTG	TRINITY_DN17964_c0_g2	up
nov_miR140_5p	TCCAAATTATAAGACGTTTTG	TRINITY_DN19562_c0_g2	down	CKX4_ORYSJ	Cytokinin dehydrogenase 4
nov_miR140_5p	TCCAAATTATAAGACGTTTTG	TRINITY_DN16884_c3_g2	up	PUB19_ARATH	U-box domain-containing protein 19
nov_miR140_5p	TCCAAATTATAAGACGTTTTG	TRINITY_DN24755_c0_g2	down	LSD1_ORYSJ	Protein LSD1
nov_miR140_5p	TCCAAATTATAAGACGTTTTG	TRINITY_DN26349_c2_g1	down	TIP42_MAIZE	Aquaporin TIP4-2
nov_miR140_5p	TCCAAATTATAAGACGTTTTG	TRINITY_DN27531_c1_g1	up	GTO2_SCHPO	Glutathione S-transferase omega-like 2
nov_miR140_5p	TCCAAATTATAAGACGTTTTG	TRINITY_DN27045_c2_g1	down
nov_miR140_5p	TCCAAATTATAAGACGTTTTG	TRINITY_DN17608_c0_g1	down	RR31_ARATH	30S ribosomal protein S31, chloroplastic
nov_miR140_5p	TCCAAATTATAAGACGTTTTG	TRINITY_DN15330_c0_g2	down	DIR21_ARATH	Dirigent protein 21
nov_miR140_5p	TCCAAATTATAAGACGTTTTG	TRINITY_DN26031_c2_g4	down
nov_miR140_5p	TCCAAATTATAAGACGTTTTG	TRINITY_DN17608_c1_g2	down	GDL13_ARATH	GDSL esterase/lipase At1g28670
nov_miR140_5p	TCCAAATTATAAGACGTTTTG	TRINITY_DN28693_c0_g1	down	PIGN_MOUSE	GPI ethanolamine phosphate transferase 1
nov_miR141_5p	CCGAGGACACAGACGGCGGCG	TRINITY_DN24988_c2_g1	up
nov_miR143_3p	AAGAGGAAGAGAGAGAGGGTGA	TRINITY_DN28942_c0_g1	down	BLH2_ARATH	BEL1-like homeodomain protein 2
nov_miR143_3p	AAGAGGAAGAGAGAGAGGGTGA	TRINITY_DN27732_c1_g1	up	GATA_AEDAE	Glutamyl-tRNA(Gln) amidotransferase subunit A, mitochondrial {ECO:0000255|HAMAP-Rule:MF_03150}
nov_miR143_3p	AAGAGGAAGAGAGAGAGGGTGA	TRINITY_DN22833_c0_g2	down	C90B1_ARATH	Cytochrome P450 90B1
nov_miR145_5p	TCCAAATTATAAGACGTTTTG	TRINITY_DN23947_c0_g1	up	LONF1_HUMAN	LON peptidase N-terminal domain and RING finger protein 1
nov_miR145_5p	TCCAAATTATAAGACGTTTTG	TRINITY_DN17608_c1_g3	up	ANGLT_ROSHC	Anthocyanidin 5,3-O-glucosyltransferase
nov_miR145_5p	TCCAAATTATAAGACGTTTTG	TRINITY_DN22133_c0_g2	down	CUT1C_ARATH	Protein CURVATURE THYLAKOID 1C, chloroplastic
nov_miR145_5p	TCCAAATTATAAGACGTTTTG	TRINITY_DN23290_c1_g3	down
nov_miR145_5p	TCCAAATTATAAGACGTTTTG	TRINITY_DN19287_c1_g2	down	MLO_HORVU	Protein MLO
nov_miR145_5p	TCCAAATTATAAGACGTTTTG	TRINITY_DN16450_c0_g1	down
nov_miR145_5p	TCCAAATTATAAGACGTTTTG	TRINITY_DN27919_c4_g1	down	TCP14_ARATH	Transcription factor TCP14
nov_miR145_5p	TCCAAATTATAAGACGTTTTG	TRINITY_DN20001_c0_g4	up	AZG2_ARATH	Adenine/guanine permease AZG2
nov_miR145_5p	TCCAAATTATAAGACGTTTTG	TRINITY_DN17917_c0_g2	down	RGA1_SOLBU	Putative disease resistance protein RGA1
nov_miR145_5p	TCCAAATTATAAGACGTTTTG	TRINITY_DN20504_c4_g2	down	C78A3_SOYBN	Cytochrome P450 78A3
nov_miR145_5p	TCCAAATTATAAGACGTTTTG	TRINITY_DN24361_c4_g3	down	SRG1_ARATH	Protein SRG1
nov_miR145_5p	TCCAAATTATAAGACGTTTTG	TRINITY_DN26367_c1_g2	up	EXEC1_ARATH	Protein EXECUTER 1, chloroplastic
nov_miR145_5p	TCCAAATTATAAGACGTTTTG	TRINITY_DN19750_c0_g1	down	NDHL_SYNS3	NAD(P)H-quinone oxidoreductase subunit L {ECO:0000255|HAMAP-Rule:MF_01355}
nov_miR145_5p	TCCAAATTATAAGACGTTTTG	TRINITY_DN27056_c0_g2	up	BPOC_MYCTU	Putative non-heme bromoperoxidase BpoC
nov_miR145_5p	TCCAAATTATAAGACGTTTTG	TRINITY_DN25031_c0_g1	down	RSC5_DICDI	Random slug protein 5
nov_miR145_5p	TCCAAATTATAAGACGTTTTG	TRINITY_DN25593_c2_g1	up	RGA4_SOLBU	Putative disease resistance protein RGA4
nov_miR145_5p	TCCAAATTATAAGACGTTTTG	TRINITY_DN26274_c0_g1	up	CHD1L_DANRE	Chromodomain-helicase-DNA-binding protein 1-like
nov_miR145_5p	TCCAAATTATAAGACGTTTTG	TRINITY_DN17964_c0_g2	up
nov_miR145_5p	TCCAAATTATAAGACGTTTTG	TRINITY_DN19562_c0_g2	down	CKX4_ORYSJ	Cytokinin dehydrogenase 4
nov_miR145_5p	TCCAAATTATAAGACGTTTTG	TRINITY_DN16884_c3_g2	up	PUB19_ARATH	U-box domain-containing protein 19
nov_miR145_5p	TCCAAATTATAAGACGTTTTG	TRINITY_DN24755_c0_g2	down	LSD1_ORYSJ	Protein LSD1
nov_miR145_5p	TCCAAATTATAAGACGTTTTG	TRINITY_DN26349_c2_g1	down	TIP42_MAIZE	Aquaporin TIP4-2
nov_miR145_5p	TCCAAATTATAAGACGTTTTG	TRINITY_DN27531_c1_g1	up	GTO2_SCHPO	Glutathione S-transferase omega-like 2
nov_miR145_5p	TCCAAATTATAAGACGTTTTG	TRINITY_DN27045_c2_g1	down
nov_miR145_5p	TCCAAATTATAAGACGTTTTG	TRINITY_DN17608_c0_g1	down	RR31_ARATH	30S ribosomal protein S31, chloroplastic
nov_miR145_5p	TCCAAATTATAAGACGTTTTG	TRINITY_DN15330_c0_g2	down	DIR21_ARATH	Dirigent protein 21
nov_miR145_5p	TCCAAATTATAAGACGTTTTG	TRINITY_DN26031_c2_g4	down
nov_miR145_5p	TCCAAATTATAAGACGTTTTG	TRINITY_DN17608_c1_g2	down	GDL13_ARATH	GDSL esterase/lipase At1g28670
nov_miR145_5p	TCCAAATTATAAGACGTTTTG	TRINITY_DN28693_c0_g1	down	PIGN_MOUSE	GPI ethanolamine phosphate transferase 1
nov_miR14_3p	GAAGGACCGAAAACGGCGAC	TRINITY_DN25675_c1_g1	up	HSPR2_ARATH	Nematode resistance protein-like HSPRO2
nov_miR14_3p	GAAGGACCGAAAACGGCGAC	TRINITY_DN19768_c2_g2	down
nov_miR151_3p	GCGGCGGCGGCGGCGAAGGGC	TRINITY_DN23097_c0_g1	down	LUT1_ARATH	Carotene epsilon-monooxygenase, chloroplastic
nov_miR151_3p	GCGGCGGCGGCGGCGAAGGGC	TRINITY_DN20599_c1_g1	up	ASPG1_ARATH	Protein ASPARTIC PROTEASE IN GUARD CELL 1
nov_miR151_3p	GCGGCGGCGGCGGCGAAGGGC	TRINITY_DN18761_c2_g1	up	APG_ORYSJ	Transcription factor APG
nov_miR151_3p	GCGGCGGCGGCGGCGAAGGGC	TRINITY_DN18628_c0_g4	down	YOF7_SCHPO	Uncharacterized RING finger protein P4H10.07
nov_miR151_3p	GCGGCGGCGGCGGCGAAGGGC	TRINITY_DN20426_c2_g2	down	ATL41_ORYSJ	E3 ubiquitin-protein ligase Os04g0590900
nov_miR151_3p	GCGGCGGCGGCGGCGAAGGGC	TRINITY_DN20868_c0_g2	up	PTR50_ARATH	Protein NRT1/ PTR FAMILY 5.8
nov_miR151_3p	GCGGCGGCGGCGGCGAAGGGC	TRINITY_DN19069_c0_g3	up
nov_miR151_3p	GCGGCGGCGGCGGCGAAGGGC	TRINITY_DN22081_c2_g1	down
nov_miR151_3p	GCGGCGGCGGCGGCGAAGGGC	TRINITY_DN22512_c0_g1	down	NUD10_ARATH	Nudix hydrolase 10
nov_miR151_3p	GCGGCGGCGGCGGCGAAGGGC	TRINITY_DN23371_c0_g2	down	XB3_ORYSJ	E3 ubiquitin-protein ligase XB3
nov_miR151_3p	GCGGCGGCGGCGGCGAAGGGC	TRINITY_DN18794_c0_g1	up
nov_miR151_3p	GCGGCGGCGGCGGCGAAGGGC	TRINITY_DN21352_c0_g1	up	PDR4_ORYSJ	Pleiotropic drug resistance protein 4
nov_miR151_3p	GCGGCGGCGGCGGCGAAGGGC	TRINITY_DN17103_c0_g1	up	PRR3_JUNAS	Pathogenesis-related protein
nov_miR151_3p	GCGGCGGCGGCGGCGAAGGGC	TRINITY_DN20752_c3_g4	up
nov_miR151_3p	GCGGCGGCGGCGGCGAAGGGC	TRINITY_DN26009_c3_g1	up	TGA4_ARATH	Transcription factor TGA4
nov_miR151_3p	GCGGCGGCGGCGGCGAAGGGC	TRINITY_DN19186_c1_g1	up	BAG7_ARATH	BAG family molecular chaperone regulator 7
nov_miR151_3p	GCGGCGGCGGCGGCGAAGGGC	TRINITY_DN22501_c1_g1	up	WRK57_ARATH	Probable WRKY transcription factor 57
nov_miR151_3p	GCGGCGGCGGCGGCGAAGGGC	TRINITY_DN18017_c0_g1	up	PDCB3_ARATH	PLASMODESMATA CALLOSE-BINDING PROTEIN 3
nov_miR151_3p	GCGGCGGCGGCGGCGAAGGGC	TRINITY_DN23644_c0_g1	down	BAS1B_ARATH	2-Cys peroxiredoxin BAS1-like, chloroplastic
nov_miR151_3p	GCGGCGGCGGCGGCGAAGGGC	TRINITY_DN23513_c0_g3	up	GATL9_ARATH	Probable galacturonosyltransferase-like 9
nov_miR151_3p	GCGGCGGCGGCGGCGAAGGGC	TRINITY_DN26188_c1_g1	down	FBK17_ARATH	F-box/kelch-repeat protein At1g30090
nov_miR151_3p	GCGGCGGCGGCGGCGAAGGGC	TRINITY_DN28241_c2_g1	down
nov_miR151_3p	GCGGCGGCGGCGGCGAAGGGC	TRINITY_DN27879_c3_g1	up
nov_miR151_3p	GCGGCGGCGGCGGCGAAGGGC	TRINITY_DN28719_c1_g1	down	MAA3_ARATH	Probable helicase MAGATAMA 3
nov_miR151_3p	GCGGCGGCGGCGGCGAAGGGC	TRINITY_DN27041_c1_g2	up	HSFB1_ORYSJ	Heat stress transcription factor B-1
nov_miR151_3p	GCGGCGGCGGCGGCGAAGGGC	TRINITY_DN18268_c3_g1	up	ATL80_ARATH	RING-H2 finger protein ATL80
nov_miR151_3p	GCGGCGGCGGCGGCGAAGGGC	TRINITY_DN17895_c0_g1	up	HFC2B_ORYSJ	Heat stress transcription factor C-2b
nov_miR151_3p	GCGGCGGCGGCGGCGAAGGGC	TRINITY_DN23565_c1_g3	down	BBX22_ARATH	B-box zinc finger protein 22 {ECO:0000303|PubMed:19920209}
nov_miR151_3p	GCGGCGGCGGCGGCGAAGGGC	TRINITY_DN19377_c1_g1	down	PHSC_ARATH	Probable polyamine transporter At3g13620
nov_miR151_3p	GCGGCGGCGGCGGCGAAGGGC	TRINITY_DN27644_c2_g3	down
nov_miR151_3p	GCGGCGGCGGCGGCGAAGGGC	TRINITY_DN24981_c1_g1	down
nov_miR151_3p	GCGGCGGCGGCGGCGAAGGGC	TRINITY_DN17025_c0_g1	up	BXL7_ARATH	Probable beta-D-xylosidase 7
nov_miR151_3p	GCGGCGGCGGCGGCGAAGGGC	TRINITY_DN20050_c1_g2	up	ERF4_TOBAC	Ethylene-responsive transcription factor 4
nov_miR151_3p	GCGGCGGCGGCGGCGAAGGGC	TRINITY_DN23307_c0_g1	down	BLUS1_ARATH	Serine/threonine-protein kinase BLUS1
nov_miR151_3p	GCGGCGGCGGCGGCGAAGGGC	TRINITY_DN21845_c2_g1	up	P2C37_ARATH	Protein phosphatase 2C 37
nov_miR151_3p	GCGGCGGCGGCGGCGAAGGGC	TRINITY_DN25710_c0_g2	up	NAC19_ARATH	NAC domain-containing protein 19
nov_miR151_3p	GCGGCGGCGGCGGCGAAGGGC	TRINITY_DN26636_c0_g1	up
nov_miR151_3p	GCGGCGGCGGCGGCGAAGGGC	TRINITY_DN27444_c0_g1	up	SIB1_ARATH	Sigma factor binding protein 1, chloroplastic
nov_miR151_3p	GCGGCGGCGGCGGCGAAGGGC	TRINITY_DN23120_c2_g1	up	MDARP_ARATH	Monodehydroascorbate reductase, chloroplastic
nov_miR151_3p	GCGGCGGCGGCGGCGAAGGGC	TRINITY_DN28373_c1_g1	down	C81E1_GLYEC	Isoflavone 2'-hydroxylase
nov_miR151_3p	GCGGCGGCGGCGGCGAAGGGC	TRINITY_DN27041_c1_g5	down
nov_miR151_3p	GCGGCGGCGGCGGCGAAGGGC	TRINITY_DN25093_c2_g1	up
nov_miR151_3p	GCGGCGGCGGCGGCGAAGGGC	TRINITY_DN22510_c0_g4	up	MKKA_DICDI	Mitogen-activated protein kinase kinase kinase A {ECO:0000303|PubMed:9832508}
nov_miR151_3p	GCGGCGGCGGCGGCGAAGGGC	TRINITY_DN18036_c0_g1	down	GDL72_ARATH	GDSL esterase/lipase At5g03810
nov_miR151_3p	GCGGCGGCGGCGGCGAAGGGC	TRINITY_DN17765_c0_g2	up
nov_miR151_3p	GCGGCGGCGGCGGCGAAGGGC	TRINITY_DN18801_c1_g1	up	IAA24_ORYSJ	Auxin-responsive protein IAA24
nov_miR151_3p	GCGGCGGCGGCGGCGAAGGGC	TRINITY_DN27298_c0_g1	down	GGPPS_HEVBR	Geranylgeranyl pyrophosphate synthase, chloroplastic
nov_miR151_3p	GCGGCGGCGGCGGCGAAGGGC	TRINITY_DN26259_c0_g1	up	DCVR_MAIZE	Divinyl chlorophyllide a 8-vinyl-reductase, chloroplastic
nov_miR151_3p	GCGGCGGCGGCGGCGAAGGGC	TRINITY_DN21973_c0_g1	down	PSBP_PEA	Oxygen-evolving enhancer protein 2, chloroplastic
nov_miR151_3p	GCGGCGGCGGCGGCGAAGGGC	TRINITY_DN23728_c0_g1	up	P2C48_ORYSJ	Probable protein phosphatase 2C 48
nov_miR151_3p	GCGGCGGCGGCGGCGAAGGGC	TRINITY_DN25816_c0_g3	up	B2_DAUCA	B2 protein
nov_miR151_3p	GCGGCGGCGGCGGCGAAGGGC	TRINITY_DN28825_c0_g1	down
nov_miR151_3p	GCGGCGGCGGCGGCGAAGGGC	TRINITY_DN27250_c1_g1	up
nov_miR151_3p	GCGGCGGCGGCGGCGAAGGGC	TRINITY_DN27230_c0_g1	up	SMAL1_XENLA	SWI/SNF-related matrix-associated actin-dependent regulator of chromatin subfamily A-like protein 1
nov_miR151_3p	GCGGCGGCGGCGGCGAAGGGC	TRINITY_DN27106_c0_g1	down	CHLD_PEA	Magnesium-chelatase subunit ChlD, chloroplastic
nov_miR151_3p	GCGGCGGCGGCGGCGAAGGGC	TRINITY_DN23605_c0_g1	down	HMDH_MAIZE	3-hydroxy-3-methylglutaryl-coenzyme A reductase
nov_miR151_3p	GCGGCGGCGGCGGCGAAGGGC	TRINITY_DN24279_c1_g1	down	LEU11_ARATH	2-isopropylmalate synthase 1, chloroplastic
nov_miR151_3p	GCGGCGGCGGCGGCGAAGGGC	TRINITY_DN26889_c0_g1	down	Y4361_ARATH	Probable LRR receptor-like serine/threonine-protein kinase At4g36180
nov_miR151_3p	GCGGCGGCGGCGGCGAAGGGC	TRINITY_DN23564_c0_g1	up	LIP_RHIMI	Lipase
nov_miR151_3p	GCGGCGGCGGCGGCGAAGGGC	TRINITY_DN26296_c2_g3	down	MD26C_ARATH	Probable mediator of RNA polymerase II transcription subunit 26c
nov_miR151_3p	GCGGCGGCGGCGGCGAAGGGC	TRINITY_DN27786_c1_g1	up	TI10B_ARATH	Protein TIFY 10B
nov_miR151_3p	GCGGCGGCGGCGGCGAAGGGC	TRINITY_DN29196_c1_g4	up	AAE1_ARATH	Probable acyl-activating enzyme 1, peroxisomal
nov_miR151_3p	GCGGCGGCGGCGGCGAAGGGC	TRINITY_DN19650_c1_g1	up	PYRG1_DANRE	CTP synthase 1 {ECO:0000305}
nov_miR151_3p	GCGGCGGCGGCGGCGAAGGGC	TRINITY_DN22039_c1_g1	up	NAC48_ORYSJ	NAC domain-containing protein 48
nov_miR151_3p	GCGGCGGCGGCGGCGAAGGGC	TRINITY_DN28970_c2_g2	up	AAP4_ARATH	Amino acid permease 4
nov_miR17_3p	TATGTATCTAGAAAAGCCAAA	TRINITY_DN17625_c4_g1	up	GEML1_ARATH	GEM-like protein 1
nov_miR17_3p	TATGTATCTAGAAAAGCCAAA	TRINITY_DN27797_c1_g2	up	MPK10_ORYSJ	Mitogen-activated protein kinase 10
nov_miR17_3p	TATGTATCTAGAAAAGCCAAA	TRINITY_DN23611_c2_g1	down	WAK5_ARATH	Wall-associated receptor kinase 5
nov_miR17_3p	TATGTATCTAGAAAAGCCAAA	TRINITY_DN25652_c1_g2	down	NEP1_NEPGR	Aspartic proteinase nepenthesin-1
nov_miR17_3p	TATGTATCTAGAAAAGCCAAA	TRINITY_DN22300_c0_g1	up	TRPC_ARATH	Indole-3-glycerol phosphate synthase, chloroplastic
nov_miR17_3p	TATGTATCTAGAAAAGCCAAA	TRINITY_DN19287_c1_g2	down	MLO_HORVU	Protein MLO
nov_miR17_3p	TATGTATCTAGAAAAGCCAAA	TRINITY_DN17900_c2_g4	down	PER70_MAIZE	Peroxidase 70
nov_miR17_3p	TATGTATCTAGAAAAGCCAAA	TRINITY_DN20504_c4_g2	down	C78A3_SOYBN	Cytochrome P450 78A3
nov_miR17_3p	TATGTATCTAGAAAAGCCAAA	TRINITY_DN24732_c1_g1	down	RK12_ORYSJ	50S ribosomal protein L12, chloroplastic
nov_miR17_3p	TATGTATCTAGAAAAGCCAAA	TRINITY_DN16730_c2_g2	down	CRR38_ARATH	Cysteine-rich repeat secretory protein 38
nov_miR17_3p	TATGTATCTAGAAAAGCCAAA	TRINITY_DN27045_c3_g2	down
nov_miR17_3p	TATGTATCTAGAAAAGCCAAA	TRINITY_DN28732_c2_g2	up	YPQ3_YEAST	Probable vacuolar amino acid transporter YPQ3
nov_miR17_3p	TATGTATCTAGAAAAGCCAAA	TRINITY_DN24881_c1_g1	up	LRK91_ARATH	L-type lectin-domain containing receptor kinase IX.1
nov_miR17_3p	TATGTATCTAGAAAAGCCAAA	TRINITY_DN18463_c1_g1	up
nov_miR17_3p	TATGTATCTAGAAAAGCCAAA	TRINITY_DN23336_c1_g1	down	PPD1_ARATH	PsbP domain-containing protein 1, chloroplastic
nov_miR17_3p	TATGTATCTAGAAAAGCCAAA	TRINITY_DN15330_c0_g2	down	DIR21_ARATH	Dirigent protein 21
nov_miR17_3p	TATGTATCTAGAAAAGCCAAA	TRINITY_DN26031_c2_g4	down
nov_miR17_3p	TATGTATCTAGAAAAGCCAAA	TRINITY_DN29127_c2_g1	down	GDL83_ARATH	GDSL esterase/lipase At5g45910
nov_miR19_5p	CAAGCAAGTTGGGGTAGGCTAA	TRINITY_DN25625_c0_g1	down	HIR1_ARATH	Hypersensitive-induced response protein 1
nov_miR19_5p	CAAGCAAGTTGGGGTAGGCTAA	TRINITY_DN17243_c2_g1	up
nov_miR19_5p	CAAGCAAGTTGGGGTAGGCTAA	TRINITY_DN27888_c1_g1	up	CIPKT_ORYSJ	CBL-interacting protein kinase 29
nov_miR19_5p	CAAGCAAGTTGGGGTAGGCTAA	TRINITY_DN26997_c1_g1	down	FMO1_ARATH	Probable flavin-containing monooxygenase 1
nov_miR19_5p	CAAGCAAGTTGGGGTAGGCTAA	TRINITY_DN23824_c1_g1	down	Y3475_ARATH	Probable LRR receptor-like serine/threonine-protein kinase At3g47570
nov_miR37_3p	GCGGCGGCGGCGGCGAAGGGC	TRINITY_DN23097_c0_g1	down	LUT1_ARATH	Carotene epsilon-monooxygenase, chloroplastic
nov_miR37_3p	GCGGCGGCGGCGGCGAAGGGC	TRINITY_DN20599_c1_g1	up	ASPG1_ARATH	Protein ASPARTIC PROTEASE IN GUARD CELL 1
nov_miR37_3p	GCGGCGGCGGCGGCGAAGGGC	TRINITY_DN18761_c2_g1	up	APG_ORYSJ	Transcription factor APG
nov_miR37_3p	GCGGCGGCGGCGGCGAAGGGC	TRINITY_DN18628_c0_g4	down	YOF7_SCHPO	Uncharacterized RING finger protein P4H10.07
nov_miR37_3p	GCGGCGGCGGCGGCGAAGGGC	TRINITY_DN20426_c2_g2	down	ATL41_ORYSJ	E3 ubiquitin-protein ligase Os04g0590900
nov_miR37_3p	GCGGCGGCGGCGGCGAAGGGC	TRINITY_DN20868_c0_g2	up	PTR50_ARATH	Protein NRT1/ PTR FAMILY 5.8
nov_miR37_3p	GCGGCGGCGGCGGCGAAGGGC	TRINITY_DN19069_c0_g3	up
nov_miR37_3p	GCGGCGGCGGCGGCGAAGGGC	TRINITY_DN22081_c2_g1	down
nov_miR37_3p	GCGGCGGCGGCGGCGAAGGGC	TRINITY_DN22512_c0_g1	down	NUD10_ARATH	Nudix hydrolase 10
nov_miR37_3p	GCGGCGGCGGCGGCGAAGGGC	TRINITY_DN23371_c0_g2	down	XB3_ORYSJ	E3 ubiquitin-protein ligase XB3
nov_miR37_3p	GCGGCGGCGGCGGCGAAGGGC	TRINITY_DN18794_c0_g1	up
nov_miR37_3p	GCGGCGGCGGCGGCGAAGGGC	TRINITY_DN21352_c0_g1	up	PDR4_ORYSJ	Pleiotropic drug resistance protein 4
nov_miR37_3p	GCGGCGGCGGCGGCGAAGGGC	TRINITY_DN17103_c0_g1	up	PRR3_JUNAS	Pathogenesis-related protein
nov_miR37_3p	GCGGCGGCGGCGGCGAAGGGC	TRINITY_DN20752_c3_g4	up
nov_miR37_3p	GCGGCGGCGGCGGCGAAGGGC	TRINITY_DN26009_c3_g1	up	TGA4_ARATH	Transcription factor TGA4
nov_miR37_3p	GCGGCGGCGGCGGCGAAGGGC	TRINITY_DN19186_c1_g1	up	BAG7_ARATH	BAG family molecular chaperone regulator 7
nov_miR37_3p	GCGGCGGCGGCGGCGAAGGGC	TRINITY_DN22501_c1_g1	up	WRK57_ARATH	Probable WRKY transcription factor 57
nov_miR37_3p	GCGGCGGCGGCGGCGAAGGGC	TRINITY_DN18017_c0_g1	up	PDCB3_ARATH	PLASMODESMATA CALLOSE-BINDING PROTEIN 3
nov_miR37_3p	GCGGCGGCGGCGGCGAAGGGC	TRINITY_DN23644_c0_g1	down	BAS1B_ARATH	2-Cys peroxiredoxin BAS1-like, chloroplastic
nov_miR37_3p	GCGGCGGCGGCGGCGAAGGGC	TRINITY_DN23513_c0_g3	up	GATL9_ARATH	Probable galacturonosyltransferase-like 9
nov_miR37_3p	GCGGCGGCGGCGGCGAAGGGC	TRINITY_DN26188_c1_g1	down	FBK17_ARATH	F-box/kelch-repeat protein At1g30090
nov_miR37_3p	GCGGCGGCGGCGGCGAAGGGC	TRINITY_DN28241_c2_g1	down
nov_miR37_3p	GCGGCGGCGGCGGCGAAGGGC	TRINITY_DN27879_c3_g1	up
nov_miR37_3p	GCGGCGGCGGCGGCGAAGGGC	TRINITY_DN28719_c1_g1	down	MAA3_ARATH	Probable helicase MAGATAMA 3
nov_miR37_3p	GCGGCGGCGGCGGCGAAGGGC	TRINITY_DN27041_c1_g2	up	HSFB1_ORYSJ	Heat stress transcription factor B-1
nov_miR37_3p	GCGGCGGCGGCGGCGAAGGGC	TRINITY_DN18268_c3_g1	up	ATL80_ARATH	RING-H2 finger protein ATL80
nov_miR37_3p	GCGGCGGCGGCGGCGAAGGGC	TRINITY_DN17895_c0_g1	up	HFC2B_ORYSJ	Heat stress transcription factor C-2b
nov_miR37_3p	GCGGCGGCGGCGGCGAAGGGC	TRINITY_DN23565_c1_g3	down	BBX22_ARATH	B-box zinc finger protein 22 {ECO:0000303|PubMed:19920209}
nov_miR37_3p	GCGGCGGCGGCGGCGAAGGGC	TRINITY_DN19377_c1_g1	down	PHSC_ARATH	Probable polyamine transporter At3g13620
nov_miR37_3p	GCGGCGGCGGCGGCGAAGGGC	TRINITY_DN27644_c2_g3	down
nov_miR37_3p	GCGGCGGCGGCGGCGAAGGGC	TRINITY_DN24981_c1_g1	down
nov_miR37_3p	GCGGCGGCGGCGGCGAAGGGC	TRINITY_DN17025_c0_g1	up	BXL7_ARATH	Probable beta-D-xylosidase 7
nov_miR37_3p	GCGGCGGCGGCGGCGAAGGGC	TRINITY_DN20050_c1_g2	up	ERF4_TOBAC	Ethylene-responsive transcription factor 4
nov_miR37_3p	GCGGCGGCGGCGGCGAAGGGC	TRINITY_DN23307_c0_g1	down	BLUS1_ARATH	Serine/threonine-protein kinase BLUS1
nov_miR37_3p	GCGGCGGCGGCGGCGAAGGGC	TRINITY_DN21845_c2_g1	up	P2C37_ARATH	Protein phosphatase 2C 37
nov_miR37_3p	GCGGCGGCGGCGGCGAAGGGC	TRINITY_DN25710_c0_g2	up	NAC19_ARATH	NAC domain-containing protein 19
nov_miR37_3p	GCGGCGGCGGCGGCGAAGGGC	TRINITY_DN26636_c0_g1	up
nov_miR37_3p	GCGGCGGCGGCGGCGAAGGGC	TRINITY_DN27444_c0_g1	up	SIB1_ARATH	Sigma factor binding protein 1, chloroplastic
nov_miR37_3p	GCGGCGGCGGCGGCGAAGGGC	TRINITY_DN23120_c2_g1	up	MDARP_ARATH	Monodehydroascorbate reductase, chloroplastic
nov_miR37_3p	GCGGCGGCGGCGGCGAAGGGC	TRINITY_DN28373_c1_g1	down	C81E1_GLYEC	Isoflavone 2'-hydroxylase
nov_miR37_3p	GCGGCGGCGGCGGCGAAGGGC	TRINITY_DN27041_c1_g5	down
nov_miR37_3p	GCGGCGGCGGCGGCGAAGGGC	TRINITY_DN25093_c2_g1	up
nov_miR37_3p	GCGGCGGCGGCGGCGAAGGGC	TRINITY_DN22510_c0_g4	up	MKKA_DICDI	Mitogen-activated protein kinase kinase kinase A {ECO:0000303|PubMed:9832508}
nov_miR37_3p	GCGGCGGCGGCGGCGAAGGGC	TRINITY_DN18036_c0_g1	down	GDL72_ARATH	GDSL esterase/lipase At5g03810
nov_miR37_3p	GCGGCGGCGGCGGCGAAGGGC	TRINITY_DN17765_c0_g2	up
nov_miR37_3p	GCGGCGGCGGCGGCGAAGGGC	TRINITY_DN18801_c1_g1	up	IAA24_ORYSJ	Auxin-responsive protein IAA24
nov_miR37_3p	GCGGCGGCGGCGGCGAAGGGC	TRINITY_DN27298_c0_g1	down	GGPPS_HEVBR	Geranylgeranyl pyrophosphate synthase, chloroplastic
nov_miR37_3p	GCGGCGGCGGCGGCGAAGGGC	TRINITY_DN26259_c0_g1	up	DCVR_MAIZE	Divinyl chlorophyllide a 8-vinyl-reductase, chloroplastic
nov_miR37_3p	GCGGCGGCGGCGGCGAAGGGC	TRINITY_DN21973_c0_g1	down	PSBP_PEA	Oxygen-evolving enhancer protein 2, chloroplastic
nov_miR37_3p	GCGGCGGCGGCGGCGAAGGGC	TRINITY_DN23728_c0_g1	up	P2C48_ORYSJ	Probable protein phosphatase 2C 48
nov_miR37_3p	GCGGCGGCGGCGGCGAAGGGC	TRINITY_DN25816_c0_g3	up	B2_DAUCA	B2 protein
nov_miR37_3p	GCGGCGGCGGCGGCGAAGGGC	TRINITY_DN28825_c0_g1	down
nov_miR37_3p	GCGGCGGCGGCGGCGAAGGGC	TRINITY_DN27250_c1_g1	up
nov_miR37_3p	GCGGCGGCGGCGGCGAAGGGC	TRINITY_DN27230_c0_g1	up	SMAL1_XENLA	SWI/SNF-related matrix-associated actin-dependent regulator of chromatin subfamily A-like protein 1
nov_miR37_3p	GCGGCGGCGGCGGCGAAGGGC	TRINITY_DN27106_c0_g1	down	CHLD_PEA	Magnesium-chelatase subunit ChlD, chloroplastic
nov_miR37_3p	GCGGCGGCGGCGGCGAAGGGC	TRINITY_DN23605_c0_g1	down	HMDH_MAIZE	3-hydroxy-3-methylglutaryl-coenzyme A reductase
nov_miR37_3p	GCGGCGGCGGCGGCGAAGGGC	TRINITY_DN24279_c1_g1	down	LEU11_ARATH	2-isopropylmalate synthase 1, chloroplastic
nov_miR37_3p	GCGGCGGCGGCGGCGAAGGGC	TRINITY_DN26889_c0_g1	down	Y4361_ARATH	Probable LRR receptor-like serine/threonine-protein kinase At4g36180
nov_miR37_3p	GCGGCGGCGGCGGCGAAGGGC	TRINITY_DN23564_c0_g1	up	LIP_RHIMI	Lipase
nov_miR37_3p	GCGGCGGCGGCGGCGAAGGGC	TRINITY_DN26296_c2_g3	down	MD26C_ARATH	Probable mediator of RNA polymerase II transcription subunit 26c
nov_miR37_3p	GCGGCGGCGGCGGCGAAGGGC	TRINITY_DN27786_c1_g1	up	TI10B_ARATH	Protein TIFY 10B
nov_miR37_3p	GCGGCGGCGGCGGCGAAGGGC	TRINITY_DN29196_c1_g4	up	AAE1_ARATH	Probable acyl-activating enzyme 1, peroxisomal
nov_miR37_3p	GCGGCGGCGGCGGCGAAGGGC	TRINITY_DN19650_c1_g1	up	PYRG1_DANRE	CTP synthase 1 {ECO:0000305}
nov_miR37_3p	GCGGCGGCGGCGGCGAAGGGC	TRINITY_DN22039_c1_g1	up	NAC48_ORYSJ	NAC domain-containing protein 48
nov_miR37_3p	GCGGCGGCGGCGGCGAAGGGC	TRINITY_DN28970_c2_g2	up	AAP4_ARATH	Amino acid permease 4
nov_miR3_5p	GGCTGAGCATGCCGCCGTCGAG	TRINITY_DN18761_c2_g1	up	APG_ORYSJ	Transcription factor APG
nov_miR3_5p	GGCTGAGCATGCCGCCGTCGAG	TRINITY_DN28821_c2_g4	up	HFB2B_ORYSJ	Heat stress transcription factor B-2b
nov_miR41_3p	GCGGAGCCGGTGAGCATCGAC	TRINITY_DN22806_c1_g1	up	XYLT2_CANFA	Xylosyltransferase 2
nov_miR43_5p	CCGAGGACACAGACGGCGGCG	TRINITY_DN24988_c2_g1	up
nov_miR44_5p	CCGAGGACACAGACNGCGGCG	TRINITY_DN24988_c2_g1	up
nov_miR45_5p	ATCGCGGCGGAGATGGAGGCGG	TRINITY_DN6578_c0_g1	up	PMAT2_ARATH	Phenolic glucoside malonyltransferase 2
nov_miR45_5p	ATCGCGGCGGAGATGGAGGCGG	TRINITY_DN20626_c0_g1	down	FK163_ARATH	Peptidyl-prolyl cis-trans isomerase FKBP16-3, chloroplastic
nov_miR46_3p	CCGGCGGCGAGGGCGGGACCG	TRINITY_DN24383_c1_g4	up	CML16_ORYSJ	Probable calcium-binding protein CML16
nov_miR46_3p	CCGGCGGCGAGGGCGGGACCG	TRINITY_DN25258_c1_g1	up	BAM1_ARATH	Beta-amylase 1, chloroplastic
nov_miR46_3p	CCGGCGGCGAGGGCGGGACCG	TRINITY_DN26312_c0_g2	up	AIB_ARATH	Transcription factor ABA-INDUCIBLE bHLH-TYPE
nov_miR46_3p	CCGGCGGCGAGGGCGGGACCG	TRINITY_DN14755_c0_g1	up
nov_miR46_3p	CCGGCGGCGAGGGCGGGACCG	TRINITY_DN17253_c0_g1	down	ZIP3_ORYSJ	Zinc transporter 3
nov_miR47_5p	TTTTTTAGATCCATAGTTTTT	TRINITY_DN25593_c2_g1	up	RGA4_SOLBU	Putative disease resistance protein RGA4
nov_miR47_5p	TTTTTTAGATCCATAGTTTTT	TRINITY_DN20590_c3_g1	down	SD16_ARATH	Receptor-like serine/threonine-protein kinase SD1-6
nov_miR47_5p	TTTTTTAGATCCATAGTTTTT	TRINITY_DN27919_c4_g1	down	TCP14_ARATH	Transcription factor TCP14
nov_miR47_5p	TTTTTTAGATCCATAGTTTTT	TRINITY_DN23120_c2_g1	up	MDARP_ARATH	Monodehydroascorbate reductase, chloroplastic
nov_miR48_5p	GACGGCGACGGCGAGACGTGCTG	TRINITY_DN18925_c0_g1	down	ZFP8_ARATH	Zinc finger protein 8
nov_miR48_5p	GACGGCGACGGCGAGACGTGCTG	TRINITY_DN18761_c2_g1	up	APG_ORYSJ	Transcription factor APG
nov_miR49_5p	AAGTTGTTTTGGCTTTTCTAG	TRINITY_DN23947_c0_g1	up	LONF1_HUMAN	LON peptidase N-terminal domain and RING finger protein 1
nov_miR49_5p	AAGTTGTTTTGGCTTTTCTAG	TRINITY_DN17608_c1_g3	up	ANGLT_ROSHC	Anthocyanidin 5,3-O-glucosyltransferase
nov_miR49_5p	AAGTTGTTTTGGCTTTTCTAG	TRINITY_DN23603_c1_g4	down	NFYB3_ARATH	Nuclear transcription factor Y subunit B-3
nov_miR49_5p	AAGTTGTTTTGGCTTTTCTAG	TRINITY_DN16450_c0_g1	down
nov_miR49_5p	AAGTTGTTTTGGCTTTTCTAG	TRINITY_DN17967_c1_g2	down
nov_miR49_5p	AAGTTGTTTTGGCTTTTCTAG	TRINITY_DN27919_c4_g1	down	TCP14_ARATH	Transcription factor TCP14
nov_miR49_5p	AAGTTGTTTTGGCTTTTCTAG	TRINITY_DN23120_c2_g1	up	MDARP_ARATH	Monodehydroascorbate reductase, chloroplastic
nov_miR49_5p	AAGTTGTTTTGGCTTTTCTAG	TRINITY_DN19750_c0_g1	down	NDHL_SYNS3	NAD(P)H-quinone oxidoreductase subunit L {ECO:0000255|HAMAP-Rule:MF_01355}
nov_miR49_5p	AAGTTGTTTTGGCTTTTCTAG	TRINITY_DN18029_c2_g3	up	HMOX1_ORYSJ	Heme oxygenase 1, chloroplastic
nov_miR49_5p	AAGTTGTTTTGGCTTTTCTAG	TRINITY_DN26349_c2_g1	down	TIP42_MAIZE	Aquaporin TIP4-2
nov_miR49_5p	AAGTTGTTTTGGCTTTTCTAG	TRINITY_DN20590_c3_g1	down	SD16_ARATH	Receptor-like serine/threonine-protein kinase SD1-6
nov_miR49_5p	AAGTTGTTTTGGCTTTTCTAG	TRINITY_DN17608_c1_g2	down	GDL13_ARATH	GDSL esterase/lipase At1g28670
nov_miR4_3p	GAGCCGGCGCCTCGACCGACGA	TRINITY_DN19685_c1_g3	up	HOX15_ORYSJ	Homeobox-leucine zipper protein HOX15
nov_miR50_5p	GTGGTACTATTCATCGGGTTG	TRINITY_DN19490_c0_g1	up	WRK54_ARATH	Probable WRKY transcription factor 54
nov_miR50_5p	GTGGTACTATTCATCGGGTTG	TRINITY_DN23585_c3_g1	down	ARR8_ARATH	Two-component response regulator ARR8
nov_miR50_5p	GTGGTACTATTCATCGGGTTG	TRINITY_DN20789_c2_g4	up
nov_miR54_5p	TGGTCAAAGTTAGAGAAGTTT	TRINITY_DN22318_c0_g2	up	E131_ARATH	Glucan endo-1,3-beta-glucosidase 1
nov_miR54_5p	TGGTCAAAGTTAGAGAAGTTT	TRINITY_DN18793_c4_g1	up	CXE15_ARATH	Probable carboxylesterase 15
nov_miR54_5p	TGGTCAAAGTTAGAGAAGTTT	TRINITY_DN22225_c2_g1	down
nov_miR54_5p	TGGTCAAAGTTAGAGAAGTTT	TRINITY_DN21852_c0_g1	up
nov_miR54_5p	TGGTCAAAGTTAGAGAAGTTT	TRINITY_DN16805_c4_g2	up
nov_miR54_5p	TGGTCAAAGTTAGAGAAGTTT	TRINITY_DN19672_c0_g1	up	TPC1_ORYSJ	Two pore calcium channel protein 1
nov_miR54_5p	TGGTCAAAGTTAGAGAAGTTT	TRINITY_DN28475_c2_g1	down
nov_miR55_3p	TCCAAATTATAAGACGTTTTG	TRINITY_DN23947_c0_g1	up	LONF1_HUMAN	LON peptidase N-terminal domain and RING finger protein 1
nov_miR55_3p	TCCAAATTATAAGACGTTTTG	TRINITY_DN17608_c1_g3	up	ANGLT_ROSHC	Anthocyanidin 5,3-O-glucosyltransferase
nov_miR55_3p	TCCAAATTATAAGACGTTTTG	TRINITY_DN22133_c0_g2	down	CUT1C_ARATH	Protein CURVATURE THYLAKOID 1C, chloroplastic
nov_miR55_3p	TCCAAATTATAAGACGTTTTG	TRINITY_DN23290_c1_g3	down
nov_miR55_3p	TCCAAATTATAAGACGTTTTG	TRINITY_DN19287_c1_g2	down	MLO_HORVU	Protein MLO
nov_miR55_3p	TCCAAATTATAAGACGTTTTG	TRINITY_DN16450_c0_g1	down
nov_miR55_3p	TCCAAATTATAAGACGTTTTG	TRINITY_DN27919_c4_g1	down	TCP14_ARATH	Transcription factor TCP14
nov_miR55_3p	TCCAAATTATAAGACGTTTTG	TRINITY_DN20001_c0_g4	up	AZG2_ARATH	Adenine/guanine permease AZG2
nov_miR55_3p	TCCAAATTATAAGACGTTTTG	TRINITY_DN17917_c0_g2	down	RGA1_SOLBU	Putative disease resistance protein RGA1
nov_miR55_3p	TCCAAATTATAAGACGTTTTG	TRINITY_DN20504_c4_g2	down	C78A3_SOYBN	Cytochrome P450 78A3
nov_miR55_3p	TCCAAATTATAAGACGTTTTG	TRINITY_DN24361_c4_g3	down	SRG1_ARATH	Protein SRG1
nov_miR55_3p	TCCAAATTATAAGACGTTTTG	TRINITY_DN26367_c1_g2	up	EXEC1_ARATH	Protein EXECUTER 1, chloroplastic
nov_miR55_3p	TCCAAATTATAAGACGTTTTG	TRINITY_DN19750_c0_g1	down	NDHL_SYNS3	NAD(P)H-quinone oxidoreductase subunit L {ECO:0000255|HAMAP-Rule:MF_01355}
nov_miR55_3p	TCCAAATTATAAGACGTTTTG	TRINITY_DN27056_c0_g2	up	BPOC_MYCTU	Putative non-heme bromoperoxidase BpoC
nov_miR55_3p	TCCAAATTATAAGACGTTTTG	TRINITY_DN25031_c0_g1	down	RSC5_DICDI	Random slug protein 5
nov_miR55_3p	TCCAAATTATAAGACGTTTTG	TRINITY_DN25593_c2_g1	up	RGA4_SOLBU	Putative disease resistance protein RGA4
nov_miR55_3p	TCCAAATTATAAGACGTTTTG	TRINITY_DN26274_c0_g1	up	CHD1L_DANRE	Chromodomain-helicase-DNA-binding protein 1-like
nov_miR55_3p	TCCAAATTATAAGACGTTTTG	TRINITY_DN17964_c0_g2	up
nov_miR55_3p	TCCAAATTATAAGACGTTTTG	TRINITY_DN19562_c0_g2	down	CKX4_ORYSJ	Cytokinin dehydrogenase 4
nov_miR55_3p	TCCAAATTATAAGACGTTTTG	TRINITY_DN16884_c3_g2	up	PUB19_ARATH	U-box domain-containing protein 19
nov_miR55_3p	TCCAAATTATAAGACGTTTTG	TRINITY_DN24755_c0_g2	down	LSD1_ORYSJ	Protein LSD1
nov_miR55_3p	TCCAAATTATAAGACGTTTTG	TRINITY_DN26349_c2_g1	down	TIP42_MAIZE	Aquaporin TIP4-2
nov_miR55_3p	TCCAAATTATAAGACGTTTTG	TRINITY_DN27531_c1_g1	up	GTO2_SCHPO	Glutathione S-transferase omega-like 2
nov_miR55_3p	TCCAAATTATAAGACGTTTTG	TRINITY_DN27045_c2_g1	down
nov_miR55_3p	TCCAAATTATAAGACGTTTTG	TRINITY_DN17608_c0_g1	down	RR31_ARATH	30S ribosomal protein S31, chloroplastic
nov_miR55_3p	TCCAAATTATAAGACGTTTTG	TRINITY_DN15330_c0_g2	down	DIR21_ARATH	Dirigent protein 21
nov_miR55_3p	TCCAAATTATAAGACGTTTTG	TRINITY_DN26031_c2_g4	down
nov_miR55_3p	TCCAAATTATAAGACGTTTTG	TRINITY_DN17608_c1_g2	down	GDL13_ARATH	GDSL esterase/lipase At1g28670
nov_miR55_3p	TCCAAATTATAAGACGTTTTG	TRINITY_DN28693_c0_g1	down	PIGN_MOUSE	GPI ethanolamine phosphate transferase 1
nov_miR59_5p	CGTCGCCGTCGTCGTCGTCGTC	TRINITY_DN23097_c0_g1	down	LUT1_ARATH	Carotene epsilon-monooxygenase, chloroplastic
nov_miR59_5p	CGTCGCCGTCGTCGTCGTCGTC	TRINITY_DN29133_c0_g2	up	SPSA2_CRAPL	Probable sucrose-phosphate synthase 2
nov_miR59_5p	CGTCGCCGTCGTCGTCGTCGTC	TRINITY_DN25645_c0_g3	down
nov_miR59_5p	CGTCGCCGTCGTCGTCGTCGTC	TRINITY_DN20599_c1_g1	up	ASPG1_ARATH	Protein ASPARTIC PROTEASE IN GUARD CELL 1
nov_miR59_5p	CGTCGCCGTCGTCGTCGTCGTC	TRINITY_DN20426_c2_g2	down	ATL41_ORYSJ	E3 ubiquitin-protein ligase Os04g0590900
nov_miR59_5p	CGTCGCCGTCGTCGTCGTCGTC	TRINITY_DN17773_c2_g2	up	PER73_ARATH	Peroxidase 73
nov_miR59_5p	CGTCGCCGTCGTCGTCGTCGTC	TRINITY_DN20241_c0_g1	down	ATL80_ARATH	RING-H2 finger protein ATL80
nov_miR59_5p	CGTCGCCGTCGTCGTCGTCGTC	TRINITY_DN22085_c0_g2	up	FUT1_ARATH	Galactoside 2-alpha-L-fucosyltransferase
nov_miR59_5p	CGTCGCCGTCGTCGTCGTCGTC	TRINITY_DN26375_c0_g3	up	NIR_MAIZE	Ferredoxin--nitrite reductase, chloroplastic
nov_miR59_5p	CGTCGCCGTCGTCGTCGTCGTC	TRINITY_DN20252_c0_g1	up
nov_miR59_5p	CGTCGCCGTCGTCGTCGTCGTC	TRINITY_DN19490_c0_g1	up	WRK54_ARATH	Probable WRKY transcription factor 54
nov_miR59_5p	CGTCGCCGTCGTCGTCGTCGTC	TRINITY_DN24445_c2_g1	up	PERK1_ARATH	Proline-rich receptor-like protein kinase PERK1
nov_miR59_5p	CGTCGCCGTCGTCGTCGTCGTC	TRINITY_DN17676_c1_g1	down
nov_miR59_5p	CGTCGCCGTCGTCGTCGTCGTC	TRINITY_DN23305_c3_g1	down	ATL4_ARATH	E3 ubiquitin-protein ligase ATL4
nov_miR59_5p	CGTCGCCGTCGTCGTCGTCGTC	TRINITY_DN27398_c0_g6	up	HBPL1_ARATH	Heme-binding-like protein At3g10130, chloroplastic
nov_miR59_5p	CGTCGCCGTCGTCGTCGTCGTC	TRINITY_DN15837_c0_g1	up
nov_miR59_5p	CGTCGCCGTCGTCGTCGTCGTC	TRINITY_DN23452_c1_g3	up
nov_miR59_5p	CGTCGCCGTCGTCGTCGTCGTC	TRINITY_DN26853_c0_g2	down
nov_miR59_5p	CGTCGCCGTCGTCGTCGTCGTC	TRINITY_DN23440_c2_g1	up	RHA1A_ARATH	RING-H2 zinc finger protein RHA1a
nov_miR59_5p	CGTCGCCGTCGTCGTCGTCGTC	TRINITY_DN17867_c2_g1	up	AHSA2_BOVIN	Activator of 90 kDa heat shock protein ATPase homolog 2
nov_miR59_5p	CGTCGCCGTCGTCGTCGTCGTC	TRINITY_DN14975_c0_g1	down
nov_miR59_5p	CGTCGCCGTCGTCGTCGTCGTC	TRINITY_DN22667_c2_g1	up
nov_miR59_5p	CGTCGCCGTCGTCGTCGTCGTC	TRINITY_DN24361_c4_g3	down	SRG1_ARATH	Protein SRG1
nov_miR59_5p	CGTCGCCGTCGTCGTCGTCGTC	TRINITY_DN22531_c1_g2	down	ATL3_ARATH	RING-H2 finger protein ATL3
nov_miR59_5p	CGTCGCCGTCGTCGTCGTCGTC	TRINITY_DN17327_c2_g1	down	Y5262_ARATH	Ankyrin repeat-containing protein At5g02620
nov_miR59_5p	CGTCGCCGTCGTCGTCGTCGTC	TRINITY_DN26907_c0_g1	down
nov_miR59_5p	CGTCGCCGTCGTCGTCGTCGTC	TRINITY_DN23245_c2_g2	down	NEP1_NEPGR	Aspartic proteinase nepenthesin-1
nov_miR59_5p	CGTCGCCGTCGTCGTCGTCGTC	TRINITY_DN18991_c0_g2	down
nov_miR59_5p	CGTCGCCGTCGTCGTCGTCGTC	TRINITY_DN18845_c0_g5	up	GEML6_ARATH	GEM-like protein 6
nov_miR59_5p	CGTCGCCGTCGTCGTCGTCGTC	TRINITY_DN28748_c0_g2	down	TPS7_ARATH	Probable alpha,alpha-trehalose-phosphate synthase [UDP-forming] 7
nov_miR59_5p	CGTCGCCGTCGTCGTCGTCGTC	TRINITY_DN23812_c0_g1	down	WUN1_SOLTU	Wound-induced protein 1
nov_miR59_5p	CGTCGCCGTCGTCGTCGTCGTC	TRINITY_DN18072_c0_g2	down
nov_miR59_5p	CGTCGCCGTCGTCGTCGTCGTC	TRINITY_DN24057_c2_g1	down
nov_miR59_5p	CGTCGCCGTCGTCGTCGTCGTC	TRINITY_DN16472_c0_g2	down
nov_miR59_5p	CGTCGCCGTCGTCGTCGTCGTC	TRINITY_DN20903_c0_g1	up	PROT2_ORYSJ	Probable proline transporter 2
nov_miR59_5p	CGTCGCCGTCGTCGTCGTCGTC	TRINITY_DN16009_c0_g1	up	HVA22_HORVU	Protein HVA22
nov_miR59_5p	CGTCGCCGTCGTCGTCGTCGTC	TRINITY_DN28993_c2_g2	up	RFS2_ARATH	Probable galactinol--sucrose galactosyltransferase 2
nov_miR59_5p	CGTCGCCGTCGTCGTCGTCGTC	TRINITY_DN26061_c1_g2	up	WNK1_ORYSJ	Probable serine/threonine-protein kinase WNK1
nov_miR59_5p	CGTCGCCGTCGTCGTCGTCGTC	TRINITY_DN23220_c0_g2	up
nov_miR59_5p	CGTCGCCGTCGTCGTCGTCGTC	TRINITY_DN21802_c0_g1	up	GRXS9_ORYSJ	Monothiol glutaredoxin-S9
nov_miR59_5p	CGTCGCCGTCGTCGTCGTCGTC	TRINITY_DN22480_c0_g1	down	PSBY_SPIOL	Photosystem II core complex proteins psbY, chloroplastic
nov_miR59_5p	CGTCGCCGTCGTCGTCGTCGTC	TRINITY_DN26091_c0_g2	up
nov_miR59_5p	CGTCGCCGTCGTCGTCGTCGTC	TRINITY_DN27871_c0_g1	up	HGNAT_MOUSE	Heparan-alpha-glucosaminide N-acetyltransferase
nov_miR59_5p	CGTCGCCGTCGTCGTCGTCGTC	TRINITY_DN25645_c0_g2	down	PSBX_SYNJB	Photosystem II reaction center X protein {ECO:0000255|HAMAP-Rule:MF_01386}
nov_miR59_5p	CGTCGCCGTCGTCGTCGTCGTC	TRINITY_DN27888_c1_g1	up	CIPKT_ORYSJ	CBL-interacting protein kinase 29
nov_miR59_5p	CGTCGCCGTCGTCGTCGTCGTC	TRINITY_DN25884_c0_g1	down	PTR47_ARATH	Protein NRT1/ PTR FAMILY 7.2
nov_miR59_5p	CGTCGCCGTCGTCGTCGTCGTC	TRINITY_DN25905_c0_g1	up	P2C32_ORYSJ	Probable protein phosphatase 2C 32
nov_miR59_5p	CGTCGCCGTCGTCGTCGTCGTC	TRINITY_DN29097_c0_g3	down	PRSP1_SPIOL	Ribosome-binding factor PSRP1, chloroplastic
nov_miR59_5p	CGTCGCCGTCGTCGTCGTCGTC	TRINITY_DN16556_c0_g1	up	MAOC_ORYSJ	NADP-dependent malic enzyme, chloroplastic
nov_miR59_5p	CGTCGCCGTCGTCGTCGTCGTC	TRINITY_DN29424_c1_g1	down	HLS1L_ARATH	Probable N-acetyltransferase HLS1-like
nov_miR59_5p	CGTCGCCGTCGTCGTCGTCGTC	TRINITY_DN23966_c1_g3	up	ZWIP5_ARATH	Zinc finger protein WIP5
nov_miR59_5p	CGTCGCCGTCGTCGTCGTCGTC	TRINITY_DN24396_c4_g2	up
nov_miR60_5p	ACCGACGACGACGACGGCGAC	TRINITY_DN20634_c0_g1	down	ARR8_ARATH	Two-component response regulator ARR8
nov_miR60_5p	ACCGACGACGACGACGGCGAC	TRINITY_DN22079_c0_g1	down	RPT2_ARATH	Root phototropism protein 2
nov_miR60_5p	ACCGACGACGACGACGGCGAC	TRINITY_DN23113_c2_g2	up	DRE1A_ORYSJ	Dehydration-responsive element-binding protein 1A
nov_miR60_5p	ACCGACGACGACGACGGCGAC	TRINITY_DN16845_c0_g1	up	U3IP2_HUMAN	U3 small nucleolar RNA-interacting protein 2
nov_miR60_5p	ACCGACGACGACGACGGCGAC	TRINITY_DN16246_c0_g1	down
nov_miR60_5p	ACCGACGACGACGACGGCGAC	TRINITY_DN20367_c0_g1	up
nov_miR60_5p	ACCGACGACGACGACGGCGAC	TRINITY_DN21630_c1_g2	up
nov_miR60_5p	ACCGACGACGACGACGGCGAC	TRINITY_DN25586_c0_g2	down	MURE_BACSU	UDP-N-acetylmuramoyl-L-alanyl-D-glutamate--2,6-diaminopimelate ligase {ECO:0000255|HAMAP-Rule:MF_00208}
nov_miR60_5p	ACCGACGACGACGACGGCGAC	TRINITY_DN19376_c0_g2	down	CSLF9_ORYSJ	Probable mixed-linked glucan synthase 9
nov_miR60_5p	ACCGACGACGACGACGGCGAC	TRINITY_DN21845_c2_g1	up	P2C37_ARATH	Protein phosphatase 2C 37
nov_miR60_5p	ACCGACGACGACGACGGCGAC	TRINITY_DN26266_c4_g1	up	CIPKG_ORYSJ	CBL-interacting protein kinase 16
nov_miR60_5p	ACCGACGACGACGACGGCGAC	TRINITY_DN19926_c1_g3	up	HOX22_ORYSJ	Homeobox-leucine zipper protein HOX22
nov_miR60_5p	ACCGACGACGACGACGGCGAC	TRINITY_DN25699_c0_g1	up	ATL60_ARATH	RING-H2 finger protein ATL60
nov_miR60_5p	ACCGACGACGACGACGGCGAC	TRINITY_DN9188_c0_g1	up
nov_miR60_5p	ACCGACGACGACGACGGCGAC	TRINITY_DN19720_c9_g4	down	LRK41_ARATH	L-type lectin-domain containing receptor kinase IV.1
nov_miR60_5p	ACCGACGACGACGACGGCGAC	TRINITY_DN23715_c0_g3	down	E70B1_ARATH	Exocyst complex component EXO70B1
nov_miR60_5p	ACCGACGACGACGACGGCGAC	TRINITY_DN26432_c1_g4	down	CMBL_MOUSE	Carboxymethylenebutenolidase homolog
nov_miR60_5p	ACCGACGACGACGACGGCGAC	TRINITY_DN18031_c0_g1	up	NAC42_ARATH	Transcription factor JUNGBRUNNEN 1
nov_miR60_5p	ACCGACGACGACGACGGCGAC	TRINITY_DN19207_c1_g1	down	OCS1_MAIZE	Ocs element-binding factor 1
nov_miR60_5p	ACCGACGACGACGACGGCGAC	TRINITY_DN26172_c1_g2	up
nov_miR60_5p	ACCGACGACGACGACGGCGAC	TRINITY_DN18101_c1_g3	up
nov_miR60_5p	ACCGACGACGACGACGGCGAC	TRINITY_DN15770_c0_g1	up
nov_miR61_3p	TGAGACACCAGCAGCTCCTGA	TRINITY_DN28947_c0_g1	down	FK164_ARATH	Peptidyl-prolyl cis-trans isomerase FKBP16-4, chloroplastic
nov_miR63_3p	AGAAGGGCAGGCCTGGTGCAGTT	TRINITY_DN29385_c1_g2	down	THIC_ARATH	Phosphomethylpyrimidine synthase, chloroplastic
nov_miR64_3p	TATGTATCTAGAAAAGCCAAA	TRINITY_DN17625_c4_g1	up	GEML1_ARATH	GEM-like protein 1
nov_miR64_3p	TATGTATCTAGAAAAGCCAAA	TRINITY_DN27797_c1_g2	up	MPK10_ORYSJ	Mitogen-activated protein kinase 10
nov_miR64_3p	TATGTATCTAGAAAAGCCAAA	TRINITY_DN23611_c2_g1	down	WAK5_ARATH	Wall-associated receptor kinase 5
nov_miR64_3p	TATGTATCTAGAAAAGCCAAA	TRINITY_DN25652_c1_g2	down	NEP1_NEPGR	Aspartic proteinase nepenthesin-1
nov_miR64_3p	TATGTATCTAGAAAAGCCAAA	TRINITY_DN22300_c0_g1	up	TRPC_ARATH	Indole-3-glycerol phosphate synthase, chloroplastic
nov_miR64_3p	TATGTATCTAGAAAAGCCAAA	TRINITY_DN19287_c1_g2	down	MLO_HORVU	Protein MLO
nov_miR64_3p	TATGTATCTAGAAAAGCCAAA	TRINITY_DN17900_c2_g4	down	PER70_MAIZE	Peroxidase 70
nov_miR64_3p	TATGTATCTAGAAAAGCCAAA	TRINITY_DN20504_c4_g2	down	C78A3_SOYBN	Cytochrome P450 78A3
nov_miR64_3p	TATGTATCTAGAAAAGCCAAA	TRINITY_DN24732_c1_g1	down	RK12_ORYSJ	50S ribosomal protein L12, chloroplastic
nov_miR64_3p	TATGTATCTAGAAAAGCCAAA	TRINITY_DN16730_c2_g2	down	CRR38_ARATH	Cysteine-rich repeat secretory protein 38
nov_miR64_3p	TATGTATCTAGAAAAGCCAAA	TRINITY_DN27045_c3_g2	down
nov_miR64_3p	TATGTATCTAGAAAAGCCAAA	TRINITY_DN28732_c2_g2	up	YPQ3_YEAST	Probable vacuolar amino acid transporter YPQ3
nov_miR64_3p	TATGTATCTAGAAAAGCCAAA	TRINITY_DN24881_c1_g1	up	LRK91_ARATH	L-type lectin-domain containing receptor kinase IX.1
nov_miR64_3p	TATGTATCTAGAAAAGCCAAA	TRINITY_DN18463_c1_g1	up
nov_miR64_3p	TATGTATCTAGAAAAGCCAAA	TRINITY_DN23336_c1_g1	down	PPD1_ARATH	PsbP domain-containing protein 1, chloroplastic
nov_miR64_3p	TATGTATCTAGAAAAGCCAAA	TRINITY_DN15330_c0_g2	down	DIR21_ARATH	Dirigent protein 21
nov_miR64_3p	TATGTATCTAGAAAAGCCAAA	TRINITY_DN26031_c2_g4	down
nov_miR64_3p	TATGTATCTAGAAAAGCCAAA	TRINITY_DN29127_c2_g1	down	GDL83_ARATH	GDSL esterase/lipase At5g45910
nov_miR65_5p	TTTGGCTTTTCTAGATACATA	TRINITY_DN23947_c0_g1	up	LONF1_HUMAN	LON peptidase N-terminal domain and RING finger protein 1
nov_miR65_5p	TTTGGCTTTTCTAGATACATA	TRINITY_DN17608_c1_g3	up	ANGLT_ROSHC	Anthocyanidin 5,3-O-glucosyltransferase
nov_miR65_5p	TTTGGCTTTTCTAGATACATA	TRINITY_DN22133_c0_g2	down	CUT1C_ARATH	Protein CURVATURE THYLAKOID 1C, chloroplastic
nov_miR65_5p	TTTGGCTTTTCTAGATACATA	TRINITY_DN23603_c1_g4	down	NFYB3_ARATH	Nuclear transcription factor Y subunit B-3
nov_miR65_5p	TTTGGCTTTTCTAGATACATA	TRINITY_DN16450_c0_g1	down
nov_miR65_5p	TTTGGCTTTTCTAGATACATA	TRINITY_DN17967_c1_g2	down
nov_miR65_5p	TTTGGCTTTTCTAGATACATA	TRINITY_DN27919_c4_g1	down	TCP14_ARATH	Transcription factor TCP14
nov_miR65_5p	TTTGGCTTTTCTAGATACATA	TRINITY_DN19750_c0_g1	down	NDHL_SYNS3	NAD(P)H-quinone oxidoreductase subunit L {ECO:0000255|HAMAP-Rule:MF_01355}
nov_miR65_5p	TTTGGCTTTTCTAGATACATA	TRINITY_DN25593_c2_g1	up	RGA4_SOLBU	Putative disease resistance protein RGA4
nov_miR65_5p	TTTGGCTTTTCTAGATACATA	TRINITY_DN18029_c2_g3	up	HMOX1_ORYSJ	Heme oxygenase 1, chloroplastic
nov_miR65_5p	TTTGGCTTTTCTAGATACATA	TRINITY_DN26349_c2_g1	down	TIP42_MAIZE	Aquaporin TIP4-2
nov_miR65_5p	TTTGGCTTTTCTAGATACATA	TRINITY_DN20590_c3_g1	down	SD16_ARATH	Receptor-like serine/threonine-protein kinase SD1-6
nov_miR65_5p	TTTGGCTTTTCTAGATACATA	TRINITY_DN17608_c1_g2	down	GDL13_ARATH	GDSL esterase/lipase At1g28670
nov_miR66_5p	GCAGCACCATCAAGATTCACA	TRINITY_DN18265_c1_g1	down	CHAC2_XENLA	Putative glutathione-specific gamma-glutamylcyclotransferase 2 {ECO:0000250|UniProtKB:Q9BUX1}
nov_miR69_5p	TTCCACAGCTTTCTTGAACTT	TRINITY_DN20620_c2_g1	down	BH082_ARATH	Transcription factor bHLH82
nov_miR70_3p	AAAAACTTTGTACTAAAGCATA	TRINITY_DN19895_c0_g1	down
nov_miR71_3p	AAAAACTTTGTACTAAAGCATA	TRINITY_DN19895_c0_g1	down
nov_miR72_5p	ATAAGACGTTTTGGCTTTTCT	TRINITY_DN23947_c0_g1	up	LONF1_HUMAN	LON peptidase N-terminal domain and RING finger protein 1
nov_miR72_5p	ATAAGACGTTTTGGCTTTTCT	TRINITY_DN17608_c1_g3	up	ANGLT_ROSHC	Anthocyanidin 5,3-O-glucosyltransferase
nov_miR72_5p	ATAAGACGTTTTGGCTTTTCT	TRINITY_DN22133_c0_g2	down	CUT1C_ARATH	Protein CURVATURE THYLAKOID 1C, chloroplastic
nov_miR72_5p	ATAAGACGTTTTGGCTTTTCT	TRINITY_DN16450_c0_g1	down
nov_miR72_5p	ATAAGACGTTTTGGCTTTTCT	TRINITY_DN17967_c1_g2	down
nov_miR72_5p	ATAAGACGTTTTGGCTTTTCT	TRINITY_DN27919_c4_g1	down	TCP14_ARATH	Transcription factor TCP14
nov_miR72_5p	ATAAGACGTTTTGGCTTTTCT	TRINITY_DN23120_c2_g1	up	MDARP_ARATH	Monodehydroascorbate reductase, chloroplastic
nov_miR72_5p	ATAAGACGTTTTGGCTTTTCT	TRINITY_DN26367_c1_g2	up	EXEC1_ARATH	Protein EXECUTER 1, chloroplastic
nov_miR72_5p	ATAAGACGTTTTGGCTTTTCT	TRINITY_DN19750_c0_g1	down	NDHL_SYNS3	NAD(P)H-quinone oxidoreductase subunit L {ECO:0000255|HAMAP-Rule:MF_01355}
nov_miR72_5p	ATAAGACGTTTTGGCTTTTCT	TRINITY_DN18029_c2_g3	up	HMOX1_ORYSJ	Heme oxygenase 1, chloroplastic
nov_miR72_5p	ATAAGACGTTTTGGCTTTTCT	TRINITY_DN26349_c2_g1	down	TIP42_MAIZE	Aquaporin TIP4-2
nov_miR72_5p	ATAAGACGTTTTGGCTTTTCT	TRINITY_DN20590_c3_g1	down	SD16_ARATH	Receptor-like serine/threonine-protein kinase SD1-6
nov_miR72_5p	ATAAGACGTTTTGGCTTTTCT	TRINITY_DN17608_c0_g1	down	RR31_ARATH	30S ribosomal protein S31, chloroplastic
nov_miR72_5p	ATAAGACGTTTTGGCTTTTCT	TRINITY_DN17608_c1_g2	down	GDL13_ARATH	GDSL esterase/lipase At1g28670
nov_miR73_3p	TGGGACAAAAGGCTATGTTGTTA	TRINITY_DN29059_c0_g1	down	CK5P1_ORYSJ	CDK5RAP1-like protein
nov_miR73_3p	TGGGACAAAAGGCTATGTTGTTA	TRINITY_DN24138_c1_g1	down	WAK1_ARATH	Wall-associated receptor kinase 1
nov_miR73_3p	TGGGACAAAAGGCTATGTTGTTA	TRINITY_DN23592_c0_g2	up
nov_miR75_5p	TTTTGTTGGTGGTCATTTAACC	TRINITY_DN26219_c1_g3	up	HTH_ARATH	Protein HOTHEAD
nov_miR76_3p	AAGAGGAAGAGAGAGAGGGTGA	TRINITY_DN28942_c0_g1	down	BLH2_ARATH	BEL1-like homeodomain protein 2
nov_miR76_3p	AAGAGGAAGAGAGAGAGGGTGA	TRINITY_DN27732_c1_g1	up	GATA_AEDAE	Glutamyl-tRNA(Gln) amidotransferase subunit A, mitochondrial {ECO:0000255|HAMAP-Rule:MF_03150}
nov_miR76_3p	AAGAGGAAGAGAGAGAGGGTGA	TRINITY_DN22833_c0_g2	down	C90B1_ARATH	Cytochrome P450 90B1
nov_miR82_3p	TCTGGGACAGAGGGAGTAGAT	TRINITY_DN28658_c1_g3	up
nov_miR82_3p	TCTGGGACAGAGGGAGTAGAT	TRINITY_DN19344_c3_g1	up	HASTY_ARATH	Protein HASTY 1
nov_miR82_3p	TCTGGGACAGAGGGAGTAGAT	TRINITY_DN22468_c0_g2	down	DRL21_ARATH	Putative disease resistance protein At3g14460
nov_miR82_3p	TCTGGGACAGAGGGAGTAGAT	TRINITY_DN18056_c1_g1	up
nov_miR82_3p	TCTGGGACAGAGGGAGTAGAT	TRINITY_DN28947_c0_g1	down	FK164_ARATH	Peptidyl-prolyl cis-trans isomerase FKBP16-4, chloroplastic
nov_miR82_3p	TCTGGGACAGAGGGAGTAGAT	TRINITY_DN22414_c0_g1	up	SAT2_ORYSJ	Probable serine acetyltransferase 2
nov_miR83_3p	TCTGGGACAGAGGGAGTAGAT	TRINITY_DN28658_c1_g3	up
nov_miR83_3p	TCTGGGACAGAGGGAGTAGAT	TRINITY_DN19344_c3_g1	up	HASTY_ARATH	Protein HASTY 1
nov_miR83_3p	TCTGGGACAGAGGGAGTAGAT	TRINITY_DN22468_c0_g2	down	DRL21_ARATH	Putative disease resistance protein At3g14460
nov_miR83_3p	TCTGGGACAGAGGGAGTAGAT	TRINITY_DN18056_c1_g1	up
nov_miR83_3p	TCTGGGACAGAGGGAGTAGAT	TRINITY_DN28947_c0_g1	down	FK164_ARATH	Peptidyl-prolyl cis-trans isomerase FKBP16-4, chloroplastic
nov_miR83_3p	TCTGGGACAGAGGGAGTAGAT	TRINITY_DN22414_c0_g1	up	SAT2_ORYSJ	Probable serine acetyltransferase 2
nov_miR84_3p	TCTGGGACAGAGGGAGTAGAT	TRINITY_DN28658_c1_g3	up
nov_miR84_3p	TCTGGGACAGAGGGAGTAGAT	TRINITY_DN19344_c3_g1	up	HASTY_ARATH	Protein HASTY 1
nov_miR84_3p	TCTGGGACAGAGGGAGTAGAT	TRINITY_DN22468_c0_g2	down	DRL21_ARATH	Putative disease resistance protein At3g14460
nov_miR84_3p	TCTGGGACAGAGGGAGTAGAT	TRINITY_DN18056_c1_g1	up
nov_miR84_3p	TCTGGGACAGAGGGAGTAGAT	TRINITY_DN28947_c0_g1	down	FK164_ARATH	Peptidyl-prolyl cis-trans isomerase FKBP16-4, chloroplastic
nov_miR84_3p	TCTGGGACAGAGGGAGTAGAT	TRINITY_DN22414_c0_g1	up	SAT2_ORYSJ	Probable serine acetyltransferase 2
nov_miR85_3p	TCTGGGACAGAGGGAGTAGAT	TRINITY_DN28658_c1_g3	up
nov_miR85_3p	TCTGGGACAGAGGGAGTAGAT	TRINITY_DN19344_c3_g1	up	HASTY_ARATH	Protein HASTY 1
nov_miR85_3p	TCTGGGACAGAGGGAGTAGAT	TRINITY_DN22468_c0_g2	down	DRL21_ARATH	Putative disease resistance protein At3g14460
nov_miR85_3p	TCTGGGACAGAGGGAGTAGAT	TRINITY_DN18056_c1_g1	up
nov_miR85_3p	TCTGGGACAGAGGGAGTAGAT	TRINITY_DN28947_c0_g1	down	FK164_ARATH	Peptidyl-prolyl cis-trans isomerase FKBP16-4, chloroplastic
nov_miR85_3p	TCTGGGACAGAGGGAGTAGAT	TRINITY_DN22414_c0_g1	up	SAT2_ORYSJ	Probable serine acetyltransferase 2
nov_miR87_3p	TCTGGGACAGAGGGAGTAGAT	TRINITY_DN28658_c1_g3	up
nov_miR87_3p	TCTGGGACAGAGGGAGTAGAT	TRINITY_DN19344_c3_g1	up	HASTY_ARATH	Protein HASTY 1
nov_miR87_3p	TCTGGGACAGAGGGAGTAGAT	TRINITY_DN22468_c0_g2	down	DRL21_ARATH	Putative disease resistance protein At3g14460
nov_miR87_3p	TCTGGGACAGAGGGAGTAGAT	TRINITY_DN18056_c1_g1	up
nov_miR87_3p	TCTGGGACAGAGGGAGTAGAT	TRINITY_DN28947_c0_g1	down	FK164_ARATH	Peptidyl-prolyl cis-trans isomerase FKBP16-4, chloroplastic
nov_miR87_3p	TCTGGGACAGAGGGAGTAGAT	TRINITY_DN22414_c0_g1	up	SAT2_ORYSJ	Probable serine acetyltransferase 2
nov_miR88_3p	TATGTATCTAGAAAAGCCAAA	TRINITY_DN17625_c4_g1	up	GEML1_ARATH	GEM-like protein 1
nov_miR88_3p	TATGTATCTAGAAAAGCCAAA	TRINITY_DN27797_c1_g2	up	MPK10_ORYSJ	Mitogen-activated protein kinase 10
nov_miR88_3p	TATGTATCTAGAAAAGCCAAA	TRINITY_DN23611_c2_g1	down	WAK5_ARATH	Wall-associated receptor kinase 5
nov_miR88_3p	TATGTATCTAGAAAAGCCAAA	TRINITY_DN25652_c1_g2	down	NEP1_NEPGR	Aspartic proteinase nepenthesin-1
nov_miR88_3p	TATGTATCTAGAAAAGCCAAA	TRINITY_DN22300_c0_g1	up	TRPC_ARATH	Indole-3-glycerol phosphate synthase, chloroplastic
nov_miR88_3p	TATGTATCTAGAAAAGCCAAA	TRINITY_DN19287_c1_g2	down	MLO_HORVU	Protein MLO
nov_miR88_3p	TATGTATCTAGAAAAGCCAAA	TRINITY_DN17900_c2_g4	down	PER70_MAIZE	Peroxidase 70
nov_miR88_3p	TATGTATCTAGAAAAGCCAAA	TRINITY_DN20504_c4_g2	down	C78A3_SOYBN	Cytochrome P450 78A3
nov_miR88_3p	TATGTATCTAGAAAAGCCAAA	TRINITY_DN24732_c1_g1	down	RK12_ORYSJ	50S ribosomal protein L12, chloroplastic
nov_miR88_3p	TATGTATCTAGAAAAGCCAAA	TRINITY_DN16730_c2_g2	down	CRR38_ARATH	Cysteine-rich repeat secretory protein 38
nov_miR88_3p	TATGTATCTAGAAAAGCCAAA	TRINITY_DN27045_c3_g2	down
nov_miR88_3p	TATGTATCTAGAAAAGCCAAA	TRINITY_DN28732_c2_g2	up	YPQ3_YEAST	Probable vacuolar amino acid transporter YPQ3
nov_miR88_3p	TATGTATCTAGAAAAGCCAAA	TRINITY_DN24881_c1_g1	up	LRK91_ARATH	L-type lectin-domain containing receptor kinase IX.1
nov_miR88_3p	TATGTATCTAGAAAAGCCAAA	TRINITY_DN18463_c1_g1	up
nov_miR88_3p	TATGTATCTAGAAAAGCCAAA	TRINITY_DN23336_c1_g1	down	PPD1_ARATH	PsbP domain-containing protein 1, chloroplastic
nov_miR88_3p	TATGTATCTAGAAAAGCCAAA	TRINITY_DN15330_c0_g2	down	DIR21_ARATH	Dirigent protein 21
nov_miR88_3p	TATGTATCTAGAAAAGCCAAA	TRINITY_DN26031_c2_g4	down
nov_miR88_3p	TATGTATCTAGAAAAGCCAAA	TRINITY_DN29127_c2_g1	down	GDL83_ARATH	GDSL esterase/lipase At5g45910
nov_miR89_3p	GCGGAGCCGGTGAGCATCGAC	TRINITY_DN22806_c1_g1	up	XYLT2_CANFA	Xylosyltransferase 2
nov_miR8_3p	TCAAAGTTAGAGAAGTTTGAC	TRINITY_DN22318_c0_g2	up	E131_ARATH	Glucan endo-1,3-beta-glucosidase 1
nov_miR8_3p	TCAAAGTTAGAGAAGTTTGAC	TRINITY_DN21852_c0_g1	up
nov_miR8_3p	TCAAAGTTAGAGAAGTTTGAC	TRINITY_DN16805_c4_g2	up
nov_miR8_3p	TCAAAGTTAGAGAAGTTTGAC	TRINITY_DN28658_c1_g3	up
nov_miR8_3p	TCAAAGTTAGAGAAGTTTGAC	TRINITY_DN17326_c1_g1	up
nov_miR8_3p	TCAAAGTTAGAGAAGTTTGAC	TRINITY_DN28475_c2_g1	down
nov_miR90_3p	GCGGAGCCGGTGAGCATCGAC	TRINITY_DN22806_c1_g1	up	XYLT2_CANFA	Xylosyltransferase 2
nov_miR91_3p	GCGGAGCCGGTGAGCATCGAC	TRINITY_DN22806_c1_g1	up	XYLT2_CANFA	Xylosyltransferase 2
nov_miR92_5p	TTCCACAGCTTTCTTGAACTT	TRINITY_DN20620_c2_g1	down	BH082_ARATH	Transcription factor bHLH82
nov_miR93_3p	GCGGAGCCGGTGAGCATCGAC	TRINITY_DN22806_c1_g1	up	XYLT2_CANFA	Xylosyltransferase 2
nov_miR95_3p	TGTTCATGTATGATCGTTGTT	TRINITY_DN16474_c0_g1	up	AASS_ARATH	Alpha-aminoadipic semialdehyde synthase
nov_miR95_3p	TGTTCATGTATGATCGTTGTT	TRINITY_DN24104_c0_g1	up	SPG20_MOUSE	Spartin
nov_miR97_3p	AAAAACTTTGTACTAAAGCATA	TRINITY_DN19895_c0_g1	down
nov_miR98_3p	AAAAACTTTGTACTAAAGCATA	TRINITY_DN19895_c0_g1	down
nov_miR99_5p	CGGCCGACGCGCCGCGGCGGGC	TRINITY_DN23724_c0_g1	up	MKKA_DICDI	Mitogen-activated protein kinase kinase kinase A {ECO:0000303|PubMed:9832508}
nov_miR9_3p	GGCTCACCGGCGGCAAGGGCGC	TRINITY_DN25177_c0_g1	up
